# Supplementary material for: Dietary tannic acid promotes intestinal clearance of C. albicans by cross-linking hyphal chitosan
Source: PLoS Pathog. 2025 Oct 15;21(10):e1013596. doi: 10.1371/journal.ppat.1013596 (PMC12543286; doi:10.1371/journal.ppat.1013596)
Supplement: S2 Data — Excel spreadsheet containing the underlying data for Figs 3A, 3B, 3D, 3E, 3G and S2C. (XLSX) [file ppat.1013596.s007.xlsx]

## Sheet: Con3h_vs_TA3h.DEG
gene_id	C3_readcount	T3_readcount	log2FoldChange	pvalue	padj	C3-1	C3-2	C3-3	T3-1	T3-2	T3-3	symbol	description
gene-CAALFM_C404320WA	199.2	4184.14	-4.3921	5.5333e-135	3.3941e-131	253	188	170	3984	4946	3547	XP_711543.1	Fre10p [Candida albicans SC5314]|AAG09788.1 repressed by TUP1 protein 2 [Candida albicans]|EEQ45066.1 conserved hypothetical protein [Candida albicans WO-1]|KGQ85781.1 hypothetical protein MEO_03619 [Candida albicans P94015]|KGQ88673.1 hypothetical protein MEU_03667 [Candida albicans P37005]|KGQ96057.1 hypothetical protein MG1_03680 [Candida albicans GC75]|KGR08944.1 hypothetical protein MG3_0369…
gene-CAALFM_C103870CA	261.8	1735.99	-2.7297	2.2959e-71	7.0415e-68	278	267	256	1555	2194	1457	XP_711954.2	hypothetical protein CAALFM_C103870CA [Candida albicans SC5314]|AOW26063.1 hypothetical protein CAALFM_C103870CA [Candida albicans SC5314]
gene-CAALFM_C114130WA	749.95	8985.51	-3.5825	4.774e-66	9.7612e-63	904	571	831	8507	11810	6671	XP_715020.1	high-affinity iron permease [Candida albicans SC5314]|EEQ41854.1 plasma membrane iron permease [Candida albicans WO-1]|KGQ91049.1 FTR1 family protein [Candida albicans P94015]|KGQ97557.1 FTR1 family protein [Candida albicans P37005]|KGR02165.1 FTR1 family protein [Candida albicans GC75]|KGR14623.1 FTR1 family protein [Candida albicans P57072]|KGR16689.1 FTR1 family protein [Candida albicans P7804…
gene-CAALFM_C400130WA	2330.29	44390.5	-4.2517	8.2075e-66	1.2586e-62	2450	2382	2297	24434	67072	44403	XP_713317.1	Rbt5p [Candida albicans SC5314]|Q59UT4.1 RecName: Full=Repressed by TUP1 protein 5; Flags: Precursor|AAG09790.1 repressed by TUP1 protein 5 [Candida albicans]|EEQ45444.1 conserved hypothetical protein [Candida albicans WO-1]|KGQ86286.1 hypothetical protein MEO_03222 [Candida albicans P94015]|KGQ89981.1 hypothetical protein MEU_03262 [Candida albicans P37005]|KGR09790.1 hypothetical protein MG3_03…
gene-CAALFM_C114120CA	79.88	1039.42	-3.7046	4.3956e-50	5.3926e-47	71	105	67	695	1395	1056	XP_715019.1	sterol-binding protein [Candida albicans SC5314]|Q59ZX3.1 RecName: Full=Repressed by EFG1 protein 1; AltName: Full=PRY family cell wall protein 2; Flags: Precursor|EEQ41855.1 conserved hypothetical protein [Candida albicans WO-1]|KGQ97556.1 hypothetical protein MEU_01370, partial [Candida albicans P37005]|KGR02164.1 hypothetical protein MG1_01380, partial [Candida albicans GC75]|KGR14622.1 hypoth…
gene-CAALFM_C604380WA	1736.53	10374.8	-2.579	7.5573e-46	7.7261e-43	1795	1918	1592	7434	13920	10013	XP_712646.2	Als2p [Candida albicans SC5314]|AOW30356.1 Als2p [Candida albicans SC5314]
gene-CAALFM_C400120WA	429.41	4159.45	-3.276	2.8457e-45	2.4936e-42	491	386	440	2483	6036	4163	XP_713316.1	Pga7p [Candida albicans SC5314]|Q59UT5.1 RecName: Full=Predicted GPI-anchored protein 7; AltName: Full=Repressed by TUP1 protein 6; Flags: Precursor|EEQ45445.1 conserved hypothetical protein [Candida albicans WO-1]|KGQ86285.1 hypothetical protein MEO_03221 [Candida albicans P94015]|KGQ89980.1 hypothetical protein MEU_03261 [Candida albicans P37005]|KGQ96982.1 hypothetical protein MG1_03271 [Candi…
gene-CAALFM_C604130CA	4244.96	41132.8	-3.2765	3.5383e-43	2.713e-40	3942	5443	3538	28773	59927	36466	EEQ46607.1	conserved hypothetical protein [Candida albicans WO-1]
gene-CAALFM_C202220CA	2247.21	143.68	3.9655	7.6125e-36	5.1883e-33	1963	2755	2127	157	213	64	XP_722583.2	hypothetical protein CAALFM_C202220CA [Candida albicans SC5314]|KGU15839.1 hypothetical protein MEY_01637 [Candida albicans 19F]|KHC88442.1 hypothetical protein I503_01668 [Candida albicans SC5314]|AOW27262.1 hypothetical protein CAALFM_C202220CA [Candida albicans SC5314]
gene-CAALFM_C110400CA	1312.87	5915.74	-2.1718	3.4769e-33	2.1328e-30	1412	1281	1327	4603	5793	7122	XP_723592.1	Fgr41p [Candida albicans SC5314]|Q5AP52.1 RecName: Full=Filamentous growth regulator 41; AltName: Full=GPI-anchored protein 35; Flags: Precursor|KGQ98023.1 hypothetical protein MEU_01007 [Candida albicans P37005]|KGR16328.1 hypothetical protein MG3_01053 [Candida albicans P78048]|KGR22674.1 hypothetical protein MG9_01008 [Candida albicans P37037]|KGT71495.1 hypothetical protein MEK_01039 [Candida…
gene-CAALFM_C111990WA	499.17	2665.18	-2.4169	1.412e-32	7.874e-30	462	529	534	1831	2931	3198	EEQ42045.1	conserved hypothetical protein [Candida albicans WO-1]|KGR14417.1 hypothetical protein MG5_01156 [Candida albicans P57072]|KHC41195.1 putative cell wall adhesin-like protein [Candida albicans P76055]
gene-CAALFM_C306660CA	1293.4	233.67	2.4709	9.8308e-32	5.0252e-29	1564	1008	1404	260	237	191	XP_716116.1	hypothetical protein CAALFM_C306660CA [Candida albicans SC5314]|KHC79207.1 hypothetical protein W5Q_03177 [Candida albicans SC5314]|KHC86970.1 hypothetical protein I503_03177 [Candida albicans SC5314]|AOW28672.1 hypothetical protein CAALFM_C306660CA [Candida albicans SC5314]
gene-CAALFM_CR10110WA	2552.46	18854.5	-2.885	6.081e-31	2.8693e-28	2519	2785	2493	12536	17122	26104	XP_719348.1	Cht3p [Candida albicans SC5314]|P40954.2 RecName: Full=Chitinase 3; Flags: Precursor|AAA68016.1 chitinase [Candida albicans]|KGQ80558.1 chitinase 3 [Candida albicans P37005]|KGR00693.1 chitinase 3 [Candida albicans P78048]|KGR05345.1 chitinase 3 [Candida albicans P37037]|KGT62921.1 chitinase 3 [Candida albicans 12C]|KGU00431.1 chitinase 3 [Candida albicans L26]|KGU00804.1 chitinase 3 [Candida alb…
gene-CAALFM_C700090CA	3461.92	17849.4	-2.3662	2.1416e-30	9.3832e-28	4098	2832	3704	11790	23836	18389	XP_720404.1	Csa1p [Candida albicans SC5314]|G1UB63.1 RecName: Full=Cell wall protein 1; AltName: Full=Surface antigen protein 1; AltName: Full=Wall protein 1; Flags: Precursor|AAG09792.1 putative cell wall protein [Candida albicans]|BAE44540.1 hypothetical protein [Candida albicans]|AOW30388.1 Csa1p [Candida albicans SC5314]
gene-CAALFM_C600440CA	5995.97	20990.8	-1.8077	4.4367e-28	1.8143e-25	6245	5474	6655	17341	28642	17402	RLP65707.1	iron transport multicopper oxidase FET3 [Candida albicans Ca529L]
gene-CAALFM_C400110CA	794.09	3908.88	-2.2996	1.2942e-27	4.9616e-25	813	831	784	2421	5259	4166	XP_713315.2	Frp1p [Candida albicans SC5314]|KGQ96981.1 hypothetical protein MG1_03270 [Candida albicans GC75]|KGR07959.1 hypothetical protein MG5_03279 [Candida albicans P57072]|KGU07490.1 hypothetical protein MEQ_03238 [Candida albicans P87]|KGU09004.1 hypothetical protein MEY_03235 [Candida albicans 19F]|KGU10534.1 hypothetical protein MEM_03265 [Candida albicans L26]|KGU25883.1 hypothetical protein MG7_03…
gene-CAALFM_CR03790CA	2080.89	402.46	2.3705	2.9853e-27	1.0772e-24	2855	1627	1921	406	472	320	XP_715153.1	Kre1p [Candida albicans SC5314]|P0CY22.1 RecName: Full=Protein KRE1; Flags: Precursor|C4YLJ6.1 RecName: Full=Protein KRE1; Flags: Precursor|AAA34348.1 KRE1, partial [Candida albicans]|EEQ43477.1 conserved hypothetical protein [Candida albicans WO-1]|KGQ81711.1 hypothetical protein MEO_05695 [Candida albicans P94015]|KGQ82390.1 hypothetical protein MG1_05767 [Candida albicans GC75]|KGQ82977.1 hypo…
gene-CAALFM_C501360WA	11.68	161.31	-3.7792	7.6765e-26	2.616e-23	13	7	16	189	168	118	XP_715695.2	ferric/cupric-chelate reductase [Candida albicans SC5314]|KGR08553.1 hypothetical protein MG3_04112 [Candida albicans P78048]|KGU07306.1 hypothetical protein MEY_04054 [Candida albicans 19F]|AOW29570.1 ferric/cupric-chelate reductase [Candida albicans SC5314]
gene-CAALFM_C504110WA	170.73	1387.06	-3.0233	3.2458e-25	1.0479e-22	128	243	147	990	1318	1799	KGU23048.1	hypothetical protein MG7_04341 [Candida albicans P34048]|KGU26965.1 hypothetical protein MGK_04348 [Candida albicans P57055]|KHC48753.1 hypothetical protein MEW_04264 [Candida albicans P60002]|KHC64840.1 hypothetical protein MGI_04320 [Candida albicans P75016]|KHC75302.1 hypothetical protein W5Q_04430 [Candida albicans SC5314]
gene-CAALFM_C400450CA	64.07	320.76	-2.3201	1.1548e-24	3.5418e-22	82	51	64	285	305	356	KGR09821.1	hypothetical protein MG3_03324 [Candida albicans P78048]
gene-CAALFM_C400970CA	535.09	1696.12	-1.6651	2.2252e-21	6.4996e-19	465	632	534	1366	2039	1675	XP_722762.2	AAA family ATPase midasin [Candida albicans SC5314]|AOW28886.1 AAA family ATPase midasin [Candida albicans SC5314]
gene-CAALFM_CR10340WA	86019.9	41944.6	1.0362	1.5498e-18	4.3211e-16	93221	82603	87646	37485	51057	36937	XP_719371.1	tyrosine protein phosphatase [Candida albicans SC5314]|EEQ44034.1 hypothetical protein CAWG_02293 [Candida albicans WO-1]|KGQ80579.1 protein-tyrosine phosphatase [Candida albicans P37005]|KGR00714.1 protein-tyrosine phosphatase [Candida albicans P78048]|KGR05366.1 protein-tyrosine phosphatase [Candida albicans P37037]|KGT62942.1 protein-tyrosine phosphatase [Candida albicans 12C]|KGU00452.1 prote…
gene-CAALFM_C107900WA	712.41	2387.89	-1.7451	4.5046e-18	1.1513e-15	880	645	661	1975	3393	1864	XP_717601.1	Coi1p [Candida albicans SC5314]|EEQ42419.1 conserved hypothetical protein [Candida albicans WO-1]|KGQ90452.1 hypothetical protein MEO_00766 [Candida albicans P94015]|KGQ97780.1 hypothetical protein MEU_00763 [Candida albicans P37005]|KGR16899.1 hypothetical protein MG3_00808 [Candida albicans P78048]|KGR22429.1 hypothetical protein MG9_00762 [Candida albicans P37037]|KGT71902.1 hypothetical prote…
gene-CAALFM_C504140WA	110.54	17.16	2.705	1.72e-17	4.2201e-15	98	130	109	19	14	17	XP_721808.1	hypothetical protein CAALFM_C504140WA [Candida albicans SC5314]|EEQ46433.1 conserved hypothetical protein [Candida albicans WO-1]|KGQ84654.1 hypothetical protein MEO_04293 [Candida albicans P94015]|KGR05844.1 hypothetical protein MG5_04354 [Candida albicans P57072]|KGU06354.1 hypothetical protein MEY_04339 [Candida albicans 19F]|KGU26968.1 hypothetical protein MGK_04351 [Candida albicans P57055]|…
gene-CAALFM_CR02750CA	43.37	232.99	-2.4222	2.2595e-17	5.3307e-15	44	37	52	220	176	283	XP_715764.2	Pga34p [Candida albicans SC5314]|Q5A210.2 RecName: Full=Predicted GPI-anchored protein 34; Flags: Precursor|KGQ83236.1 hypothetical protein MG1_05656 [Candida albicans GC75]|KGR01748.1 hypothetical protein MG5_05606 [Candida albicans P57072]|KGU03347.1 hypothetical protein MEM_05633 [Candida albicans L26]|KGU03612.1 hypothetical protein MEY_05583 [Candida albicans 19F]|KGU19592.1 hypothetical pro…
gene-CAALFM_C105760CA	118.89	402.15	-1.7573	3.3562e-17	7.6249e-15	112	131	120	443	387	351	XP_718496.2	Pga26p [Candida albicans SC5314]|Q5AA09.2 RecName: Full=Predicted GPI-anchored protein 26; Flags: Precursor|KHC89737.1 GPI-anchored adhesin-like protein of the cell wall, role in cell wall integrity [Candida albicans SC5314]|AOW26240.1 Pga26p [Candida albicans SC5314]
gene-CAALFM_C701390WA	529.42	198.98	1.4139	1.0458e-16	2.291e-14	615	474	535	173	201	215	XP_712491.1	hypothetical protein CAALFM_C701390WA [Candida albicans SC5314]|BAE44659.1 hypothetical protein [Candida albicans]|KGQ84969.1 hypothetical protein MEU_05083 [Candida albicans P37005]|KGR06554.1 hypothetical protein MG3_04921 [Candida albicans P78048]|KGU04492.1 hypothetical protein MEM_05087 [Candida albicans L26]|KGU06243.1 hypothetical protein MEY_04227 [Candida albicans 19F]|KHC48544.1 Hap43p-…
gene-CAALFM_C307640CA	7589.46	3438.44	1.1423	3.893e-16	7.9598e-14	7055	8307	7812	2980	3726	3513	XP_719823.2	Fum12p [Candida albicans SC5314]|AOW28763.1 Fum12p [Candida albicans SC5314]
gene-CAALFM_C201180WA	748.73	1868.21	-1.3186	6.7707e-16	1.3397e-13	830	732	731	1991	1873	1639	XP_019330746.1	copper metallochaperone [Candida albicans SC5314]|EEQ45564.1 conserved hypothetical protein [Candida albicans WO-1]|KGQ89950.1 cytochrome c oxidase assembly protein subunit 17 [Candida albicans P94015]|KGQ96800.1 cytochrome c oxidase assembly protein subunit 17 [Candida albicans P37005]|KGR01356.1 cytochrome c oxidase assembly protein subunit 17 [Candida albicans GC75]|KGR13203.1 cytochrome c oxi…
gene-CAALFM_C113450WA	217132	49727.3	2.1265	8.5997e-16	1.6485e-13	221208	159123	286852	61494	41892	41244	XP_722183.2	Hyr1p [Candida albicans SC5314]|Q5AL03.2 RecName: Full=Hyphally regulated cell wall protein 1; AltName: Full=Adhesin-like protein HYR1; Flags: Precursor|AOW26950.1 Hyr1p [Candida albicans SC5314]
gene-CAALFM_C700970CA	1294.88	359.91	1.8457	1.1687e-14	2.0482e-12	1619	959	1406	311	523	257	XP_720311.1	Yox1p [Candida albicans SC5314]|BAE44625.1 hypothetical protein [Candida albicans]|KGQ85401.1 homeobox protein YOX1/YHP1 [Candida albicans P37005]|KGR03311.1 homeobox protein YOX1/YHP1 [Candida albicans P57072]|KGR09768.1 homeobox protein YOX1/YHP1 [Candida albicans P37037]|KGU04958.1 homeobox protein YOX1/YHP1 [Candida albicans 19F]|KGU05069.1 homeobox protein YOX1/YHP1 [Candida albicans L26]|KH…
gene-CAALFM_CR02470WA	323.96	1017.83	-1.651	4.3975e-14	7.4928e-12	428	223	347	807	1184	1052	gene-CAALFM_CR02470WA	-
gene-CAALFM_C501390CA	237.19	827.16	-1.8011	4.7408e-14	7.8595e-12	234	229	263	1024	705	678	XP_715691.2	Snm1p [Candida albicans SC5314]|KGQ87188.1 hypothetical protein MEU_04093 [Candida albicans P37005]|KGR08555.1 hypothetical protein MG3_04114 [Candida albicans P78048]|KGU07308.1 hypothetical protein MEY_04056 [Candida albicans 19F]|KGU08289.1 hypothetical protein MEM_04095 [Candida albicans L26]|AOW29572.1 Snm1p [Candida albicans SC5314]
gene-CAALFM_C501400WA	470.01	1550.99	-1.7216	9.4184e-14	1.5203e-11	537	392	514	1797	1237	1474	XP_711333.2	Sef2p [Candida albicans SC5314]|AOW29573.1 Sef2p [Candida albicans SC5314]
gene-CAALFM_C104770CA	1700.65	4074.41	-1.2603	1.078e-13	1.6955e-11	1939	1319	1968	3802	4710	3626	XP_713577.1	C-5 sterol desaturase [Candida albicans SC5314]|KGQ91741.1 C-5 sterol desaturase [Candida albicans P94015]|KGQ98868.1 C-5 sterol desaturase [Candida albicans P37005]|KGR03684.1 C-5 sterol desaturase [Candida albicans GC75]|KGR21505.1 C-5 sterol desaturase [Candida albicans P78048]|KGR23531.1 C-5 sterol desaturase [Candida albicans P37037]|KGT72666.1 C-5 sterol desaturase [Candida albicans 12C]|KG…
gene-CAALFM_C207570WA	651.36	2156.05	-1.7265	2.0744e-13	3.1035e-11	868	422	718	2030	2656	1762	XP_713125.2	Rnr22p [Candida albicans SC5314]|KGR00356.1 ribonucleoside-diphosphate reductase small chain 1 [Candida albicans GC75]|KGR13737.1 ribonucleoside-diphosphate reductase small chain 1 [Candida albicans P78048]|KGU32842.1 ribonucleoside-diphosphate reductase small chain 1 [Candida albicans P75063]|KHC45857.1 ribonucleoside-diphosphate reductase small chain 1 [Candida albicans Ca6]|KHC57865.1 ribonucl…
gene-CAALFM_C401390WA	14.78	112.44	-2.9365	2.0582e-13	3.1035e-11	12	18	15	57	185	105	KHC41446.1	hypothetical protein W5O_03408 [Candida albicans Ca6]|KHC41483.1 hypothetical protein W5O_03403 [Candida albicans Ca6]
gene-CAALFM_C302280CA	13606.4	6612.64	1.041	2.9815e-13	4.2532e-11	14481	12548	14666	6375	7964	5398	XP_721697.2	glutamine--fructose-6-phosphate transaminase (isomerizing) [Candida albicans SC5314]|P53704.3 RecName: Full=Glutamine--fructose-6-phosphate aminotransferase [isomerizing]; Short=GFAT; AltName: Full=D-fructose-6-phosphate amidotransferase; AltName: Full=Hexosephosphate aminotransferase|AOW28265.1 glutamine--fructose-6-phosphate transaminase (isomerizing) [Candida albicans SC5314]
gene-CAALFM_C402440CA	4955.05	16728.6	-1.7554	4.3655e-13	6.0858e-11	4008	5662	5437	11854	15920	21768	XP_720508.2	Pga38p [Candida albicans SC5314]|AOW29013.1 Pga38p [Candida albicans SC5314]
gene-CAALFM_C113940WA	942.75	2004.08	-1.0882	5.1635e-13	7.0139e-11	1123	874	894	1685	2518	1812	XP_722234.1	SUN family protein [Candida albicans SC5314]|Q5AKU5.1 RecName: Full=Secreted beta-glucosidase SIM1; Flags: Precursor|KHC66932.1 hypothetical protein MGE_01362 [Candida albicans P75010]|KHC84122.1 hypothetical protein W5Q_01347 [Candida albicans SC5314]|KHC88810.1 hypothetical protein I503_01379 [Candida albicans SC5314]|AOW26995.1 SUN family protein [Candida albicans SC5314]
gene-CAALFM_C307430WA	550.64	1969.76	-1.8384	5.5148e-13	7.1974e-11	582	555	548	2567	1571	1568	XP_019330889.1	acid phosphatase [Candida albicans SC5314]|KGQ87009.1 hypothetical protein MEO_03161 [Candida albicans P94015]|KGQ91192.1 hypothetical protein MEU_03199 [Candida albicans P37005]|KGQ97720.1 hypothetical protein MG1_03207 [Candida albicans GC75]|KGR08863.1 hypothetical protein MG5_03218 [Candida albicans P57072]|KGR10473.1 hypothetical protein MG3_03230 [Candida albicans P78048]|KGR16838.1 hypothe…
gene-CAALFM_C306670CA	694.86	331.06	1.0703	1.3203e-12	1.6714e-10	717	659	752	329	377	278	XP_716117.1	hypothetical protein CAALFM_C306670CA [Candida albicans SC5314]|KHC79208.1 hypothetical protein W5Q_03178 [Candida albicans SC5314]|KHC86971.1 hypothetical protein I503_03178 [Candida albicans SC5314]|AOW28673.1 hypothetical protein CAALFM_C306670CA [Candida albicans SC5314]
gene-CAALFM_C204970WA	422.64	1165.36	-1.4626	1.6622e-12	2.0392e-10	505	352	441	948	1084	1407	XP_714888.2	Abp2p [Candida albicans SC5314]|AOW27516.1 Abp2p [Candida albicans SC5314]
gene-CAALFM_CR06460WA	318.13	102.71	1.6385	1.7128e-12	2.0601e-10	305	319	349	124	87	88	XP_713080.2	Gst3p [Candida albicans SC5314]|KGR00771.1 hypothetical protein MG5_05961 [Candida albicans P57072]|KGU21515.1 hypothetical protein MGM_05968 [Candida albicans P75063]|KHC27957.1 hypothetical protein MGO_05933 [Candida albicans P76055]|KHC59869.1 hypothetical protein MGI_05949 [Candida albicans P75016]|KHC70502.1 hypothetical protein W5Q_06096 [Candida albicans SC5314]|AOW31345.1 Gst3p [Candida a…
gene-CAALFM_C109010WA	211.97	454.59	-1.0998	3.148e-12	3.7134e-10	214	223	211	440	468	436	XP_723443.2	Nar1p [Candida albicans SC5314]|Q5APK7.2 RecName: Full=Cytosolic Fe-S cluster assembly factor NAR1; AltName: Full=Nuclear architecture-related protein 1|AOW26536.1 Nar1p [Candida albicans SC5314]
gene-CAALFM_C500660CA	9183.16	24518	-1.4168	3.2797e-12	3.7958e-10	8780	9349	9950	28191	26603	17611	XP_716761.1	sterol 14-demethylase [Candida albicans SC5314]|P10613.2 RecName: Full=Lanosterol 14-alpha demethylase; AltName: Full=CYPLI; AltName: Full=Cytochrome P450 51; AltName: Full=Cytochrome P450-14DM; AltName: Full=Cytochrome P450-LIA1; AltName: Full=Sterol 14-alpha demethylase|CAA31658.1 unnamed protein product [Candida albicans]|ACF34636.1 cytochrome P-450 lanosterol 14-alpha-demethylase [Candida alb…
gene-CAALFM_C102890CA	317.44	705.63	-1.1522	7.4709e-12	8.1833e-10	353	335	283	595	732	766	XP_721477.1	hypothetical protein CAALFM_C102890CA [Candida albicans SC5314]|EEQ42872.1 conserved hypothetical protein [Candida albicans WO-1]|KGQ98682.1 hypothetical protein MEU_00275 [Candida albicans P37005]|KGR21322.1 hypothetical protein MG3_00322 [Candida albicans P78048]|KGR23347.1 hypothetical protein MG9_00279 [Candida albicans P37037]|KGT72477.1 hypothetical protein MEK_00279 [Candida albicans 12C]|…
gene-CAALFM_C301540WA	135.22	673.52	-2.3166	7.6406e-12	8.2224e-10	174	103	139	560	1178	337	XP_721766.1	hypothetical protein CAALFM_C301540WA [Candida albicans SC5314]|EEQ44223.1 conserved hypothetical protein [Candida albicans WO-1]|KGQ87787.1 hypothetical protein MEO_02581 [Candida albicans P94015]|KGQ92089.1 hypothetical protein MEU_02605 [Candida albicans P37005]|KGQ99469.1 hypothetical protein MG1_02628 [Candida albicans GC75]|KGR10657.1 hypothetical protein MG5_02603 [Candida albicans P57072]…
gene-CAALFM_C109430WA	1685.15	838.46	1.0063	7.8526e-12	8.3048e-10	1722	1648	1788	757	1072	687	XP_723491.2	hypothetical protein CAALFM_C109430WA [Candida albicans SC5314]|KGQ97929.1 hypothetical protein MEU_00912 [Candida albicans P37005]|KGR17048.1 hypothetical protein MG3_00957 [Candida albicans P78048]|KGU17795.1 hypothetical protein MEM_00916 [Candida albicans L26]|KHC60247.1 hypothetical protein MGC_00911 [Candida albicans P37039]|AOW26576.1 hypothetical protein CAALFM_C109430WA [Candida albicans…
gene-CAALFM_C208490WA	381.58	1246.91	-1.7085	1.1051e-11	1.1298e-09	366	404	396	776	1243	1690	XP_714471.1	Dse1p [Candida albicans SC5314]|Q59Y20.1 RecName: Full=Protein DSE1; AltName: Full=Daughter-specific expression protein 1|AOW27837.1 Dse1p [Candida albicans SC5314]
gene-CAALFM_C703560WA	61.13	280.11	-2.1952	1.0883e-11	1.1298e-09	90	52	46	162	304	372	XP_712141.1	hypothetical protein CAALFM_C703560WA [Candida albicans SC5314]|Q59R32.1 RecName: Full=Virulence factor CaO19.6688|BAE44859.1 hypothetical protein [Candida albicans]|EEQ47126.1 conserved hypothetical protein [Candida albicans WO-1]|KGU04119.1 hypothetical protein MEY_05243 [Candida albicans 19F]|KHC45593.1 hypothetical protein MEW_05241 [Candida albicans P60002]|KHC47385.1 hypothetical protein MG…
gene-CAALFM_C301780CA	51.41	163.49	-1.6703	1.3277e-11	1.3351e-09	58	60	39	163	193	131	XP_019330833.1	hypothetical protein CAALFM_C301780CA [Candida albicans SC5314]|EEQ44244.1 predicted protein [Candida albicans WO-1]|KGQ87810.1 hypothetical protein MEO_02604 [Candida albicans P94015]|KGQ92112.1 hypothetical protein MEU_02628 [Candida albicans P37005]|KGQ99492.1 hypothetical protein MG1_02651 [Candida albicans GC75]|KGR10680.1 hypothetical protein MG5_02626 [Candida albicans P57072]|KGR12571.1 h…
gene-CAALFM_C501260WA	134.6	448.48	-1.7352	2.7302e-11	2.7011e-09	125	147	139	566	374	363	XP_715706.2	hypothetical protein CAALFM_C501260WA [Candida albicans SC5314]|KGR08543.1 hypothetical protein MG3_04102 [Candida albicans P78048]|KGU07296.1 hypothetical protein MEY_04044 [Candida albicans 19F]|AOW29561.1 hypothetical protein CAALFM_C501260WA [Candida albicans SC5314]
gene-CAALFM_C111470CA	664.98	327.91	1.0192	3.2191e-11	3.1343e-09	748	624	666	304	404	273	XP_713790.1	Dpp1p [Candida albicans SC5314]|EEQ42092.1 hypothetical protein CAWG_00290 [Candida albicans WO-1]|KGQ90798.1 hypothetical protein MEO_01114 [Candida albicans P94015]|KGQ97305.1 hypothetical protein MEU_01115 [Candida albicans P37005]|KGR02872.1 hypothetical protein MG1_01116 [Candida albicans GC75]|KGR14369.1 hypothetical protein MG5_01106 [Candida albicans P57072]|KGR16435.1 hypothetical protei…
gene-CAALFM_C306580WA	92.66	15.64	2.5741	4.0802e-11	3.9107e-09	54	108	120	16	15	15	XP_716108.1	Jen1p [Candida albicans SC5314]|EEQ44691.1 conserved hypothetical protein [Candida albicans WO-1]|KGQ86927.1 sialate:H+ symporter (SHS) family MFS transporter [Candida albicans P94015]|KGQ91110.1 sialate:H+ symporter (SHS) family MFS transporter [Candida albicans P37005]|KGQ97640.1 sialate:H+ symporter (SHS) family MFS transporter [Candida albicans GC75]|KGR10391.1 sialate:H+ symporter (SHS) fami…
gene-CAALFM_C703380WA	275.83	599.55	-1.1188	6.9394e-11	6.5487e-09	291	279	274	635	593	537	XP_019331039.1	hypothetical protein CAALFM_C703380WA [Candida albicans SC5314]|EEQ47112.1 conserved hypothetical protein [Candida albicans WO-1]|KGQ82280.1 hypothetical protein MEO_05229 [Candida albicans P94015]|KGQ84850.1 hypothetical protein MG1_05290 [Candida albicans GC75]|KGR04659.1 hypothetical protein MG3_05286 [Candida albicans P78048]|KGU03847.1 hypothetical protein MEM_05277 [Candida albicans L26]|KG…
gene-CAALFM_C303370CA	9342.67	3952.39	1.241	4.9536e-10	4.2796e-08	11295	7260	10166	3698	5170	3002	KGR10830.1	hypothetical protein MG5_02785 [Candida albicans P57072]|KGR17455.1 hypothetical protein MG9_02805 [Candida albicans P37037]|KGT69773.1 hypothetical protein MEK_02812 [Candida albicans 12C]|KGU12816.1 hypothetical protein MEM_02802 [Candida albicans L26]|KGU27199.1 hypothetical protein MG7_02807 [Candida albicans P34048]|KHC36675.1 Late-stage biofilm-induced protein [Candida albicans P76055]|KHC3…
gene-CAALFM_C504250WA	327.41	91.26	1.8452	1.8404e-09	1.4473e-07	505	205	301	100	100	70	XP_721819.2	Mrv8p [Candida albicans SC5314]|AOW29833.1 Mrv8p [Candida albicans SC5314]
gene-CAALFM_C106280CA	1683.57	815.37	1.047	2.1879e-09	1.6775e-07	2065	1435	1670	810	788	803	XP_710873.2	Ume6p [Candida albicans SC5314]|Q59MD2.2 RecName: Full=Transcriptional regulatory protein UME6|AOW26289.1 Ume6p [Candida albicans SC5314]
gene-CAALFM_C505440CA	3342.97	1541.94	1.1161	2.2583e-09	1.7102e-07	3546	3163	3531	1464	2077	1098	XP_721951.1	hypothetical protein CAALFM_C505440CA [Candida albicans SC5314]|KGR07942.1 hypothetical protein MG3_04498 [Candida albicans P78048]|KGR11397.1 hypothetical protein MG9_04474 [Candida albicans P37037]|KGU06551.1 hypothetical protein MEM_04458 [Candida albicans L26]|KHC51372.1 hypothetical protein MGC_04482 [Candida albicans P37039]|KHC75433.1 hypothetical protein W5Q_04562 [Candida albicans SC5314…
gene-CAALFM_C110350CA	1291.31	624.81	1.0461	3.031e-09	2.24e-07	1312	1188	1456	535	856	495	KGR17138.1	hypothetical protein MG3_01048 [Candida albicans P78048]
gene-CAALFM_C105000WA	500.21	217.39	1.1979	3.5626e-09	2.5119e-07	509	490	532	146	311	204	XP_710865.2	Rhd1p [Candida albicans SC5314]|Q59MA6.2 RecName: Full=Beta-mannosyltransferase 2; AltName: Full=Repressed during hyphae development protein 1; AltName: Full=WRY family protein 7|KGT71954.1 hypothetical protein MEK_00497 [Candida albicans 12C]|KGU18748.1 hypothetical protein MEM_00495 [Candida albicans L26]|KHC68669.1 putative beta-mannosyltransferase, required for the addition of beta-mannose to…
gene-CAALFM_C104010CA	4038.52	1671.29	1.2728	6.6384e-09	4.4747e-07	3602	3895	4857	1787	2072	1127	XP_710017.2	hypothetical protein CAALFM_C104010CA [Candida albicans SC5314]|AOW26076.1 hypothetical protein CAALFM_C104010CA [Candida albicans SC5314]
gene-CAALFM_C113410WA	598.86	1203.2	-1.0061	6.603e-09	4.4747e-07	665	607	561	1295	1267	991	EEQ41921.1	cytochrome c oxidase assembly protein COX19 [Candida albicans WO-1]
gene-CAALFM_C306040WA	328.37	113.65	1.5301	7.2072e-09	4.8053e-07	307	271	429	122	147	71	XP_716626.1	hypothetical protein CAALFM_C306040WA [Candida albicans SC5314]|EEQ44639.1 conserved hypothetical protein [Candida albicans WO-1]|KHC35354.1 hypothetical protein MGO_03033 [Candida albicans P76055]|KHC37298.1 hypothetical protein MGQ_03046 [Candida albicans P76067]|KHC52427.1 hypothetical protein MEW_02994 [Candida albicans P60002]|KHC55112.1 hypothetical protein MGC_03065 [Candida albicans P3703…
gene-CAALFM_C701490WA	280.56	607.93	-1.1168	1.0159e-08	6.4909e-07	265	302	290	420	734	672	XP_721416.1	hypothetical protein CAALFM_C701490WA [Candida albicans SC5314]|BAE44669.1 hypothetical protein [Candida albicans]|KGT65154.1 hypothetical protein MEK_05086 [Candida albicans 12C]|KHC71833.1 hypothetical protein W5Q_05192 [Candida albicans SC5314]|KHC80957.1 hypothetical protein I503_05151 [Candida albicans SC5314]|AOW30516.1 hypothetical protein CAALFM_C701490WA [Candida albicans SC5314]
gene-CAALFM_C700100WA	754.41	2219.86	-1.5575	1.3762e-08	8.6141e-07	633	975	687	1240	3040	2465	XP_720403.1	Frp2p [Candida albicans SC5314]|BAE44541.1 hypothetical protein [Candida albicans]|EEQ46822.1 hypothetical protein CAWG_05367 [Candida albicans WO-1]|KGQ85313.1 hypothetical protein MEU_04962 [Candida albicans P37005]|KGT65262.1 hypothetical protein MEK_04954 [Candida albicans 12C]|KGU35619.1 hypothetical protein MGM_00622 [Candida albicans P75063]|KHC56708.1 hypothetical protein MGE_04932 [Candi…
gene-CAALFM_C208050CA	2601	6729.75	-1.3716	3.1202e-08	1.8582e-06	3308	2228	2453	4625	10742	5267	XP_716020.1	siderophore transporter [Candida albicans SC5314]|EEQ47329.1 hypothetical protein CAWG_05897 [Candida albicans WO-1]|KGQ95799.1 MFS transporter, SIT family, siderophore-iron:H+ symporter [Candida albicans P37005]|KGR11650.1 MFS transporter, SIT family, siderophore-iron:H+ symporter [Candida albicans P57072]|KGR13780.1 MFS transporter, SIT family, siderophore-iron:H+ symporter [Candida albicans P7…
gene-CAALFM_C501910WA	3725.17	7554.89	-1.0201	3.4649e-08	2.0436e-06	4723	3760	2931	7193	8371	6875	XP_714599.1	mRNA-binding translational activator [Candida albicans SC5314]|EEQ46230.1 zinc-finger protein GIS2 [Candida albicans WO-1]|KGQ85153.1 cellular nucleic acid-binding protein [Candida albicans P94015]|KGQ87238.1 cellular nucleic acid-binding protein [Candida albicans P37005]|KGQ91518.1 cellular nucleic acid-binding protein [Candida albicans GC75]|KGR06343.1 cellular nucleic acid-binding protein [Can…
gene-CAALFM_CR02240CA	75.14	180.48	-1.2602	4.6292e-08	2.6788e-06	78	74	78	182	154	192	XP_713434.1	Opt2p [Candida albicans SC5314]|ABD17822.1 oligopeptide transporter 2 [Candida albicans]|KHC67193.1 OPT family small oligopeptide transporter [Candida albicans P78042]|KHC78170.1 OPT family small oligopeptide transporter [Candida albicans SC5314]|AOW30973.1 Opt2p [Candida albicans SC5314]
gene-CAALFM_C302680CA	1657.66	3632.9	-1.1317	6.8891e-08	3.807e-06	2070	1436	1584	4182	3535	2946	XP_719958.2	Sld1p [Candida albicans SC5314]|Q5AEK8.2 RecName: Full=Delta 8-(E)-sphingolipid desaturase|KGQ87895.1 delta8-fatty-acid desaturase [Candida albicans P94015]|KGT70016.1 delta8-fatty-acid desaturase [Candida albicans 12C]|KGU11916.1 delta8-fatty-acid desaturase [Candida albicans 19F]|KGU12747.1 delta8-fatty-acid desaturase [Candida albicans L26]|KGU31834.1 delta8-fatty-acid desaturase [Candida albi…
gene-CAALFM_CR05570CA	145.39	306.54	-1.0791	1.1257e-07	5.852e-06	132	177	134	241	384	296	XP_710800.2	Rnr3p [Candida albicans SC5314]|KGQ83148.1 ribonucleoside-diphosphate reductase, alpha subunit [Candida albicans P37005]|KGR02282.1 ribonucleoside-diphosphate reductase, alpha subunit [Candida albicans P78048]|KGR06033.1 ribonucleoside-diphosphate reductase, alpha subunit [Candida albicans P37037]|KGT63784.1 ribonucleoside-diphosphate reductase, alpha subunit [Candida albicans 12C]|KGU02397.1 rib…
gene-CAALFM_C600720CA	6262.92	13234.1	-1.0793	1.2209e-07	6.2409e-06	6361	6541	6247	15707	12778	10311	XP_711328.2	Cox15p [Candida albicans SC5314]|KGQ85954.1 cytochrome c oxidase assembly protein subunit 15 [Candida albicans P37005]|KGT65947.1 cytochrome c oxidase assembly protein subunit 15 [Candida albicans 12C]|KGU05370.1 cytochrome c oxidase assembly protein subunit 15 [Candida albicans 19F]|KGU05844.1 cytochrome c oxidase assembly protein subunit 15 [Candida albicans L26]|KHC50250.1 cytochrome c oxidase…
gene-CAALFM_C106010WA	4614.61	2168.15	1.0899	1.2771e-07	6.474e-06	5537	3943	4688	2378	2524	1536	XP_718467.1	Chs7p [Candida albicans SC5314]|Q5AA40.1 RecName: Full=Chitin synthase export chaperone|EEQ42589.1 hypothetical protein CAWG_00806 [Candida albicans WO-1]|KGQ91856.1 chitin synthase export chaperone [Candida albicans P94015]|KGQ98982.1 chitin synthase export chaperone [Candida albicans P37005]|KGR03800.1 chitin synthase export chaperone [Candida albicans GC75]|KGR15719.1 chitin synthase export ch…
gene-CAALFM_C300220WA	5572.83	11946.3	-1.1	1.4805e-07	7.2075e-06	6640	4310	6181	12437	10321	12186	XP_717819.1	Hgt19p [Candida albicans SC5314]|EEQ44097.1 conserved hypothetical protein [Candida albicans WO-1]|KGQ82219.1 sugar porter (SP) family MFS transporter [Candida albicans P94015]|KGQ91962.1 sugar porter (SP) family MFS transporter [Candida albicans P37005]|KGQ99343.1 sugar porter (SP) family MFS transporter [Candida albicans GC75]|KGR10530.1 sugar porter (SP) family MFS transporter [Candida albican…
gene-CAALFM_CR00740CA	2351.73	910.44	1.3688	1.4717e-07	7.2075e-06	2726	2165	2320	964	1274	502	XP_717972.1	Bmt3p [Candida albicans SC5314]|Q5A846.1 RecName: Full=Beta-mannosyltransferase 3; AltName: Full=WRY family protein 9|KGQ81423.1 hypothetical protein MEO_05404 [Candida albicans P94015]|KGQ82687.1 hypothetical protein MEU_05434 [Candida albicans P37005]|KGT64654.1 hypothetical protein MEK_05436 [Candida albicans 12C]|KHC54169.1 Beta-mannosyltransferase, required for addition of the 2nd beta-manno…
gene-CAALFM_CR07120CA	95.49	191.81	-1.0083	2.2029e-07	1.016e-05	102	101	89	151	226	197	XP_710173.1	hypothetical protein CAALFM_CR07120CA [Candida albicans SC5314]|KGQ81112.1 hypothetical protein MEU_06051 [Candida albicans P37005]|KGR01086.1 hypothetical protein MG3_06083 [Candida albicans P78048]|KGU01701.1 hypothetical protein MEY_06053 [Candida albicans 19F]|KHC44419.1 hypothetical protein MGC_06036 [Candida albicans P37039]|AOW31407.1 hypothetical protein CAALFM_CR07120CA [Candida albicans…
gene-CAALFM_C109400CA	215.43	573.02	-1.4127	2.6358e-07	1.1976e-05	247	188	226	336	947	483	XP_723488.2	Fth1p [Candida albicans SC5314]|EEQ42285.1 conserved hypothetical protein [Candida albicans WO-1]|KGQ97926.1 FTR1 family protein [Candida albicans P37005]|KGR02672.1 FTR1 family protein [Candida albicans GC75]|KGR17045.1 FTR1 family protein [Candida albicans P78048]|KGR22574.1 FTR1 family protein [Candida albicans P37037]|KGT71396.1 FTR1 family protein [Candida albicans 12C]|KGU13185.1 FTR1 famil…
gene-CAALFM_C303980CA	137.3	310.78	-1.1781	2.9198e-07	1.2885e-05	124	133	163	236	300	384	XP_711008.2	hypothetical protein CAALFM_C303980CA [Candida albicans SC5314]|KGQ92321.1 hypothetical protein MEU_02848 [Candida albicans P37005]|KHC55603.1 hypothetical protein MGC_02853 [Candida albicans P37039]|AOW28421.1 hypothetical protein CAALFM_C303980CA [Candida albicans SC5314]
gene-CAALFM_C108610CA	4871.13	13605.3	-1.4818	3.0114e-07	1.3101e-05	6979	3671	4351	17592	11226	10663	XP_711897.1	hypothetical protein CAALFM_C108610CA [Candida albicans SC5314]|EEQ42355.1 conserved hypothetical protein [Candida albicans WO-1]|KGQ97848.1 hypothetical protein MEU_00831 [Candida albicans P37005]|KGR02593.1 hypothetical protein MG1_00835 [Candida albicans GC75]|KGR14089.1 hypothetical protein MG5_00824 [Candida albicans P57072]|KGR16967.1 hypothetical protein MG3_00876 [Candida albicans P78048]…
gene-CAALFM_C700290CA	358.55	732.37	-1.0306	4.2506e-07	1.7858e-05	336	431	326	597	724	847	XP_019331018.1	Hgt13p [Candida albicans SC5314]|BAE44560.1 hypothetical protein [Candida albicans]|EEQ46841.1 conserved hypothetical protein [Candida albicans WO-1]|KGQ83503.1 sugar porter (SP) family MFS transporter [Candida albicans P94015]|KGQ85332.1 sugar porter (SP) family MFS transporter [Candida albicans P37005]|KGQ87398.1 sugar porter (SP) family MFS transporter [Candida albicans GC75]|KGR05453.1 sugar …
gene-CAALFM_C104020CA	55902.8	21981.4	1.3466	4.3564e-07	1.8178e-05	54458	50595	66205	24530	29300	12006	XP_711971.1	Csh1p [Candida albicans SC5314]|KHC83179.1 hypothetical protein W5Q_00391 [Candida albicans SC5314]|AOW26077.1 Csh1p [Candida albicans SC5314]
gene-CAALFM_C700770WA	17.29	61.44	-1.8252	4.441e-07	1.8294e-05	17	15	21	47	54	80	CQB89233.1	Uncharacterised protein [Chlamydia trachomatis]
gene-CAALFM_C303800WA	6815.98	16422.6	-1.2686	5.9935e-07	2.2978e-05	8405	4651	7932	18874	13552	15390	XP_712738.1	Ptr22p [Candida albicans SC5314]|KGQ87999.1 POT family proton-dependent oligopeptide transporter [Candida albicans P94015]|KGQ92305.1 POT family proton-dependent oligopeptide transporter [Candida albicans P37005]|KGQ98208.1 POT family proton-dependent oligopeptide transporter [Candida albicans GC75]|KGR12768.1 POT family proton-dependent oligopeptide transporter [Candida albicans P78048]|KGR17495…
gene-CAALFM_C503270WA	118.38	51.73	1.187	8.2607e-07	3.071e-05	118	122	122	47	71	38	XP_712034.1	Tef4p [Candida albicans SC5314]|KHC51160.1 elongation factor 1-gamma [Candida albicans P37039]|KHC75222.1 elongation factor 1-gamma [Candida albicans SC5314]|KHC85649.1 elongation factor 1-gamma [Candida albicans SC5314]|AOW29742.1 Tef4p [Candida albicans SC5314]
gene-CAALFM_CR00290WA	5384.64	2676.89	1.0085	9.4369e-07	3.4001e-05	6631	4424	5489	2980	2912	2021	KGR01519.1	hypothetical protein MG5_05373 [Candida albicans P57072]|KHC29418.1 hypothetical protein MGO_05347 [Candida albicans P76055]|KHC29843.1 hypothetical protein MGQ_05358 [Candida albicans P76067]|KHC61071.1 hypothetical protein MGI_05355 [Candida albicans P75016]
gene-CAALFM_CR02220CA	903.84	2716.5	-1.5872	9.4786e-07	3.4001e-05	1068	622	1092	3691	1723	2374	XP_713437.1	Opt3p [Candida albicans SC5314]|ABD17823.1 oligopeptide transporter 3 [Candida albicans]|KGU03565.1 OPT family small oligopeptide transporter [Candida albicans 19F]|KGU21802.1 OPT family small oligopeptide transporter [Candida albicans P57055]|KHC46308.1 OPT family small oligopeptide transporter [Candida albicans P37039]|AOW30972.1 Opt3p [Candida albicans SC5314]
gene-CAALFM_CR06580WA	26.77	3.24	3.1217	9.7266e-07	3.4506e-05	25	24	33	6	1	2	KHC43913.1	hypothetical protein MEW_05947 [Candida albicans P60002]
gene-CAALFM_C505410CA	5766.9	12270.8	-1.0893	1.0499e-06	3.6385e-05	5030	6634	5923	14328	12987	8855	XP_721948.1	dihydroxy-acid dehydratase [Candida albicans SC5314]|KGT67111.1 dihydroxy-acid dehydratase, mitochondrial [Candida albicans 12C]|KGU06480.1 dihydroxy-acid dehydratase, mitochondrial [Candida albicans 19F]|KGU06549.1 dihydroxy-acid dehydratase, mitochondrial [Candida albicans L26]|KHC75431.1 dihydroxy-acid dehydratase, mitochondrial [Candida albicans SC5314]|KHC85624.1 dihydroxy-acid dehydratase, …
gene-CAALFM_CR06550CA	214.83	89.58	1.2681	1.4597e-06	4.8662e-05	246	150	265	100	80	82	gene-CAALFM_CR06550CA	-
gene-CAALFM_C700760CA	210.27	101.74	1.0505	1.5612e-06	5.0937e-05	212	176	257	108	110	83	CQB89040.1	Protein of uncharacterised function (DUF2781) [Chlamydia trachomatis]
gene-CAALFM_C406920CA	0	14.93	-6.3812	2.1625e-06	6.7678e-05	0	0	0	5	23	18	XP_715426.1	Csa2p [Candida albicans SC5314]|Q5A0X8.1 RecName: Full=Surface antigen protein 2; Flags: Precursor|EEQ44842.1 conserved hypothetical protein [Candida albicans WO-1]|KGQ87612.1 hypothetical protein MEU_03922 [Candida albicans P37005]|KGR09189.1 hypothetical protein MG3_03947 [Candida albicans P78048]|KGR13434.1 hypothetical protein MG9_03901 [Candida albicans P37037]|KGT67877.1 hypothetical protei…
gene-CAALFM_C203110WA	24.04	66.12	-1.4539	2.4398e-06	7.5204e-05	30	17	27	56	68	72	XP_715326.2	hypothetical protein CAALFM_C203110WA [Candida albicans SC5314]|EEQ45743.1 conserved hypothetical protein [Candida albicans WO-1]|KGR14857.1 hypothetical protein MG3_01728 [Candida albicans P78048]|KGR22367.1 hypothetical protein MG9_01722 [Candida albicans P37037]|KGT70517.1 hypothetical protein MEK_01749 [Candida albicans 12C]|KGU15123.1 hypothetical protein MEM_01731 [Candida albicans L26]|KHC…
gene-CAALFM_C301930WA	971.44	421.35	1.205	2.4589e-06	7.5415e-05	690	1314	946	337	437	477	XP_721732.1	Pxp2p [Candida albicans SC5314]|EEQ44256.1 acyl-coenzyme A oxidase 2 [Candida albicans WO-1]|KGQ87822.1 acyl-coenzyme A oxidase 2 [Candida albicans P94015]|KGQ92125.1 acyl-coenzyme A oxidase 2 [Candida albicans P37005]|KGQ99505.1 acyl-coenzyme A oxidase 2 [Candida albicans GC75]|KGR10692.1 acyl-coenzyme A oxidase 2 [Candida albicans P57072]|KGR12584.1 acyl-coenzyme A oxidase 2 [Candida albicans P…
gene-CAALFM_C406580WA	532.19	1116.96	-1.0691	3.1718e-06	9.3989e-05	678	366	595	854	1190	1280	XP_019330942.1	Cbf1p [Candida albicans SC5314]|Q5A1E3.2 RecName: Full=Transcriptional regulator CBF1|KGQ85513.1 bHLH factor, other [Candida albicans P94015]|KGQ87578.1 bHLH factor, other [Candida albicans P37005]|KGQ92636.1 bHLH factor, other [Candida albicans GC75]|KGR06878.1 bHLH factor, other [Candida albicans P57072]|KGR09156.1 bHLH factor, other [Candida albicans P78048]|KGR13400.1 bHLH factor, other [Cand…
gene-CAALFM_C105710CA	60.42	21.95	1.4767	3.8293e-06	0.00011132	68	60	57	26	19	19	XP_718500.1	Uga4p [Candida albicans SC5314]|KGR21591.1 hypothetical protein MG3_00598 [Candida albicans P78048]|KGR23617.1 hypothetical protein MG9_00556 [Candida albicans P37037]|KGT72017.1 hypothetical protein MEK_00564 [Candida albicans 12C]|KHC62176.1 hypothetical protein MGC_00554 [Candida albicans P37039]|KHC68732.1 hypothetical protein MGE_00557 [Candida albicans P75010]|KHC85157.1 hypothetical protei…
gene-CAALFM_C109680WA	12744	6278.11	1.0214	4.8306e-06	0.00013288	15535	12022	11520	6470	8265	4088	XP_723517.1	Mts1p [Candida albicans SC5314]|Q5APD4.1 RecName: Full=Sphingolipid C9-methyltransferase; Short=C-9-MT; AltName: Full=Cyclopropane fatty acyl phospholipid synthase homolog 1; AltName: Full=Methyltransferase for sphingolipid 1|EEQ42258.1 hypothetical protein CAWG_00462 [Candida albicans WO-1]|KGQ97953.1 hypothetical protein MEU_00936 [Candida albicans P37005]|KGR17072.1 hypothetical protein MG3_00…
gene-CAALFM_C202060CA	92.57	41.92	1.147	5.2091e-06	0.00014138	98	99	86	44	45	35	XP_722567.1	Fmo1p [Candida albicans SC5314]|KGQ96885.1 hypothetical protein MEU_01610 [Candida albicans P37005]|KGR01438.1 hypothetical protein MG1_01625 [Candida albicans GC75]|KGR11983.1 hypothetical protein MG5_01615 [Candida albicans P57072]|KGR16074.1 hypothetical protein MG3_01669 [Candida albicans P78048]|KGR22266.1 hypothetical protein MG9_01620 [Candida albicans P37037]|KGT71210.1 hypothetical prote…
gene-CAALFM_C101380CA	314.94	630.02	-1.0008	5.3555e-06	0.00014408	234	397	327	560	661	647	XP_718150.2	Trm2p [Candida albicans SC5314]|KGQ98538.1 tRNA (uracil-5-)-methyltransferase [Candida albicans P37005]|KGR21907.1 tRNA (uracil-5-)-methyltransferase [Candida albicans P78048]|KGT72332.1 tRNA (uracil-5-)-methyltransferase [Candida albicans 12C]|KGU18393.1 tRNA (uracil-5-)-methyltransferase [Candida albicans L26]|KGU37357.1 tRNA (uracil-5-)-methyltransferase [Candida albicans P57055]|KHC61764.1 tR…
gene-CAALFM_C104800CA	57.81	23.14	1.3315	1.1802e-05	0.00029668	61	56	60	24	22	22	XP_713572.2	hypothetical protein CAALFM_C104800CA [Candida albicans SC5314]|KGU19501.1 hypothetical protein MEY_00472 [Candida albicans 19F]|KHC68650.1 hypothetical protein MGE_00471 [Candida albicans P75010]|AOW26154.1 hypothetical protein CAALFM_C104800CA [Candida albicans SC5314]
gene-CAALFM_CR05680CA	37.98	87.25	-1.2029	1.262e-05	0.00031088	30	39	47	66	101	94	XP_711710.1	hypothetical protein CAALFM_CR05680CA [Candida albicans SC5314]|KGT63793.1 hypothetical protein MEK_05916 [Candida albicans 12C]|KGU19189.1 hypothetical protein MG7_05916 [Candida albicans P34048]|KHC45453.1 Biofilm-induced protein [Candida albicans P37039]|KHC65215.1 Biofilm-induced protein [Candida albicans P78042]|KHC77893.1 Biofilm-induced protein [Candida albicans SC5314]|AOW31284.1 hypothet…
gene-CAALFM_C104140WA	1797.65	706.31	1.3472	1.7515e-05	0.00040679	1834	1249	2444	680	1093	374	XP_713652.2	Ifd6p [Candida albicans SC5314]|AOW26089.1 Ifd6p [Candida albicans SC5314]
gene-CAALFM_C307160WA	328.52	157.14	1.065	1.7574e-05	0.00040679	468	261	282	162	181	124	XP_719880.1	Pga32p [Candida albicans SC5314]|Q5ADQ7.1 RecName: Full=Probable GPI-anchored adhesin-like protein PGA32; AltName: Full=Predicted GPI-anchored protein 32; Flags: Precursor|KHC79254.1 hypothetical protein W5Q_03226 [Candida albicans SC5314]|KHC87017.1 hypothetical protein I503_03226 [Candida albicans SC5314]|AOW28719.1 Pga32p [Candida albicans SC5314]
gene-CAALFM_C302710WA	14593.1	6915.71	1.0774	1.7724e-05	0.00040851	19886	9828	15264	7886	6895	5549	gene-CAALFM_C302710WA	-
gene-CAALFM_CR03270WA	979.35	483.78	1.0179	1.9134e-05	0.00042992	1263	621	1135	470	547	421	XP_713230.2	hypothetical protein CAALFM_CR03270WA [Candida albicans SC5314]|KGQ82925.1 hypothetical protein MEU_05675 [Candida albicans P37005]|KHC46406.1 hypothetical protein MGC_05658 [Candida albicans P37039]|KHC71286.1 hypothetical protein W5Q_05771 [Candida albicans SC5314]|KHC78267.1 hypothetical protein I503_05739 [Candida albicans SC5314]|AOW31065.1 hypothetical protein CAALFM_CR03270WA [Candida albi…
gene-CAALFM_C301060WA	326.79	162.36	1.0127	3.4254e-05	0.00070745	361	274	368	200	160	116	XP_019330826.1	hypothetical protein CAALFM_C301060WA [Candida albicans SC5314]|KGQ92042.1 hypothetical protein MEU_02557 [Candida albicans P37005]|KGR12499.1 hypothetical protein MG3_02577 [Candida albicans P78048]|KGT70126.1 hypothetical protein MEK_02570 [Candida albicans 12C]|KGU12049.1 hypothetical protein MEY_02535 [Candida albicans 19F]|KGU13763.1 hypothetical protein MEM_02567 [Candida albicans L26]|KHC8…
gene-CAALFM_C600730WA	564.15	248.96	1.183	3.5257e-05	0.0007233	587	469	675	340	204	177	XP_711327.1	hypothetical protein CAALFM_C600730WA [Candida albicans SC5314]|KGQ85955.1 hypothetical protein MEU_04562 [Candida albicans P37005]|KGQ89763.1 hypothetical protein MG1_04557 [Candida albicans GC75]|KGT65948.1 hypothetical protein MEK_04561 [Candida albicans 12C]|KGU04671.1 hypothetical protein MEQ_04527 [Candida albicans P87]|KGU05371.1 hypothetical protein MEY_04542 [Candida albicans 19F]|KGU058…
gene-CAALFM_C401550CA	889.14	384.17	1.2114	3.6198e-05	0.0007343	1276	551	917	446	428	262	XP_722702.1	carbamoyl-phosphate synthase (glutamine-hydrolyzing) [Candida albicans SC5314]|Q5AML6.1 RecName: Full=Carbamoyl-phosphate synthase arginine-specific small chain; Short=CPS-A; AltName: Full=Arginine-specific carbamoyl-phosphate synthetase, glutamine chain|KGQ86418.1 carbamoyl-phosphate synthase arginine-specific small chain [Candida albicans P94015]|KGR16232.1 carbamoyl-phosphate synthase arginine…
gene-CAALFM_C402130WA	322.31	645.56	-1.0017	4.4595e-05	0.00086574	254	400	327	738	571	577	XP_722650.1	cytochrome c1 heme lyase [Candida albicans SC5314]|EEQ45265.1 cytochrome C1 heme lyase [Candida albicans WO-1]|KGQ86467.1 cytochrome c heme-lyase [Candida albicans P94015]|KGQ90163.1 cytochrome c heme-lyase [Candida albicans P37005]|KGQ97167.1 cytochrome c heme-lyase [Candida albicans GC75]|KGR09562.1 cytochrome c heme-lyase [Candida albicans P78048]|KGR16281.1 cytochrome c heme-lyase [Candida al…
gene-CAALFM_C205070WA	28.19	86.88	-1.6326	4.496e-05	0.00086998	23	31	32	49	163	59	XP_714897.1	Fre9p [Candida albicans SC5314]|KGQ89054.1 hypothetical protein MEO_01911 [Candida albicans P94015]|KGQ96377.1 hypothetical protein MEU_01911 [Candida albicans P37005]|KGR13503.1 hypothetical protein MG3_01928 [Candida albicans P78048]|KGR20863.1 hypothetical protein MG9_01927 [Candida albicans P37037]|KGT70700.1 hypothetical protein MEK_01941 [Candida albicans 12C]|KGU14197.1 hypothetical protei…
gene-CAALFM_C202030WA	4515.11	9101.32	-1.0113	4.531e-05	0.00087125	4105	5269	4395	11319	9289	6118	XP_019330750.1	3-deoxy-7-phosphoheptulonate synthase [Candida albicans SC5314]|KGQ96882.1 phospho-2-dehydro-3-deoxyheptonate aldolase, phenylalanine-inhibited [Candida albicans P37005]|KGR01435.1 phospho-2-dehydro-3-deoxyheptonate aldolase, phenylalanine-inhibited [Candida albicans GC75]|KGR11980.1 phospho-2-dehydro-3-deoxyheptonate aldolase, phenylalanine-inhibited [Candida albicans P57072]|KGR16071.1 phospho-…
gene-CAALFM_C108880WA	958.89	1952.8	-1.0256	5.139e-05	0.00095235	1110	763	1073	2436	1550	1677	XP_723433.2	oxygen-dependent protoporphyrinogen oxidase [Candida albicans SC5314]|AOW26525.1 oxygen-dependent protoporphyrinogen oxidase [Candida albicans SC5314]
gene-CAALFM_C113440CA	38.08	12.81	1.5766	5.2418e-05	0.00096266	43	30	44	10	13	15	KHC60633.1	hypothetical protein MGC_01302 [Candida albicans P37039]
gene-CAALFM_C303990CA	91.95	45.78	1.0114	5.4012e-05	0.00098898	84	95	102	42	44	49	XP_711006.2	Aap1p [Candida albicans SC5314]|KGU10830.1 hypothetical protein MEY_02827 [Candida albicans 19F]|KHC78946.1 hypothetical protein W5Q_02910 [Candida albicans SC5314]|KHC87170.1 hypothetical protein I503_02904 [Candida albicans SC5314]|AOW28422.1 Aap1p [Candida albicans SC5314]
gene-CAALFM_C106750WA	183.88	84.13	1.1307	6.2388e-05	0.0011199	210	144	211	102	97	50	KHC57621.1	hypothetical protein MEW_00657 [Candida albicans P60002]
gene-CAALFM_C601070CA	2060.19	885.84	1.2182	6.2442e-05	0.0011199	2337	1487	2512	1204	858	525	XP_714320.2	Cip1p [Candida albicans SC5314]|KGQ85989.1 hypothetical protein MEU_04596 [Candida albicans P37005]|KGT65982.1 hypothetical protein MEK_04595 [Candida albicans 12C]|KGU05405.1 hypothetical protein MEY_04576 [Candida albicans 19F]|KGU05879.1 hypothetical protein MEM_04568 [Candida albicans L26]|KHC50285.1 putative oxidoreductase [Candida albicans P37039]|KHC84934.1 putative oxidoreductase [Candida…
gene-CAALFM_C505450CA	4807.13	2276.89	1.0783	7.4165e-05	0.0012924	6635	3110	5079	2631	2495	1601	XP_721952.1	Mum2p [Candida albicans SC5314]|KGQ90431.1 hypothetical protein MG1_04483 [Candida albicans GC75]|KGR05973.1 hypothetical protein MG5_04484 [Candida albicans P57072]|KGR07943.1 hypothetical protein MG3_04499 [Candida albicans P78048]|KGR11398.1 hypothetical protein MG9_04475 [Candida albicans P37037]|KGU05297.1 hypothetical protein MEQ_04454 [Candida albicans P87]|KGU06552.1 hypothetical protein …
gene-CAALFM_C702920WA	648.66	306.77	1.082	8.9776e-05	0.0015084	449	766	760	351	245	296	XP_716991.2	hypothetical protein CAALFM_C702920WA [Candida albicans SC5314]|KGR04613.1 hypothetical protein MG3_05240 [Candida albicans P78048]|KGT64802.1 hypothetical protein MEK_05223 [Candida albicans 12C]|KGU03801.1 hypothetical protein MEM_05231 [Candida albicans L26]|KHC55372.1 hypothetical protein MGE_05186 [Candida albicans P75010]|AOW30638.1 hypothetical protein CAALFM_C702920WA [Candida albicans SC…
gene-CAALFM_CR07130CA	15	43.92	-1.5408	9.9162e-05	0.001622	20	15	11	53	38	37	XP_710174.1	Alk8p [Candida albicans SC5314]|KGU18186.1 cytochrome P450 52A11 [Candida albicans P34048]|KGU20652.1 cytochrome P450 52A11 [Candida albicans P57055]|KHC64272.1 cytochrome P450 52A11 [Candida albicans P78042]|AOW31408.1 Alk8p [Candida albicans SC5314]|RLP67175.1 cytochrome P450 52A11 [Candida albicans Ca529L]
gene-CAALFM_C106370CA	137.78	6.51	4.4077	0.00010499	0.0017037	320	14	97	6	5	8	XP_718861.1	Pbr1p [Candida albicans SC5314]|KGQ99015.1 hypothetical protein MEU_00615 [Candida albicans P37005]|KGR21652.1 hypothetical protein MG3_00659 [Candida albicans P78048]|KGR23679.1 hypothetical protein MG9_00618 [Candida albicans P37037]|KGT72078.1 hypothetical protein MEK_00625 [Candida albicans 12C]|KGU17371.1 hypothetical protein MEY_00622 [Candida albicans 19F]|KGU17632.1 hypothetical protein M…
gene-CAALFM_C305170WA	476.45	237.16	1.0027	0.0001261	0.0019782	458	503	495	130	370	228	XP_723202.1	Wor2p [Candida albicans SC5314]|Q5ANB1.1 RecName: Full=White-opaque regulator 2|KGT69948.1 hypothetical protein MEK_02990 [Candida albicans 12C]|KHC79059.1 hypothetical protein W5Q_03026 [Candida albicans SC5314]|KHC87283.1 hypothetical protein I503_03020 [Candida albicans SC5314]|AOW28532.1 Wor2p [Candida albicans SC5314]
gene-CAALFM_CR03660CA	150.8	322.19	-1.0951	0.00013999	0.0021575	98	199	161	356	278	307	XP_715141.2	hypothetical protein CAALFM_CR03660CA [Candida albicans SC5314]|KHC45127.1 hypothetical protein MEW_05670 [Candida albicans P60002]|AOW31104.1 hypothetical protein CAALFM_CR03660CA [Candida albicans SC5314]
gene-CAALFM_C406510CA	428.74	907.19	-1.0802	0.00014791	0.0022537	556	328	435	1185	700	739	XP_715539.2	Cso99p [Candida albicans SC5314]|AOW29375.1 Cso99p [Candida albicans SC5314]
gene-CAALFM_C110060CA	79.77	39.94	1.008	0.00016498	0.0024385	78	80	86	45	37	35	XP_723557.1	hypothetical protein CAALFM_C110060CA [Candida albicans SC5314]|KGQ90662.1 hypothetical protein MEO_00977 [Candida albicans P94015]|KGQ97989.1 hypothetical protein MEU_00973 [Candida albicans P37005]|KGR14229.1 hypothetical protein MG5_00965 [Candida albicans P57072]|KGT71459.1 hypothetical protein MEK_01003 [Candida albicans 12C]|KHC41010.1 Biofilm-induced protein [Candida albicans P76055]|KHC55…
gene-CAALFM_C110980WA	109.59	54.84	1.0081	0.00017024	0.0024983	101	112	122	67	49	44	XP_713922.1	hypothetical protein CAALFM_C110980WA [Candida albicans SC5314]|EEQ42138.1 conserved hypothetical protein [Candida albicans WO-1]|KGQ90751.1 hypothetical protein MEO_01067 [Candida albicans P94015]|KGQ97258.1 hypothetical protein MEU_01068 [Candida albicans P37005]|KGR02825.1 hypothetical protein MG1_01069 [Candida albicans GC75]|KGR16385.1 hypothetical protein MG3_01111 [Candida albicans P78048]…
gene-CAALFM_CR01330WA	2284.93	1065.48	1.1007	0.00017974	0.0025941	3193	1394	2464	1185	1311	678	XP_717912.1	carbamoyl-phosphate synthase (glutamine-hydrolyzing) [Candida albicans SC5314]|EEQ43255.1 carbamoyl-phosphate synthase arginine-specific large chain [Candida albicans WO-1]|KGQ82741.1 carbamoyl-phosphate synthase arginine-specific large chain [Candida albicans P37005]|KGU03216.1 carbamoyl-phosphate synthase arginine-specific large chain [Candida albicans L26]|KGU03485.1 carbamoyl-phosphate syntha…
gene-CAALFM_C603600CA	53.71	22.41	1.2794	0.00019882	0.00281	68	45	52	26	17	22	XP_718066.2	hypothetical protein CAALFM_C603600CA [Candida albicans SC5314]|AOW30289.1 hypothetical protein CAALFM_C603600CA [Candida albicans SC5314]
gene-CAALFM_C206340WA	83.36	36.45	1.1975	0.00022346	0.0030596	119	57	81	28	36	44	KHC46772.1	hypothetical protein W5O_02042 [Candida albicans Ca6]
gene-CAALFM_C402320CA	3477.49	1726.22	1.0107	0.0002408	0.0032392	4531	2365	3817	2151	1707	1202	XP_019330913.1	superoxide dismutase [Candida albicans SC5314]|O59924.3 RecName: Full=Superoxide dismutase [Cu-Zn]|AAC12872.1 Cu,Zn-superoxide dismutase [Candida albicans]|EEQ45246.1 superoxide dismutase 1 [Candida albicans WO-1]|KGQ86486.1 superoxide dismutase [Cu-Zn] [Candida albicans P94015]|KGQ90182.1 superoxide dismutase [Cu-Zn] [Candida albicans P37005]|KGQ97186.1 superoxide dismutase [Cu-Zn] [Candida albi…
gene-CAALFM_C700880CA	313.66	673.6	-1.1017	0.00026467	0.0034851	433	167	369	589	595	796	XP_720321.2	hypothetical protein CAALFM_C700880CA [Candida albicans SC5314]|KHC71782.1 hypothetical protein W5Q_05141 [Candida albicans SC5314]|KHC80903.1 hypothetical protein I503_05097 [Candida albicans SC5314]|AOW30464.1 hypothetical protein CAALFM_C700880CA [Candida albicans SC5314]
gene-CAALFM_C300600WA	44.81	95.62	-1.0874	0.00033215	0.0041922	49	28	61	105	93	83	XP_717774.1	Iff11p [Candida albicans SC5314]|Q5A7R7.1 RecName: Full=Cell wall protein IFF11; AltName: Full=Adhesin-like protein IFF11; Flags: Precursor|KGQ91998.1 hypothetical protein MEU_02512 [Candida albicans P37005]|KGT70082.1 hypothetical protein MEK_02525 [Candida albicans 12C]|KHC80009.1 hypothetical protein W5Q_02550 [Candida albicans SC5314]|KHC87536.1 hypothetical protein I503_02556 [Candida albica…
gene-CAALFM_C106810WA	17578.4	37235.2	-1.0828	0.00039746	0.0048157	14431	19661	19526	50990	24369	31485	XP_718818.1	catalase A [Candida albicans SC5314]|O13289.5 RecName: Full=Peroxisomal catalase|BAA21767.1 catalase [Candida albicans]|KGQ91292.1 peroxisomal catalase [Candida albicans P94015]|KGQ99058.1 peroxisomal catalase [Candida albicans P37005]|KGR21695.1 peroxisomal catalase [Candida albicans P78048]|KGR23722.1 peroxisomal catalase [Candida albicans P37037]|KGT72121.1 peroxisomal catalase [Candida albica…
gene-CAALFM_C302750WA	54.27	25.16	1.1083	0.00045919	0.0053651	47	52	67	25	30	20	XP_719963.2	hypothetical protein CAALFM_C302750WA [Candida albicans SC5314]|KGT70021.1 hypothetical protein MEK_02743 [Candida albicans 12C]|AOW28306.1 hypothetical protein CAALFM_C302750WA [Candida albicans SC5314]
gene-CAALFM_C403500CA	7.76	25.27	-1.693	0.00047668	0.0055065	12	4	8	25	28	22	XP_711598.2	hypothetical protein CAALFM_C403500CA [Candida albicans SC5314]|AOW29108.1 hypothetical protein CAALFM_C403500CA [Candida albicans SC5314]
gene-CAALFM_CR06300CA	22.24	51.46	-1.2197	0.00061366	0.0067945	20	22	26	30	75	52	KGR02081.1	hypothetical protein MG5_05951 [Candida albicans P57072]
gene-CAALFM_CR02490WA	1600.86	8156.09	-2.349	0.00076999	0.0081574	1965	727	2255	12860	3960	6249	ABD17825.1	oligopeptide transporter 4 [Candida albicans]|KGU03588.1 OPT family small oligopeptide transporter [Candida albicans 19F]|KGU20119.1 OPT family small oligopeptide transporter [Candida albicans P34048]|KGU21825.1 OPT family small oligopeptide transporter [Candida albicans P57055]|KHC46331.1 OPT family small oligopeptide transporter [Candida albicans P37039]
gene-CAALFM_C204540CA	2530.71	1210.04	1.0647	0.0008052	0.0083999	3973	1580	2263	1439	1368	772	XP_712922.2	putative ribosome biosynthesis protein [Candida albicans SC5314]|KHC65570.1 hypothetical protein MGE_01868 [Candida albicans P75010]|KHC87838.1 hypothetical protein I503_01902 [Candida albicans SC5314]|AOW27480.1 putative ribosome biosynthesis protein [Candida albicans SC5314]
gene-CAALFM_CR10790WA	1331.54	2841.67	-1.0936	0.00085739	0.0087378	882	1664	1503	2064	2084	4165	XP_719427.1	oligo-1,6-glucosidase IMA1 [Candida albicans SC5314]|KGQ80622.1 alpha-glucosidase [Candida albicans P37005]|KGR00758.1 alpha-glucosidase [Candida albicans P78048]|KGR05409.1 alpha-glucosidase [Candida albicans P37037]|KGT62986.1 alpha-glucosidase [Candida albicans 12C]|KGU00495.1 alpha-glucosidase [Candida albicans L26]|KGU00869.1 alpha-glucosidase [Candida albicans 19F]|KHC44336.1 alpha-glucosid…
gene-CAALFM_CR08800WA	53.66	109.88	-1.0277	0.0010162	0.01007	76	45	44	122	83	114	gene-CAALFM_CR08800WA	-
gene-CAALFM_C208520CA	13.06	2.33	2.4782	0.001239	0.011727	18	14	8	2	3	2	XP_019330808.1	hypothetical protein CAALFM_C208520CA [Candida albicans SC5314]|KGQ95841.1 hypothetical protein MEU_02242 [Candida albicans P37005]|KGR00440.1 hypothetical protein MG1_02268 [Candida albicans GC75]|KGR11691.1 hypothetical protein MG5_02238 [Candida albicans P57072]|KGR13823.1 hypothetical protein MG3_02256 [Candida albicans P78048]|KGR21181.1 hypothetical protein MG9_02253 [Candida albicans P3703…
gene-CAALFM_C401580CA	5.53	19.4	-1.8081	0.0012408	0.011727	6	4	7	21	25	12	gene-CAALFM_C401580CA	-
gene-CAALFM_CR02920CA	166.97	634.41	-1.9252	0.0012631	0.011871	281	64	173	553	511	793	XP_715780.1	Aqy1p [Candida albicans SC5314]|EEQ43392.1 conserved hypothetical protein [Candida albicans WO-1]|KGQ81624.1 MIP family channel protein [Candida albicans P94015]|KGQ82889.1 MIP family channel protein [Candida albicans P37005]|KGR01764.1 MIP family channel protein [Candida albicans P57072]|KGR04531.1 MIP family channel protein [Candida albicans P78048]|KGR06574.1 MIP family channel protein [Candid…
gene-CAALFM_C406910WA	4.51	22.48	-2.2967	0.0012981	0.012051	8	2	4	39	15	10	XP_715429.1	hypothetical protein CAALFM_C406910WA [Candida albicans SC5314]|KGQ85545.1 hypothetical protein MEO_03863 [Candida albicans P94015]|KGQ92669.1 hypothetical protein MG1_03928 [Candida albicans GC75]|KGR09188.1 hypothetical protein MG3_03946 [Candida albicans P78048]|KGR13433.1 hypothetical protein MG9_03900 [Candida albicans P37037]|KGT67876.1 hypothetical protein MEK_03928 [Candida albicans 12C]|…
gene-CAALFM_CR02000CA	5267.91	19026.9	-1.8527	0.0013939	0.012722	7851	2913	5516	27652	13396	13592	XP_718266.2	5-aminolevulinate synthase [Candida albicans SC5314]|O94069.2 RecName: Full=5-aminolevulinate synthase, mitochondrial; AltName: Full=5-aminolevulinic acid synthase; AltName: Full=Delta-ALA synthase; AltName: Full=Delta-aminolevulinate synthase; Flags: Precursor|KGQ81540.1 5-aminolevulinate synthase, mitochondrial [Candida albicans P94015]|KGU03279.1 5-aminolevulinate synthase, mitochondrial [Cand…
gene-CAALFM_CR08510WA	2278.76	517.35	2.1393	0.0016451	0.01452	2439	1880	2675	866	483	148	XP_716258.1	Pga13p [Candida albicans SC5314]|Q5A343.1 RecName: Full=GPI-anchored protein 13; Flags: Precursor|KGQ81242.1 hypothetical protein MEU_06187 [Candida albicans P37005]|KGQ82145.1 hypothetical protein MEO_06150 [Candida albicans P94015]|KHC70709.1 hypothetical protein W5Q_06312 [Candida albicans SC5314]|KHC77287.1 hypothetical protein I503_06258 [Candida albicans SC5314]|AOW31531.1 Pga13p [Candida a…
gene-CAALFM_C202910WA	50.7	24.73	1.0236	0.0017434	0.015126	45	51	59	21	36	18	XP_019330757.1	hypothetical protein CAALFM_C202910WA [Candida albicans SC5314]|AOW27328.1 hypothetical protein CAALFM_C202910WA [Candida albicans SC5314]
gene-CAALFM_C503730WA	109.69	42.74	1.3721	0.0017937	0.015475	140	72	126	71	23	27	XP_711174.2	hypothetical protein CAALFM_C503730WA [Candida albicans SC5314]|KGU06313.1 hypothetical protein MEY_04298 [Candida albicans 19F]|KHC75263.1 hypothetical protein W5Q_04391 [Candida albicans SC5314]|AOW29783.1 hypothetical protein CAALFM_C503730WA [Candida albicans SC5314]
gene-CAALFM_C104940CA	42.07	87.47	-1.0487	0.0019068	0.016177	61	23	46	85	74	97	EEQ42682.1	conserved hypothetical protein [Candida albicans WO-1]|KGR15621.1 hypothetical protein MG5_00474 [Candida albicans P57072]|KGU37700.1 hypothetical protein MGK_00477 [Candida albicans P57055]|KHC40530.1 hypothetical protein MGO_00475 [Candida albicans P76055]|KHC85088.1 hypothetical protein MGS_00481 [Candida albicans P78042]
gene-CAALFM_C500870CA	53.74	22.62	1.2606	0.0020712	0.017262	69	27	70	27	20	19	KGR08510.1	hypothetical protein MG3_04066 [Candida albicans P78048]|KGU07263.1 hypothetical protein MEY_04008 [Candida albicans 19F]
gene-CAALFM_C203690CA	43.36	17.69	1.2935	0.0021812	0.017935	62	23	49	18	23	12	XP_720975.1	hypothetical protein CAALFM_C203690CA [Candida albicans SC5314]|KGR14910.1 hypothetical protein MG3_01782 [Candida albicans P78048]|KHC59492.1 hypothetical protein MGC_01764 [Candida albicans P37039]|AOW27400.1 hypothetical protein CAALFM_C203690CA [Candida albicans SC5314]
gene-CAALFM_C202610CA	467	210.47	1.1517	0.0025079	0.019849	757	307	378	302	194	116	XP_722629.1	Hgt20p [Candida albicans SC5314]|KGQ96937.1 sugar porter (SP) family MFS transporter [Candida albicans P37005]|KGR22318.1 sugar porter (SP) family MFS transporter [Candida albicans P37037]|KGT71262.1 sugar porter (SP) family MFS transporter [Candida albicans 12C]|AOW27299.1 Hgt20p [Candida albicans SC5314]
gene-CAALFM_CR06670WA	20.26	6.38	1.6252	0.0029591	0.022604	20	20	22	2	12	6	XP_711774.1	Cfl11p [Candida albicans SC5314]|KGQ81272.1 hypothetical protein MG1_06040 [Candida albicans GC75]|KGR00791.1 hypothetical protein MG5_05981 [Candida albicans P57072]|KGR05556.1 hypothetical protein MG9_06023 [Candida albicans P37037]|KGT63465.1 hypothetical protein MEK_06004 [Candida albicans 12C]|KGU01425.1 hypothetical protein MEM_06019 [Candida albicans L26]|KGU21534.1 hypothetical protein MG…
gene-CAALFM_CR10210WA	15.04	4.17	1.8083	0.0039692	0.028179	15	15	16	3	8	2	XP_719359.1	Pga12p [Candida albicans SC5314]|Q5ACP5.1 RecName: Full=Phosphomutase-like protein 3; AltName: Full=Predicted GPI-anchored protein 12; Flags: Precursor|EEQ44022.1 conserved hypothetical protein [Candida albicans WO-1]|KGQ80567.1 hypothetical protein MEU_06338 [Candida albicans P37005]|KGQ99839.1 hypothetical protein MG5_06323 [Candida albicans P57072]|KGR00702.1 hypothetical protein MG3_06375 [Ca…
gene-CAALFM_C208590WA	29.26	62.91	-1.109	0.004452	0.030962	46	26	18	43	101	49	XP_714462.1	Ywp1p [Candida albicans SC5314]|Q59Y31.1 RecName: Full=Yeast-form wall Protein 1; AltName: Full=GPI-anchored protein 24; AltName: Full=Thiol-extractable peptide 1; AltName: Full=flocculation protein 1; Flags: Precursor|AOW27847.1 Ywp1p [Candida albicans SC5314]
gene-CAALFM_C602760WA	6.87	18.72	-1.4578	0.0060133	0.038497	8	8	5	12	27	18	XP_719112.1	hypothetical protein CAALFM_C602760WA [Candida albicans SC5314]|KGQ86167.1 hypothetical protein MEU_04775 [Candida albicans P37005]|KGT65757.1 hypothetical protein MEK_04752 [Candida albicans 12C]|KGU04243.1 hypothetical protein MEQ_04743 [Candida albicans P87]|KGU05582.1 hypothetical protein MEY_04754 [Candida albicans 19F]|KGU06057.1 hypothetical protein MEM_04747 [Candida albicans L26]|KHC5046…

## Sheet: Con3h_vs_TA3h.DEG_down
gene_id	C3_readcount	T3_readcount	log2FoldChange	pvalue	padj	C3-1	C3-2	C3-3	T3-1	T3-2	T3-3	symbol	description
gene-CAALFM_C404320WA	199.2	4184.14	-4.3921	5.5333e-135	3.3941e-131	253	188	170	3984	4946	3547	XP_711543.1	Fre10p [Candida albicans SC5314]|AAG09788.1 repressed by TUP1 protein 2 [Candida albicans]|EEQ45066.1 conserved hypothetical protein [Candida albicans WO-1]|KGQ85781.1 hypothetical protein MEO_03619 [Candida albicans P94015]|KGQ88673.1 hypothetical protein MEU_03667 [Candida albicans P37005]|KGQ96057.1 hypothetical protein MG1_03680 [Candida albicans GC75]|KGR08944.1 hypothetical protein MG3_0369…
gene-CAALFM_C103870CA	261.8	1735.99	-2.7297	2.2959e-71	7.0415e-68	278	267	256	1555	2194	1457	XP_711954.2	hypothetical protein CAALFM_C103870CA [Candida albicans SC5314]|AOW26063.1 hypothetical protein CAALFM_C103870CA [Candida albicans SC5314]
gene-CAALFM_C114130WA	749.95	8985.51	-3.5825	4.774e-66	9.7612e-63	904	571	831	8507	11810	6671	XP_715020.1	high-affinity iron permease [Candida albicans SC5314]|EEQ41854.1 plasma membrane iron permease [Candida albicans WO-1]|KGQ91049.1 FTR1 family protein [Candida albicans P94015]|KGQ97557.1 FTR1 family protein [Candida albicans P37005]|KGR02165.1 FTR1 family protein [Candida albicans GC75]|KGR14623.1 FTR1 family protein [Candida albicans P57072]|KGR16689.1 FTR1 family protein [Candida albicans P7804…
gene-CAALFM_C400130WA	2330.29	44390.5	-4.2517	8.2075e-66	1.2586e-62	2450	2382	2297	24434	67072	44403	XP_713317.1	Rbt5p [Candida albicans SC5314]|Q59UT4.1 RecName: Full=Repressed by TUP1 protein 5; Flags: Precursor|AAG09790.1 repressed by TUP1 protein 5 [Candida albicans]|EEQ45444.1 conserved hypothetical protein [Candida albicans WO-1]|KGQ86286.1 hypothetical protein MEO_03222 [Candida albicans P94015]|KGQ89981.1 hypothetical protein MEU_03262 [Candida albicans P37005]|KGR09790.1 hypothetical protein MG3_03…
gene-CAALFM_C114120CA	79.88	1039.42	-3.7046	4.3956e-50	5.3926e-47	71	105	67	695	1395	1056	XP_715019.1	sterol-binding protein [Candida albicans SC5314]|Q59ZX3.1 RecName: Full=Repressed by EFG1 protein 1; AltName: Full=PRY family cell wall protein 2; Flags: Precursor|EEQ41855.1 conserved hypothetical protein [Candida albicans WO-1]|KGQ97556.1 hypothetical protein MEU_01370, partial [Candida albicans P37005]|KGR02164.1 hypothetical protein MG1_01380, partial [Candida albicans GC75]|KGR14622.1 hypoth…
gene-CAALFM_C604380WA	1736.53	10374.8	-2.579	7.5573e-46	7.7261e-43	1795	1918	1592	7434	13920	10013	XP_712646.2	Als2p [Candida albicans SC5314]|AOW30356.1 Als2p [Candida albicans SC5314]
gene-CAALFM_C400120WA	429.41	4159.45	-3.276	2.8457e-45	2.4936e-42	491	386	440	2483	6036	4163	XP_713316.1	Pga7p [Candida albicans SC5314]|Q59UT5.1 RecName: Full=Predicted GPI-anchored protein 7; AltName: Full=Repressed by TUP1 protein 6; Flags: Precursor|EEQ45445.1 conserved hypothetical protein [Candida albicans WO-1]|KGQ86285.1 hypothetical protein MEO_03221 [Candida albicans P94015]|KGQ89980.1 hypothetical protein MEU_03261 [Candida albicans P37005]|KGQ96982.1 hypothetical protein MG1_03271 [Candi…
gene-CAALFM_C604130CA	4244.96	41132.8	-3.2765	3.5383e-43	2.713e-40	3942	5443	3538	28773	59927	36466	EEQ46607.1	conserved hypothetical protein [Candida albicans WO-1]
gene-CAALFM_C110400CA	1312.87	5915.74	-2.1718	3.4769e-33	2.1328e-30	1412	1281	1327	4603	5793	7122	XP_723592.1	Fgr41p [Candida albicans SC5314]|Q5AP52.1 RecName: Full=Filamentous growth regulator 41; AltName: Full=GPI-anchored protein 35; Flags: Precursor|KGQ98023.1 hypothetical protein MEU_01007 [Candida albicans P37005]|KGR16328.1 hypothetical protein MG3_01053 [Candida albicans P78048]|KGR22674.1 hypothetical protein MG9_01008 [Candida albicans P37037]|KGT71495.1 hypothetical protein MEK_01039 [Candida…
gene-CAALFM_C111990WA	499.17	2665.18	-2.4169	1.412e-32	7.874e-30	462	529	534	1831	2931	3198	EEQ42045.1	conserved hypothetical protein [Candida albicans WO-1]|KGR14417.1 hypothetical protein MG5_01156 [Candida albicans P57072]|KHC41195.1 putative cell wall adhesin-like protein [Candida albicans P76055]
gene-CAALFM_CR10110WA	2552.46	18854.5	-2.885	6.081e-31	2.8693e-28	2519	2785	2493	12536	17122	26104	XP_719348.1	Cht3p [Candida albicans SC5314]|P40954.2 RecName: Full=Chitinase 3; Flags: Precursor|AAA68016.1 chitinase [Candida albicans]|KGQ80558.1 chitinase 3 [Candida albicans P37005]|KGR00693.1 chitinase 3 [Candida albicans P78048]|KGR05345.1 chitinase 3 [Candida albicans P37037]|KGT62921.1 chitinase 3 [Candida albicans 12C]|KGU00431.1 chitinase 3 [Candida albicans L26]|KGU00804.1 chitinase 3 [Candida alb…
gene-CAALFM_C700090CA	3461.92	17849.4	-2.3662	2.1416e-30	9.3832e-28	4098	2832	3704	11790	23836	18389	XP_720404.1	Csa1p [Candida albicans SC5314]|G1UB63.1 RecName: Full=Cell wall protein 1; AltName: Full=Surface antigen protein 1; AltName: Full=Wall protein 1; Flags: Precursor|AAG09792.1 putative cell wall protein [Candida albicans]|BAE44540.1 hypothetical protein [Candida albicans]|AOW30388.1 Csa1p [Candida albicans SC5314]
gene-CAALFM_C600440CA	5995.97	20990.8	-1.8077	4.4367e-28	1.8143e-25	6245	5474	6655	17341	28642	17402	RLP65707.1	iron transport multicopper oxidase FET3 [Candida albicans Ca529L]
gene-CAALFM_C400110CA	794.09	3908.88	-2.2996	1.2942e-27	4.9616e-25	813	831	784	2421	5259	4166	XP_713315.2	Frp1p [Candida albicans SC5314]|KGQ96981.1 hypothetical protein MG1_03270 [Candida albicans GC75]|KGR07959.1 hypothetical protein MG5_03279 [Candida albicans P57072]|KGU07490.1 hypothetical protein MEQ_03238 [Candida albicans P87]|KGU09004.1 hypothetical protein MEY_03235 [Candida albicans 19F]|KGU10534.1 hypothetical protein MEM_03265 [Candida albicans L26]|KGU25883.1 hypothetical protein MG7_03…
gene-CAALFM_C501360WA	11.68	161.31	-3.7792	7.6765e-26	2.616e-23	13	7	16	189	168	118	XP_715695.2	ferric/cupric-chelate reductase [Candida albicans SC5314]|KGR08553.1 hypothetical protein MG3_04112 [Candida albicans P78048]|KGU07306.1 hypothetical protein MEY_04054 [Candida albicans 19F]|AOW29570.1 ferric/cupric-chelate reductase [Candida albicans SC5314]
gene-CAALFM_C504110WA	170.73	1387.06	-3.0233	3.2458e-25	1.0479e-22	128	243	147	990	1318	1799	KGU23048.1	hypothetical protein MG7_04341 [Candida albicans P34048]|KGU26965.1 hypothetical protein MGK_04348 [Candida albicans P57055]|KHC48753.1 hypothetical protein MEW_04264 [Candida albicans P60002]|KHC64840.1 hypothetical protein MGI_04320 [Candida albicans P75016]|KHC75302.1 hypothetical protein W5Q_04430 [Candida albicans SC5314]
gene-CAALFM_C400450CA	64.07	320.76	-2.3201	1.1548e-24	3.5418e-22	82	51	64	285	305	356	KGR09821.1	hypothetical protein MG3_03324 [Candida albicans P78048]
gene-CAALFM_C400970CA	535.09	1696.12	-1.6651	2.2252e-21	6.4996e-19	465	632	534	1366	2039	1675	XP_722762.2	AAA family ATPase midasin [Candida albicans SC5314]|AOW28886.1 AAA family ATPase midasin [Candida albicans SC5314]
gene-CAALFM_C107900WA	712.41	2387.89	-1.7451	4.5046e-18	1.1513e-15	880	645	661	1975	3393	1864	XP_717601.1	Coi1p [Candida albicans SC5314]|EEQ42419.1 conserved hypothetical protein [Candida albicans WO-1]|KGQ90452.1 hypothetical protein MEO_00766 [Candida albicans P94015]|KGQ97780.1 hypothetical protein MEU_00763 [Candida albicans P37005]|KGR16899.1 hypothetical protein MG3_00808 [Candida albicans P78048]|KGR22429.1 hypothetical protein MG9_00762 [Candida albicans P37037]|KGT71902.1 hypothetical prote…
gene-CAALFM_CR02750CA	43.37	232.99	-2.4222	2.2595e-17	5.3307e-15	44	37	52	220	176	283	XP_715764.2	Pga34p [Candida albicans SC5314]|Q5A210.2 RecName: Full=Predicted GPI-anchored protein 34; Flags: Precursor|KGQ83236.1 hypothetical protein MG1_05656 [Candida albicans GC75]|KGR01748.1 hypothetical protein MG5_05606 [Candida albicans P57072]|KGU03347.1 hypothetical protein MEM_05633 [Candida albicans L26]|KGU03612.1 hypothetical protein MEY_05583 [Candida albicans 19F]|KGU19592.1 hypothetical pro…
gene-CAALFM_C105760CA	118.89	402.15	-1.7573	3.3562e-17	7.6249e-15	112	131	120	443	387	351	XP_718496.2	Pga26p [Candida albicans SC5314]|Q5AA09.2 RecName: Full=Predicted GPI-anchored protein 26; Flags: Precursor|KHC89737.1 GPI-anchored adhesin-like protein of the cell wall, role in cell wall integrity [Candida albicans SC5314]|AOW26240.1 Pga26p [Candida albicans SC5314]
gene-CAALFM_C201180WA	748.73	1868.21	-1.3186	6.7707e-16	1.3397e-13	830	732	731	1991	1873	1639	XP_019330746.1	copper metallochaperone [Candida albicans SC5314]|EEQ45564.1 conserved hypothetical protein [Candida albicans WO-1]|KGQ89950.1 cytochrome c oxidase assembly protein subunit 17 [Candida albicans P94015]|KGQ96800.1 cytochrome c oxidase assembly protein subunit 17 [Candida albicans P37005]|KGR01356.1 cytochrome c oxidase assembly protein subunit 17 [Candida albicans GC75]|KGR13203.1 cytochrome c oxi…
gene-CAALFM_CR02470WA	323.96	1017.83	-1.651	4.3975e-14	7.4928e-12	428	223	347	807	1184	1052	gene-CAALFM_CR02470WA	-
gene-CAALFM_C501390CA	237.19	827.16	-1.8011	4.7408e-14	7.8595e-12	234	229	263	1024	705	678	XP_715691.2	Snm1p [Candida albicans SC5314]|KGQ87188.1 hypothetical protein MEU_04093 [Candida albicans P37005]|KGR08555.1 hypothetical protein MG3_04114 [Candida albicans P78048]|KGU07308.1 hypothetical protein MEY_04056 [Candida albicans 19F]|KGU08289.1 hypothetical protein MEM_04095 [Candida albicans L26]|AOW29572.1 Snm1p [Candida albicans SC5314]
gene-CAALFM_C501400WA	470.01	1550.99	-1.7216	9.4184e-14	1.5203e-11	537	392	514	1797	1237	1474	XP_711333.2	Sef2p [Candida albicans SC5314]|AOW29573.1 Sef2p [Candida albicans SC5314]
gene-CAALFM_C104770CA	1700.65	4074.41	-1.2603	1.078e-13	1.6955e-11	1939	1319	1968	3802	4710	3626	XP_713577.1	C-5 sterol desaturase [Candida albicans SC5314]|KGQ91741.1 C-5 sterol desaturase [Candida albicans P94015]|KGQ98868.1 C-5 sterol desaturase [Candida albicans P37005]|KGR03684.1 C-5 sterol desaturase [Candida albicans GC75]|KGR21505.1 C-5 sterol desaturase [Candida albicans P78048]|KGR23531.1 C-5 sterol desaturase [Candida albicans P37037]|KGT72666.1 C-5 sterol desaturase [Candida albicans 12C]|KG…
gene-CAALFM_C207570WA	651.36	2156.05	-1.7265	2.0744e-13	3.1035e-11	868	422	718	2030	2656	1762	XP_713125.2	Rnr22p [Candida albicans SC5314]|KGR00356.1 ribonucleoside-diphosphate reductase small chain 1 [Candida albicans GC75]|KGR13737.1 ribonucleoside-diphosphate reductase small chain 1 [Candida albicans P78048]|KGU32842.1 ribonucleoside-diphosphate reductase small chain 1 [Candida albicans P75063]|KHC45857.1 ribonucleoside-diphosphate reductase small chain 1 [Candida albicans Ca6]|KHC57865.1 ribonucl…
gene-CAALFM_C401390WA	14.78	112.44	-2.9365	2.0582e-13	3.1035e-11	12	18	15	57	185	105	KHC41446.1	hypothetical protein W5O_03408 [Candida albicans Ca6]|KHC41483.1 hypothetical protein W5O_03403 [Candida albicans Ca6]
gene-CAALFM_C402440CA	4955.05	16728.6	-1.7554	4.3655e-13	6.0858e-11	4008	5662	5437	11854	15920	21768	XP_720508.2	Pga38p [Candida albicans SC5314]|AOW29013.1 Pga38p [Candida albicans SC5314]
gene-CAALFM_C113940WA	942.75	2004.08	-1.0882	5.1635e-13	7.0139e-11	1123	874	894	1685	2518	1812	XP_722234.1	SUN family protein [Candida albicans SC5314]|Q5AKU5.1 RecName: Full=Secreted beta-glucosidase SIM1; Flags: Precursor|KHC66932.1 hypothetical protein MGE_01362 [Candida albicans P75010]|KHC84122.1 hypothetical protein W5Q_01347 [Candida albicans SC5314]|KHC88810.1 hypothetical protein I503_01379 [Candida albicans SC5314]|AOW26995.1 SUN family protein [Candida albicans SC5314]
gene-CAALFM_C307430WA	550.64	1969.76	-1.8384	5.5148e-13	7.1974e-11	582	555	548	2567	1571	1568	XP_019330889.1	acid phosphatase [Candida albicans SC5314]|KGQ87009.1 hypothetical protein MEO_03161 [Candida albicans P94015]|KGQ91192.1 hypothetical protein MEU_03199 [Candida albicans P37005]|KGQ97720.1 hypothetical protein MG1_03207 [Candida albicans GC75]|KGR08863.1 hypothetical protein MG5_03218 [Candida albicans P57072]|KGR10473.1 hypothetical protein MG3_03230 [Candida albicans P78048]|KGR16838.1 hypothe…
gene-CAALFM_C204970WA	422.64	1165.36	-1.4626	1.6622e-12	2.0392e-10	505	352	441	948	1084	1407	XP_714888.2	Abp2p [Candida albicans SC5314]|AOW27516.1 Abp2p [Candida albicans SC5314]
gene-CAALFM_C109010WA	211.97	454.59	-1.0998	3.148e-12	3.7134e-10	214	223	211	440	468	436	XP_723443.2	Nar1p [Candida albicans SC5314]|Q5APK7.2 RecName: Full=Cytosolic Fe-S cluster assembly factor NAR1; AltName: Full=Nuclear architecture-related protein 1|AOW26536.1 Nar1p [Candida albicans SC5314]
gene-CAALFM_C500660CA	9183.16	24518	-1.4168	3.2797e-12	3.7958e-10	8780	9349	9950	28191	26603	17611	XP_716761.1	sterol 14-demethylase [Candida albicans SC5314]|P10613.2 RecName: Full=Lanosterol 14-alpha demethylase; AltName: Full=CYPLI; AltName: Full=Cytochrome P450 51; AltName: Full=Cytochrome P450-14DM; AltName: Full=Cytochrome P450-LIA1; AltName: Full=Sterol 14-alpha demethylase|CAA31658.1 unnamed protein product [Candida albicans]|ACF34636.1 cytochrome P-450 lanosterol 14-alpha-demethylase [Candida alb…
gene-CAALFM_C102890CA	317.44	705.63	-1.1522	7.4709e-12	8.1833e-10	353	335	283	595	732	766	XP_721477.1	hypothetical protein CAALFM_C102890CA [Candida albicans SC5314]|EEQ42872.1 conserved hypothetical protein [Candida albicans WO-1]|KGQ98682.1 hypothetical protein MEU_00275 [Candida albicans P37005]|KGR21322.1 hypothetical protein MG3_00322 [Candida albicans P78048]|KGR23347.1 hypothetical protein MG9_00279 [Candida albicans P37037]|KGT72477.1 hypothetical protein MEK_00279 [Candida albicans 12C]|…
gene-CAALFM_C301540WA	135.22	673.52	-2.3166	7.6406e-12	8.2224e-10	174	103	139	560	1178	337	XP_721766.1	hypothetical protein CAALFM_C301540WA [Candida albicans SC5314]|EEQ44223.1 conserved hypothetical protein [Candida albicans WO-1]|KGQ87787.1 hypothetical protein MEO_02581 [Candida albicans P94015]|KGQ92089.1 hypothetical protein MEU_02605 [Candida albicans P37005]|KGQ99469.1 hypothetical protein MG1_02628 [Candida albicans GC75]|KGR10657.1 hypothetical protein MG5_02603 [Candida albicans P57072]…
gene-CAALFM_C208490WA	381.58	1246.91	-1.7085	1.1051e-11	1.1298e-09	366	404	396	776	1243	1690	XP_714471.1	Dse1p [Candida albicans SC5314]|Q59Y20.1 RecName: Full=Protein DSE1; AltName: Full=Daughter-specific expression protein 1|AOW27837.1 Dse1p [Candida albicans SC5314]
gene-CAALFM_C703560WA	61.13	280.11	-2.1952	1.0883e-11	1.1298e-09	90	52	46	162	304	372	XP_712141.1	hypothetical protein CAALFM_C703560WA [Candida albicans SC5314]|Q59R32.1 RecName: Full=Virulence factor CaO19.6688|BAE44859.1 hypothetical protein [Candida albicans]|EEQ47126.1 conserved hypothetical protein [Candida albicans WO-1]|KGU04119.1 hypothetical protein MEY_05243 [Candida albicans 19F]|KHC45593.1 hypothetical protein MEW_05241 [Candida albicans P60002]|KHC47385.1 hypothetical protein MG…
gene-CAALFM_C301780CA	51.41	163.49	-1.6703	1.3277e-11	1.3351e-09	58	60	39	163	193	131	XP_019330833.1	hypothetical protein CAALFM_C301780CA [Candida albicans SC5314]|EEQ44244.1 predicted protein [Candida albicans WO-1]|KGQ87810.1 hypothetical protein MEO_02604 [Candida albicans P94015]|KGQ92112.1 hypothetical protein MEU_02628 [Candida albicans P37005]|KGQ99492.1 hypothetical protein MG1_02651 [Candida albicans GC75]|KGR10680.1 hypothetical protein MG5_02626 [Candida albicans P57072]|KGR12571.1 h…
gene-CAALFM_C501260WA	134.6	448.48	-1.7352	2.7302e-11	2.7011e-09	125	147	139	566	374	363	XP_715706.2	hypothetical protein CAALFM_C501260WA [Candida albicans SC5314]|KGR08543.1 hypothetical protein MG3_04102 [Candida albicans P78048]|KGU07296.1 hypothetical protein MEY_04044 [Candida albicans 19F]|AOW29561.1 hypothetical protein CAALFM_C501260WA [Candida albicans SC5314]
gene-CAALFM_C703380WA	275.83	599.55	-1.1188	6.9394e-11	6.5487e-09	291	279	274	635	593	537	XP_019331039.1	hypothetical protein CAALFM_C703380WA [Candida albicans SC5314]|EEQ47112.1 conserved hypothetical protein [Candida albicans WO-1]|KGQ82280.1 hypothetical protein MEO_05229 [Candida albicans P94015]|KGQ84850.1 hypothetical protein MG1_05290 [Candida albicans GC75]|KGR04659.1 hypothetical protein MG3_05286 [Candida albicans P78048]|KGU03847.1 hypothetical protein MEM_05277 [Candida albicans L26]|KG…
gene-CAALFM_C113410WA	598.86	1203.2	-1.0061	6.603e-09	4.4747e-07	665	607	561	1295	1267	991	EEQ41921.1	cytochrome c oxidase assembly protein COX19 [Candida albicans WO-1]
gene-CAALFM_C701490WA	280.56	607.93	-1.1168	1.0159e-08	6.4909e-07	265	302	290	420	734	672	XP_721416.1	hypothetical protein CAALFM_C701490WA [Candida albicans SC5314]|BAE44669.1 hypothetical protein [Candida albicans]|KGT65154.1 hypothetical protein MEK_05086 [Candida albicans 12C]|KHC71833.1 hypothetical protein W5Q_05192 [Candida albicans SC5314]|KHC80957.1 hypothetical protein I503_05151 [Candida albicans SC5314]|AOW30516.1 hypothetical protein CAALFM_C701490WA [Candida albicans SC5314]
gene-CAALFM_C700100WA	754.41	2219.86	-1.5575	1.3762e-08	8.6141e-07	633	975	687	1240	3040	2465	XP_720403.1	Frp2p [Candida albicans SC5314]|BAE44541.1 hypothetical protein [Candida albicans]|EEQ46822.1 hypothetical protein CAWG_05367 [Candida albicans WO-1]|KGQ85313.1 hypothetical protein MEU_04962 [Candida albicans P37005]|KGT65262.1 hypothetical protein MEK_04954 [Candida albicans 12C]|KGU35619.1 hypothetical protein MGM_00622 [Candida albicans P75063]|KHC56708.1 hypothetical protein MGE_04932 [Candi…
gene-CAALFM_C208050CA	2601	6729.75	-1.3716	3.1202e-08	1.8582e-06	3308	2228	2453	4625	10742	5267	XP_716020.1	siderophore transporter [Candida albicans SC5314]|EEQ47329.1 hypothetical protein CAWG_05897 [Candida albicans WO-1]|KGQ95799.1 MFS transporter, SIT family, siderophore-iron:H+ symporter [Candida albicans P37005]|KGR11650.1 MFS transporter, SIT family, siderophore-iron:H+ symporter [Candida albicans P57072]|KGR13780.1 MFS transporter, SIT family, siderophore-iron:H+ symporter [Candida albicans P7…
gene-CAALFM_C501910WA	3725.17	7554.89	-1.0201	3.4649e-08	2.0436e-06	4723	3760	2931	7193	8371	6875	XP_714599.1	mRNA-binding translational activator [Candida albicans SC5314]|EEQ46230.1 zinc-finger protein GIS2 [Candida albicans WO-1]|KGQ85153.1 cellular nucleic acid-binding protein [Candida albicans P94015]|KGQ87238.1 cellular nucleic acid-binding protein [Candida albicans P37005]|KGQ91518.1 cellular nucleic acid-binding protein [Candida albicans GC75]|KGR06343.1 cellular nucleic acid-binding protein [Can…
gene-CAALFM_CR02240CA	75.14	180.48	-1.2602	4.6292e-08	2.6788e-06	78	74	78	182	154	192	XP_713434.1	Opt2p [Candida albicans SC5314]|ABD17822.1 oligopeptide transporter 2 [Candida albicans]|KHC67193.1 OPT family small oligopeptide transporter [Candida albicans P78042]|KHC78170.1 OPT family small oligopeptide transporter [Candida albicans SC5314]|AOW30973.1 Opt2p [Candida albicans SC5314]
gene-CAALFM_C302680CA	1657.66	3632.9	-1.1317	6.8891e-08	3.807e-06	2070	1436	1584	4182	3535	2946	XP_719958.2	Sld1p [Candida albicans SC5314]|Q5AEK8.2 RecName: Full=Delta 8-(E)-sphingolipid desaturase|KGQ87895.1 delta8-fatty-acid desaturase [Candida albicans P94015]|KGT70016.1 delta8-fatty-acid desaturase [Candida albicans 12C]|KGU11916.1 delta8-fatty-acid desaturase [Candida albicans 19F]|KGU12747.1 delta8-fatty-acid desaturase [Candida albicans L26]|KGU31834.1 delta8-fatty-acid desaturase [Candida albi…
gene-CAALFM_CR05570CA	145.39	306.54	-1.0791	1.1257e-07	5.852e-06	132	177	134	241	384	296	XP_710800.2	Rnr3p [Candida albicans SC5314]|KGQ83148.1 ribonucleoside-diphosphate reductase, alpha subunit [Candida albicans P37005]|KGR02282.1 ribonucleoside-diphosphate reductase, alpha subunit [Candida albicans P78048]|KGR06033.1 ribonucleoside-diphosphate reductase, alpha subunit [Candida albicans P37037]|KGT63784.1 ribonucleoside-diphosphate reductase, alpha subunit [Candida albicans 12C]|KGU02397.1 rib…
gene-CAALFM_C600720CA	6262.92	13234.1	-1.0793	1.2209e-07	6.2409e-06	6361	6541	6247	15707	12778	10311	XP_711328.2	Cox15p [Candida albicans SC5314]|KGQ85954.1 cytochrome c oxidase assembly protein subunit 15 [Candida albicans P37005]|KGT65947.1 cytochrome c oxidase assembly protein subunit 15 [Candida albicans 12C]|KGU05370.1 cytochrome c oxidase assembly protein subunit 15 [Candida albicans 19F]|KGU05844.1 cytochrome c oxidase assembly protein subunit 15 [Candida albicans L26]|KHC50250.1 cytochrome c oxidase…
gene-CAALFM_C300220WA	5572.83	11946.3	-1.1	1.4805e-07	7.2075e-06	6640	4310	6181	12437	10321	12186	XP_717819.1	Hgt19p [Candida albicans SC5314]|EEQ44097.1 conserved hypothetical protein [Candida albicans WO-1]|KGQ82219.1 sugar porter (SP) family MFS transporter [Candida albicans P94015]|KGQ91962.1 sugar porter (SP) family MFS transporter [Candida albicans P37005]|KGQ99343.1 sugar porter (SP) family MFS transporter [Candida albicans GC75]|KGR10530.1 sugar porter (SP) family MFS transporter [Candida albican…
gene-CAALFM_CR07120CA	95.49	191.81	-1.0083	2.2029e-07	1.016e-05	102	101	89	151	226	197	XP_710173.1	hypothetical protein CAALFM_CR07120CA [Candida albicans SC5314]|KGQ81112.1 hypothetical protein MEU_06051 [Candida albicans P37005]|KGR01086.1 hypothetical protein MG3_06083 [Candida albicans P78048]|KGU01701.1 hypothetical protein MEY_06053 [Candida albicans 19F]|KHC44419.1 hypothetical protein MGC_06036 [Candida albicans P37039]|AOW31407.1 hypothetical protein CAALFM_CR07120CA [Candida albicans…
gene-CAALFM_C109400CA	215.43	573.02	-1.4127	2.6358e-07	1.1976e-05	247	188	226	336	947	483	XP_723488.2	Fth1p [Candida albicans SC5314]|EEQ42285.1 conserved hypothetical protein [Candida albicans WO-1]|KGQ97926.1 FTR1 family protein [Candida albicans P37005]|KGR02672.1 FTR1 family protein [Candida albicans GC75]|KGR17045.1 FTR1 family protein [Candida albicans P78048]|KGR22574.1 FTR1 family protein [Candida albicans P37037]|KGT71396.1 FTR1 family protein [Candida albicans 12C]|KGU13185.1 FTR1 famil…
gene-CAALFM_C303980CA	137.3	310.78	-1.1781	2.9198e-07	1.2885e-05	124	133	163	236	300	384	XP_711008.2	hypothetical protein CAALFM_C303980CA [Candida albicans SC5314]|KGQ92321.1 hypothetical protein MEU_02848 [Candida albicans P37005]|KHC55603.1 hypothetical protein MGC_02853 [Candida albicans P37039]|AOW28421.1 hypothetical protein CAALFM_C303980CA [Candida albicans SC5314]
gene-CAALFM_C108610CA	4871.13	13605.3	-1.4818	3.0114e-07	1.3101e-05	6979	3671	4351	17592	11226	10663	XP_711897.1	hypothetical protein CAALFM_C108610CA [Candida albicans SC5314]|EEQ42355.1 conserved hypothetical protein [Candida albicans WO-1]|KGQ97848.1 hypothetical protein MEU_00831 [Candida albicans P37005]|KGR02593.1 hypothetical protein MG1_00835 [Candida albicans GC75]|KGR14089.1 hypothetical protein MG5_00824 [Candida albicans P57072]|KGR16967.1 hypothetical protein MG3_00876 [Candida albicans P78048]…
gene-CAALFM_C700290CA	358.55	732.37	-1.0306	4.2506e-07	1.7858e-05	336	431	326	597	724	847	XP_019331018.1	Hgt13p [Candida albicans SC5314]|BAE44560.1 hypothetical protein [Candida albicans]|EEQ46841.1 conserved hypothetical protein [Candida albicans WO-1]|KGQ83503.1 sugar porter (SP) family MFS transporter [Candida albicans P94015]|KGQ85332.1 sugar porter (SP) family MFS transporter [Candida albicans P37005]|KGQ87398.1 sugar porter (SP) family MFS transporter [Candida albicans GC75]|KGR05453.1 sugar …
gene-CAALFM_C700770WA	17.29	61.44	-1.8252	4.441e-07	1.8294e-05	17	15	21	47	54	80	CQB89233.1	Uncharacterised protein [Chlamydia trachomatis]
gene-CAALFM_C303800WA	6815.98	16422.6	-1.2686	5.9935e-07	2.2978e-05	8405	4651	7932	18874	13552	15390	XP_712738.1	Ptr22p [Candida albicans SC5314]|KGQ87999.1 POT family proton-dependent oligopeptide transporter [Candida albicans P94015]|KGQ92305.1 POT family proton-dependent oligopeptide transporter [Candida albicans P37005]|KGQ98208.1 POT family proton-dependent oligopeptide transporter [Candida albicans GC75]|KGR12768.1 POT family proton-dependent oligopeptide transporter [Candida albicans P78048]|KGR17495…
gene-CAALFM_CR02220CA	903.84	2716.5	-1.5872	9.4786e-07	3.4001e-05	1068	622	1092	3691	1723	2374	XP_713437.1	Opt3p [Candida albicans SC5314]|ABD17823.1 oligopeptide transporter 3 [Candida albicans]|KGU03565.1 OPT family small oligopeptide transporter [Candida albicans 19F]|KGU21802.1 OPT family small oligopeptide transporter [Candida albicans P57055]|KHC46308.1 OPT family small oligopeptide transporter [Candida albicans P37039]|AOW30972.1 Opt3p [Candida albicans SC5314]
gene-CAALFM_C505410CA	5766.9	12270.8	-1.0893	1.0499e-06	3.6385e-05	5030	6634	5923	14328	12987	8855	XP_721948.1	dihydroxy-acid dehydratase [Candida albicans SC5314]|KGT67111.1 dihydroxy-acid dehydratase, mitochondrial [Candida albicans 12C]|KGU06480.1 dihydroxy-acid dehydratase, mitochondrial [Candida albicans 19F]|KGU06549.1 dihydroxy-acid dehydratase, mitochondrial [Candida albicans L26]|KHC75431.1 dihydroxy-acid dehydratase, mitochondrial [Candida albicans SC5314]|KHC85624.1 dihydroxy-acid dehydratase, …
gene-CAALFM_C406920CA	0	14.93	-6.3812	2.1625e-06	6.7678e-05	0	0	0	5	23	18	XP_715426.1	Csa2p [Candida albicans SC5314]|Q5A0X8.1 RecName: Full=Surface antigen protein 2; Flags: Precursor|EEQ44842.1 conserved hypothetical protein [Candida albicans WO-1]|KGQ87612.1 hypothetical protein MEU_03922 [Candida albicans P37005]|KGR09189.1 hypothetical protein MG3_03947 [Candida albicans P78048]|KGR13434.1 hypothetical protein MG9_03901 [Candida albicans P37037]|KGT67877.1 hypothetical protei…
gene-CAALFM_C203110WA	24.04	66.12	-1.4539	2.4398e-06	7.5204e-05	30	17	27	56	68	72	XP_715326.2	hypothetical protein CAALFM_C203110WA [Candida albicans SC5314]|EEQ45743.1 conserved hypothetical protein [Candida albicans WO-1]|KGR14857.1 hypothetical protein MG3_01728 [Candida albicans P78048]|KGR22367.1 hypothetical protein MG9_01722 [Candida albicans P37037]|KGT70517.1 hypothetical protein MEK_01749 [Candida albicans 12C]|KGU15123.1 hypothetical protein MEM_01731 [Candida albicans L26]|KHC…
gene-CAALFM_C406580WA	532.19	1116.96	-1.0691	3.1718e-06	9.3989e-05	678	366	595	854	1190	1280	XP_019330942.1	Cbf1p [Candida albicans SC5314]|Q5A1E3.2 RecName: Full=Transcriptional regulator CBF1|KGQ85513.1 bHLH factor, other [Candida albicans P94015]|KGQ87578.1 bHLH factor, other [Candida albicans P37005]|KGQ92636.1 bHLH factor, other [Candida albicans GC75]|KGR06878.1 bHLH factor, other [Candida albicans P57072]|KGR09156.1 bHLH factor, other [Candida albicans P78048]|KGR13400.1 bHLH factor, other [Cand…
gene-CAALFM_C101380CA	314.94	630.02	-1.0008	5.3555e-06	0.00014408	234	397	327	560	661	647	XP_718150.2	Trm2p [Candida albicans SC5314]|KGQ98538.1 tRNA (uracil-5-)-methyltransferase [Candida albicans P37005]|KGR21907.1 tRNA (uracil-5-)-methyltransferase [Candida albicans P78048]|KGT72332.1 tRNA (uracil-5-)-methyltransferase [Candida albicans 12C]|KGU18393.1 tRNA (uracil-5-)-methyltransferase [Candida albicans L26]|KGU37357.1 tRNA (uracil-5-)-methyltransferase [Candida albicans P57055]|KHC61764.1 tR…
gene-CAALFM_CR05680CA	37.98	87.25	-1.2029	1.262e-05	0.00031088	30	39	47	66	101	94	XP_711710.1	hypothetical protein CAALFM_CR05680CA [Candida albicans SC5314]|KGT63793.1 hypothetical protein MEK_05916 [Candida albicans 12C]|KGU19189.1 hypothetical protein MG7_05916 [Candida albicans P34048]|KHC45453.1 Biofilm-induced protein [Candida albicans P37039]|KHC65215.1 Biofilm-induced protein [Candida albicans P78042]|KHC77893.1 Biofilm-induced protein [Candida albicans SC5314]|AOW31284.1 hypothet…
gene-CAALFM_C402130WA	322.31	645.56	-1.0017	4.4595e-05	0.00086574	254	400	327	738	571	577	XP_722650.1	cytochrome c1 heme lyase [Candida albicans SC5314]|EEQ45265.1 cytochrome C1 heme lyase [Candida albicans WO-1]|KGQ86467.1 cytochrome c heme-lyase [Candida albicans P94015]|KGQ90163.1 cytochrome c heme-lyase [Candida albicans P37005]|KGQ97167.1 cytochrome c heme-lyase [Candida albicans GC75]|KGR09562.1 cytochrome c heme-lyase [Candida albicans P78048]|KGR16281.1 cytochrome c heme-lyase [Candida al…
gene-CAALFM_C205070WA	28.19	86.88	-1.6326	4.496e-05	0.00086998	23	31	32	49	163	59	XP_714897.1	Fre9p [Candida albicans SC5314]|KGQ89054.1 hypothetical protein MEO_01911 [Candida albicans P94015]|KGQ96377.1 hypothetical protein MEU_01911 [Candida albicans P37005]|KGR13503.1 hypothetical protein MG3_01928 [Candida albicans P78048]|KGR20863.1 hypothetical protein MG9_01927 [Candida albicans P37037]|KGT70700.1 hypothetical protein MEK_01941 [Candida albicans 12C]|KGU14197.1 hypothetical protei…
gene-CAALFM_C202030WA	4515.11	9101.32	-1.0113	4.531e-05	0.00087125	4105	5269	4395	11319	9289	6118	XP_019330750.1	3-deoxy-7-phosphoheptulonate synthase [Candida albicans SC5314]|KGQ96882.1 phospho-2-dehydro-3-deoxyheptonate aldolase, phenylalanine-inhibited [Candida albicans P37005]|KGR01435.1 phospho-2-dehydro-3-deoxyheptonate aldolase, phenylalanine-inhibited [Candida albicans GC75]|KGR11980.1 phospho-2-dehydro-3-deoxyheptonate aldolase, phenylalanine-inhibited [Candida albicans P57072]|KGR16071.1 phospho-…
gene-CAALFM_C108880WA	958.89	1952.8	-1.0256	5.139e-05	0.00095235	1110	763	1073	2436	1550	1677	XP_723433.2	oxygen-dependent protoporphyrinogen oxidase [Candida albicans SC5314]|AOW26525.1 oxygen-dependent protoporphyrinogen oxidase [Candida albicans SC5314]
gene-CAALFM_CR07130CA	15	43.92	-1.5408	9.9162e-05	0.001622	20	15	11	53	38	37	XP_710174.1	Alk8p [Candida albicans SC5314]|KGU18186.1 cytochrome P450 52A11 [Candida albicans P34048]|KGU20652.1 cytochrome P450 52A11 [Candida albicans P57055]|KHC64272.1 cytochrome P450 52A11 [Candida albicans P78042]|AOW31408.1 Alk8p [Candida albicans SC5314]|RLP67175.1 cytochrome P450 52A11 [Candida albicans Ca529L]
gene-CAALFM_CR03660CA	150.8	322.19	-1.0951	0.00013999	0.0021575	98	199	161	356	278	307	XP_715141.2	hypothetical protein CAALFM_CR03660CA [Candida albicans SC5314]|KHC45127.1 hypothetical protein MEW_05670 [Candida albicans P60002]|AOW31104.1 hypothetical protein CAALFM_CR03660CA [Candida albicans SC5314]
gene-CAALFM_C406510CA	428.74	907.19	-1.0802	0.00014791	0.0022537	556	328	435	1185	700	739	XP_715539.2	Cso99p [Candida albicans SC5314]|AOW29375.1 Cso99p [Candida albicans SC5314]
gene-CAALFM_C700880CA	313.66	673.6	-1.1017	0.00026467	0.0034851	433	167	369	589	595	796	XP_720321.2	hypothetical protein CAALFM_C700880CA [Candida albicans SC5314]|KHC71782.1 hypothetical protein W5Q_05141 [Candida albicans SC5314]|KHC80903.1 hypothetical protein I503_05097 [Candida albicans SC5314]|AOW30464.1 hypothetical protein CAALFM_C700880CA [Candida albicans SC5314]
gene-CAALFM_C300600WA	44.81	95.62	-1.0874	0.00033215	0.0041922	49	28	61	105	93	83	XP_717774.1	Iff11p [Candida albicans SC5314]|Q5A7R7.1 RecName: Full=Cell wall protein IFF11; AltName: Full=Adhesin-like protein IFF11; Flags: Precursor|KGQ91998.1 hypothetical protein MEU_02512 [Candida albicans P37005]|KGT70082.1 hypothetical protein MEK_02525 [Candida albicans 12C]|KHC80009.1 hypothetical protein W5Q_02550 [Candida albicans SC5314]|KHC87536.1 hypothetical protein I503_02556 [Candida albica…
gene-CAALFM_C106810WA	17578.4	37235.2	-1.0828	0.00039746	0.0048157	14431	19661	19526	50990	24369	31485	XP_718818.1	catalase A [Candida albicans SC5314]|O13289.5 RecName: Full=Peroxisomal catalase|BAA21767.1 catalase [Candida albicans]|KGQ91292.1 peroxisomal catalase [Candida albicans P94015]|KGQ99058.1 peroxisomal catalase [Candida albicans P37005]|KGR21695.1 peroxisomal catalase [Candida albicans P78048]|KGR23722.1 peroxisomal catalase [Candida albicans P37037]|KGT72121.1 peroxisomal catalase [Candida albica…
gene-CAALFM_C403500CA	7.76	25.27	-1.693	0.00047668	0.0055065	12	4	8	25	28	22	XP_711598.2	hypothetical protein CAALFM_C403500CA [Candida albicans SC5314]|AOW29108.1 hypothetical protein CAALFM_C403500CA [Candida albicans SC5314]
gene-CAALFM_CR06300CA	22.24	51.46	-1.2197	0.00061366	0.0067945	20	22	26	30	75	52	KGR02081.1	hypothetical protein MG5_05951 [Candida albicans P57072]
gene-CAALFM_CR02490WA	1600.86	8156.09	-2.349	0.00076999	0.0081574	1965	727	2255	12860	3960	6249	ABD17825.1	oligopeptide transporter 4 [Candida albicans]|KGU03588.1 OPT family small oligopeptide transporter [Candida albicans 19F]|KGU20119.1 OPT family small oligopeptide transporter [Candida albicans P34048]|KGU21825.1 OPT family small oligopeptide transporter [Candida albicans P57055]|KHC46331.1 OPT family small oligopeptide transporter [Candida albicans P37039]
gene-CAALFM_CR10790WA	1331.54	2841.67	-1.0936	0.00085739	0.0087378	882	1664	1503	2064	2084	4165	XP_719427.1	oligo-1,6-glucosidase IMA1 [Candida albicans SC5314]|KGQ80622.1 alpha-glucosidase [Candida albicans P37005]|KGR00758.1 alpha-glucosidase [Candida albicans P78048]|KGR05409.1 alpha-glucosidase [Candida albicans P37037]|KGT62986.1 alpha-glucosidase [Candida albicans 12C]|KGU00495.1 alpha-glucosidase [Candida albicans L26]|KGU00869.1 alpha-glucosidase [Candida albicans 19F]|KHC44336.1 alpha-glucosid…
gene-CAALFM_CR08800WA	53.66	109.88	-1.0277	0.0010162	0.01007	76	45	44	122	83	114	gene-CAALFM_CR08800WA	-
gene-CAALFM_C401580CA	5.53	19.4	-1.8081	0.0012408	0.011727	6	4	7	21	25	12	gene-CAALFM_C401580CA	-
gene-CAALFM_CR02920CA	166.97	634.41	-1.9252	0.0012631	0.011871	281	64	173	553	511	793	XP_715780.1	Aqy1p [Candida albicans SC5314]|EEQ43392.1 conserved hypothetical protein [Candida albicans WO-1]|KGQ81624.1 MIP family channel protein [Candida albicans P94015]|KGQ82889.1 MIP family channel protein [Candida albicans P37005]|KGR01764.1 MIP family channel protein [Candida albicans P57072]|KGR04531.1 MIP family channel protein [Candida albicans P78048]|KGR06574.1 MIP family channel protein [Candid…
gene-CAALFM_C406910WA	4.51	22.48	-2.2967	0.0012981	0.012051	8	2	4	39	15	10	XP_715429.1	hypothetical protein CAALFM_C406910WA [Candida albicans SC5314]|KGQ85545.1 hypothetical protein MEO_03863 [Candida albicans P94015]|KGQ92669.1 hypothetical protein MG1_03928 [Candida albicans GC75]|KGR09188.1 hypothetical protein MG3_03946 [Candida albicans P78048]|KGR13433.1 hypothetical protein MG9_03900 [Candida albicans P37037]|KGT67876.1 hypothetical protein MEK_03928 [Candida albicans 12C]|…
gene-CAALFM_CR02000CA	5267.91	19026.9	-1.8527	0.0013939	0.012722	7851	2913	5516	27652	13396	13592	XP_718266.2	5-aminolevulinate synthase [Candida albicans SC5314]|O94069.2 RecName: Full=5-aminolevulinate synthase, mitochondrial; AltName: Full=5-aminolevulinic acid synthase; AltName: Full=Delta-ALA synthase; AltName: Full=Delta-aminolevulinate synthase; Flags: Precursor|KGQ81540.1 5-aminolevulinate synthase, mitochondrial [Candida albicans P94015]|KGU03279.1 5-aminolevulinate synthase, mitochondrial [Cand…
gene-CAALFM_C104940CA	42.07	87.47	-1.0487	0.0019068	0.016177	61	23	46	85	74	97	EEQ42682.1	conserved hypothetical protein [Candida albicans WO-1]|KGR15621.1 hypothetical protein MG5_00474 [Candida albicans P57072]|KGU37700.1 hypothetical protein MGK_00477 [Candida albicans P57055]|KHC40530.1 hypothetical protein MGO_00475 [Candida albicans P76055]|KHC85088.1 hypothetical protein MGS_00481 [Candida albicans P78042]
gene-CAALFM_C208590WA	29.26	62.91	-1.109	0.004452	0.030962	46	26	18	43	101	49	XP_714462.1	Ywp1p [Candida albicans SC5314]|Q59Y31.1 RecName: Full=Yeast-form wall Protein 1; AltName: Full=GPI-anchored protein 24; AltName: Full=Thiol-extractable peptide 1; AltName: Full=flocculation protein 1; Flags: Precursor|AOW27847.1 Ywp1p [Candida albicans SC5314]
gene-CAALFM_C602760WA	6.87	18.72	-1.4578	0.0060133	0.038497	8	8	5	12	27	18	XP_719112.1	hypothetical protein CAALFM_C602760WA [Candida albicans SC5314]|KGQ86167.1 hypothetical protein MEU_04775 [Candida albicans P37005]|KGT65757.1 hypothetical protein MEK_04752 [Candida albicans 12C]|KGU04243.1 hypothetical protein MEQ_04743 [Candida albicans P87]|KGU05582.1 hypothetical protein MEY_04754 [Candida albicans 19F]|KGU06057.1 hypothetical protein MEM_04747 [Candida albicans L26]|KHC5046…

## Sheet: Con3h_vs_TA3h_DEG_up
gene_id	C3_readcount	T3_readcount	log2FoldChange	pvalue	padj	C3-1	C3-2	C3-3	T3-1	T3-2	T3-3	symbol	description
gene-CAALFM_C202220CA	2247.21	143.68	3.9655	7.6125e-36	5.1883e-33	1963	2755	2127	157	213	64	XP_722583.2	hypothetical protein CAALFM_C202220CA [Candida albicans SC5314]|KGU15839.1 hypothetical protein MEY_01637 [Candida albicans 19F]|KHC88442.1 hypothetical protein I503_01668 [Candida albicans SC5314]|AOW27262.1 hypothetical protein CAALFM_C202220CA [Candida albicans SC5314]
gene-CAALFM_C306660CA	1293.4	233.67	2.4709	9.8308e-32	5.0252e-29	1564	1008	1404	260	237	191	XP_716116.1	hypothetical protein CAALFM_C306660CA [Candida albicans SC5314]|KHC79207.1 hypothetical protein W5Q_03177 [Candida albicans SC5314]|KHC86970.1 hypothetical protein I503_03177 [Candida albicans SC5314]|AOW28672.1 hypothetical protein CAALFM_C306660CA [Candida albicans SC5314]
gene-CAALFM_CR03790CA	2080.89	402.46	2.3705	2.9853e-27	1.0772e-24	2855	1627	1921	406	472	320	XP_715153.1	Kre1p [Candida albicans SC5314]|P0CY22.1 RecName: Full=Protein KRE1; Flags: Precursor|C4YLJ6.1 RecName: Full=Protein KRE1; Flags: Precursor|AAA34348.1 KRE1, partial [Candida albicans]|EEQ43477.1 conserved hypothetical protein [Candida albicans WO-1]|KGQ81711.1 hypothetical protein MEO_05695 [Candida albicans P94015]|KGQ82390.1 hypothetical protein MG1_05767 [Candida albicans GC75]|KGQ82977.1 hypo…
gene-CAALFM_CR10340WA	86019.9	41944.6	1.0362	1.5498e-18	4.3211e-16	93221	82603	87646	37485	51057	36937	XP_719371.1	tyrosine protein phosphatase [Candida albicans SC5314]|EEQ44034.1 hypothetical protein CAWG_02293 [Candida albicans WO-1]|KGQ80579.1 protein-tyrosine phosphatase [Candida albicans P37005]|KGR00714.1 protein-tyrosine phosphatase [Candida albicans P78048]|KGR05366.1 protein-tyrosine phosphatase [Candida albicans P37037]|KGT62942.1 protein-tyrosine phosphatase [Candida albicans 12C]|KGU00452.1 prote…
gene-CAALFM_C504140WA	110.54	17.16	2.705	1.72e-17	4.2201e-15	98	130	109	19	14	17	XP_721808.1	hypothetical protein CAALFM_C504140WA [Candida albicans SC5314]|EEQ46433.1 conserved hypothetical protein [Candida albicans WO-1]|KGQ84654.1 hypothetical protein MEO_04293 [Candida albicans P94015]|KGR05844.1 hypothetical protein MG5_04354 [Candida albicans P57072]|KGU06354.1 hypothetical protein MEY_04339 [Candida albicans 19F]|KGU26968.1 hypothetical protein MGK_04351 [Candida albicans P57055]|…
gene-CAALFM_C701390WA	529.42	198.98	1.4139	1.0458e-16	2.291e-14	615	474	535	173	201	215	XP_712491.1	hypothetical protein CAALFM_C701390WA [Candida albicans SC5314]|BAE44659.1 hypothetical protein [Candida albicans]|KGQ84969.1 hypothetical protein MEU_05083 [Candida albicans P37005]|KGR06554.1 hypothetical protein MG3_04921 [Candida albicans P78048]|KGU04492.1 hypothetical protein MEM_05087 [Candida albicans L26]|KGU06243.1 hypothetical protein MEY_04227 [Candida albicans 19F]|KHC48544.1 Hap43p-…
gene-CAALFM_C307640CA	7589.46	3438.44	1.1423	3.893e-16	7.9598e-14	7055	8307	7812	2980	3726	3513	XP_719823.2	Fum12p [Candida albicans SC5314]|AOW28763.1 Fum12p [Candida albicans SC5314]
gene-CAALFM_C113450WA	217132	49727.3	2.1265	8.5997e-16	1.6485e-13	221208	159123	286852	61494	41892	41244	XP_722183.2	Hyr1p [Candida albicans SC5314]|Q5AL03.2 RecName: Full=Hyphally regulated cell wall protein 1; AltName: Full=Adhesin-like protein HYR1; Flags: Precursor|AOW26950.1 Hyr1p [Candida albicans SC5314]
gene-CAALFM_C700970CA	1294.88	359.91	1.8457	1.1687e-14	2.0482e-12	1619	959	1406	311	523	257	XP_720311.1	Yox1p [Candida albicans SC5314]|BAE44625.1 hypothetical protein [Candida albicans]|KGQ85401.1 homeobox protein YOX1/YHP1 [Candida albicans P37005]|KGR03311.1 homeobox protein YOX1/YHP1 [Candida albicans P57072]|KGR09768.1 homeobox protein YOX1/YHP1 [Candida albicans P37037]|KGU04958.1 homeobox protein YOX1/YHP1 [Candida albicans 19F]|KGU05069.1 homeobox protein YOX1/YHP1 [Candida albicans L26]|KH…
gene-CAALFM_C302280CA	13606.4	6612.64	1.041	2.9815e-13	4.2532e-11	14481	12548	14666	6375	7964	5398	XP_721697.2	glutamine--fructose-6-phosphate transaminase (isomerizing) [Candida albicans SC5314]|P53704.3 RecName: Full=Glutamine--fructose-6-phosphate aminotransferase [isomerizing]; Short=GFAT; AltName: Full=D-fructose-6-phosphate amidotransferase; AltName: Full=Hexosephosphate aminotransferase|AOW28265.1 glutamine--fructose-6-phosphate transaminase (isomerizing) [Candida albicans SC5314]
gene-CAALFM_C306670CA	694.86	331.06	1.0703	1.3203e-12	1.6714e-10	717	659	752	329	377	278	XP_716117.1	hypothetical protein CAALFM_C306670CA [Candida albicans SC5314]|KHC79208.1 hypothetical protein W5Q_03178 [Candida albicans SC5314]|KHC86971.1 hypothetical protein I503_03178 [Candida albicans SC5314]|AOW28673.1 hypothetical protein CAALFM_C306670CA [Candida albicans SC5314]
gene-CAALFM_CR06460WA	318.13	102.71	1.6385	1.7128e-12	2.0601e-10	305	319	349	124	87	88	XP_713080.2	Gst3p [Candida albicans SC5314]|KGR00771.1 hypothetical protein MG5_05961 [Candida albicans P57072]|KGU21515.1 hypothetical protein MGM_05968 [Candida albicans P75063]|KHC27957.1 hypothetical protein MGO_05933 [Candida albicans P76055]|KHC59869.1 hypothetical protein MGI_05949 [Candida albicans P75016]|KHC70502.1 hypothetical protein W5Q_06096 [Candida albicans SC5314]|AOW31345.1 Gst3p [Candida a…
gene-CAALFM_C109430WA	1685.15	838.46	1.0063	7.8526e-12	8.3048e-10	1722	1648	1788	757	1072	687	XP_723491.2	hypothetical protein CAALFM_C109430WA [Candida albicans SC5314]|KGQ97929.1 hypothetical protein MEU_00912 [Candida albicans P37005]|KGR17048.1 hypothetical protein MG3_00957 [Candida albicans P78048]|KGU17795.1 hypothetical protein MEM_00916 [Candida albicans L26]|KHC60247.1 hypothetical protein MGC_00911 [Candida albicans P37039]|AOW26576.1 hypothetical protein CAALFM_C109430WA [Candida albicans…
gene-CAALFM_C111470CA	664.98	327.91	1.0192	3.2191e-11	3.1343e-09	748	624	666	304	404	273	XP_713790.1	Dpp1p [Candida albicans SC5314]|EEQ42092.1 hypothetical protein CAWG_00290 [Candida albicans WO-1]|KGQ90798.1 hypothetical protein MEO_01114 [Candida albicans P94015]|KGQ97305.1 hypothetical protein MEU_01115 [Candida albicans P37005]|KGR02872.1 hypothetical protein MG1_01116 [Candida albicans GC75]|KGR14369.1 hypothetical protein MG5_01106 [Candida albicans P57072]|KGR16435.1 hypothetical protei…
gene-CAALFM_C306580WA	92.66	15.64	2.5741	4.0802e-11	3.9107e-09	54	108	120	16	15	15	XP_716108.1	Jen1p [Candida albicans SC5314]|EEQ44691.1 conserved hypothetical protein [Candida albicans WO-1]|KGQ86927.1 sialate:H+ symporter (SHS) family MFS transporter [Candida albicans P94015]|KGQ91110.1 sialate:H+ symporter (SHS) family MFS transporter [Candida albicans P37005]|KGQ97640.1 sialate:H+ symporter (SHS) family MFS transporter [Candida albicans GC75]|KGR10391.1 sialate:H+ symporter (SHS) fami…
gene-CAALFM_C303370CA	9342.67	3952.39	1.241	4.9536e-10	4.2796e-08	11295	7260	10166	3698	5170	3002	KGR10830.1	hypothetical protein MG5_02785 [Candida albicans P57072]|KGR17455.1 hypothetical protein MG9_02805 [Candida albicans P37037]|KGT69773.1 hypothetical protein MEK_02812 [Candida albicans 12C]|KGU12816.1 hypothetical protein MEM_02802 [Candida albicans L26]|KGU27199.1 hypothetical protein MG7_02807 [Candida albicans P34048]|KHC36675.1 Late-stage biofilm-induced protein [Candida albicans P76055]|KHC3…
gene-CAALFM_C504250WA	327.41	91.26	1.8452	1.8404e-09	1.4473e-07	505	205	301	100	100	70	XP_721819.2	Mrv8p [Candida albicans SC5314]|AOW29833.1 Mrv8p [Candida albicans SC5314]
gene-CAALFM_C106280CA	1683.57	815.37	1.047	2.1879e-09	1.6775e-07	2065	1435	1670	810	788	803	XP_710873.2	Ume6p [Candida albicans SC5314]|Q59MD2.2 RecName: Full=Transcriptional regulatory protein UME6|AOW26289.1 Ume6p [Candida albicans SC5314]
gene-CAALFM_C505440CA	3342.97	1541.94	1.1161	2.2583e-09	1.7102e-07	3546	3163	3531	1464	2077	1098	XP_721951.1	hypothetical protein CAALFM_C505440CA [Candida albicans SC5314]|KGR07942.1 hypothetical protein MG3_04498 [Candida albicans P78048]|KGR11397.1 hypothetical protein MG9_04474 [Candida albicans P37037]|KGU06551.1 hypothetical protein MEM_04458 [Candida albicans L26]|KHC51372.1 hypothetical protein MGC_04482 [Candida albicans P37039]|KHC75433.1 hypothetical protein W5Q_04562 [Candida albicans SC5314…
gene-CAALFM_C110350CA	1291.31	624.81	1.0461	3.031e-09	2.24e-07	1312	1188	1456	535	856	495	KGR17138.1	hypothetical protein MG3_01048 [Candida albicans P78048]
gene-CAALFM_C105000WA	500.21	217.39	1.1979	3.5626e-09	2.5119e-07	509	490	532	146	311	204	XP_710865.2	Rhd1p [Candida albicans SC5314]|Q59MA6.2 RecName: Full=Beta-mannosyltransferase 2; AltName: Full=Repressed during hyphae development protein 1; AltName: Full=WRY family protein 7|KGT71954.1 hypothetical protein MEK_00497 [Candida albicans 12C]|KGU18748.1 hypothetical protein MEM_00495 [Candida albicans L26]|KHC68669.1 putative beta-mannosyltransferase, required for the addition of beta-mannose to…
gene-CAALFM_C104010CA	4038.52	1671.29	1.2728	6.6384e-09	4.4747e-07	3602	3895	4857	1787	2072	1127	XP_710017.2	hypothetical protein CAALFM_C104010CA [Candida albicans SC5314]|AOW26076.1 hypothetical protein CAALFM_C104010CA [Candida albicans SC5314]
gene-CAALFM_C306040WA	328.37	113.65	1.5301	7.2072e-09	4.8053e-07	307	271	429	122	147	71	XP_716626.1	hypothetical protein CAALFM_C306040WA [Candida albicans SC5314]|EEQ44639.1 conserved hypothetical protein [Candida albicans WO-1]|KHC35354.1 hypothetical protein MGO_03033 [Candida albicans P76055]|KHC37298.1 hypothetical protein MGQ_03046 [Candida albicans P76067]|KHC52427.1 hypothetical protein MEW_02994 [Candida albicans P60002]|KHC55112.1 hypothetical protein MGC_03065 [Candida albicans P3703…
gene-CAALFM_C106010WA	4614.61	2168.15	1.0899	1.2771e-07	6.474e-06	5537	3943	4688	2378	2524	1536	XP_718467.1	Chs7p [Candida albicans SC5314]|Q5AA40.1 RecName: Full=Chitin synthase export chaperone|EEQ42589.1 hypothetical protein CAWG_00806 [Candida albicans WO-1]|KGQ91856.1 chitin synthase export chaperone [Candida albicans P94015]|KGQ98982.1 chitin synthase export chaperone [Candida albicans P37005]|KGR03800.1 chitin synthase export chaperone [Candida albicans GC75]|KGR15719.1 chitin synthase export ch…
gene-CAALFM_CR00740CA	2351.73	910.44	1.3688	1.4717e-07	7.2075e-06	2726	2165	2320	964	1274	502	XP_717972.1	Bmt3p [Candida albicans SC5314]|Q5A846.1 RecName: Full=Beta-mannosyltransferase 3; AltName: Full=WRY family protein 9|KGQ81423.1 hypothetical protein MEO_05404 [Candida albicans P94015]|KGQ82687.1 hypothetical protein MEU_05434 [Candida albicans P37005]|KGT64654.1 hypothetical protein MEK_05436 [Candida albicans 12C]|KHC54169.1 Beta-mannosyltransferase, required for addition of the 2nd beta-manno…
gene-CAALFM_C104020CA	55902.8	21981.4	1.3466	4.3564e-07	1.8178e-05	54458	50595	66205	24530	29300	12006	XP_711971.1	Csh1p [Candida albicans SC5314]|KHC83179.1 hypothetical protein W5Q_00391 [Candida albicans SC5314]|AOW26077.1 Csh1p [Candida albicans SC5314]
gene-CAALFM_C503270WA	118.38	51.73	1.187	8.2607e-07	3.071e-05	118	122	122	47	71	38	XP_712034.1	Tef4p [Candida albicans SC5314]|KHC51160.1 elongation factor 1-gamma [Candida albicans P37039]|KHC75222.1 elongation factor 1-gamma [Candida albicans SC5314]|KHC85649.1 elongation factor 1-gamma [Candida albicans SC5314]|AOW29742.1 Tef4p [Candida albicans SC5314]
gene-CAALFM_CR00290WA	5384.64	2676.89	1.0085	9.4369e-07	3.4001e-05	6631	4424	5489	2980	2912	2021	KGR01519.1	hypothetical protein MG5_05373 [Candida albicans P57072]|KHC29418.1 hypothetical protein MGO_05347 [Candida albicans P76055]|KHC29843.1 hypothetical protein MGQ_05358 [Candida albicans P76067]|KHC61071.1 hypothetical protein MGI_05355 [Candida albicans P75016]
gene-CAALFM_CR06580WA	26.77	3.24	3.1217	9.7266e-07	3.4506e-05	25	24	33	6	1	2	KHC43913.1	hypothetical protein MEW_05947 [Candida albicans P60002]
gene-CAALFM_CR06550CA	214.83	89.58	1.2681	1.4597e-06	4.8662e-05	246	150	265	100	80	82	gene-CAALFM_CR06550CA	-
gene-CAALFM_C700760CA	210.27	101.74	1.0505	1.5612e-06	5.0937e-05	212	176	257	108	110	83	CQB89040.1	Protein of uncharacterised function (DUF2781) [Chlamydia trachomatis]
gene-CAALFM_C301930WA	971.44	421.35	1.205	2.4589e-06	7.5415e-05	690	1314	946	337	437	477	XP_721732.1	Pxp2p [Candida albicans SC5314]|EEQ44256.1 acyl-coenzyme A oxidase 2 [Candida albicans WO-1]|KGQ87822.1 acyl-coenzyme A oxidase 2 [Candida albicans P94015]|KGQ92125.1 acyl-coenzyme A oxidase 2 [Candida albicans P37005]|KGQ99505.1 acyl-coenzyme A oxidase 2 [Candida albicans GC75]|KGR10692.1 acyl-coenzyme A oxidase 2 [Candida albicans P57072]|KGR12584.1 acyl-coenzyme A oxidase 2 [Candida albicans P…
gene-CAALFM_C105710CA	60.42	21.95	1.4767	3.8293e-06	0.00011132	68	60	57	26	19	19	XP_718500.1	Uga4p [Candida albicans SC5314]|KGR21591.1 hypothetical protein MG3_00598 [Candida albicans P78048]|KGR23617.1 hypothetical protein MG9_00556 [Candida albicans P37037]|KGT72017.1 hypothetical protein MEK_00564 [Candida albicans 12C]|KHC62176.1 hypothetical protein MGC_00554 [Candida albicans P37039]|KHC68732.1 hypothetical protein MGE_00557 [Candida albicans P75010]|KHC85157.1 hypothetical protei…
gene-CAALFM_C109680WA	12744	6278.11	1.0214	4.8306e-06	0.00013288	15535	12022	11520	6470	8265	4088	XP_723517.1	Mts1p [Candida albicans SC5314]|Q5APD4.1 RecName: Full=Sphingolipid C9-methyltransferase; Short=C-9-MT; AltName: Full=Cyclopropane fatty acyl phospholipid synthase homolog 1; AltName: Full=Methyltransferase for sphingolipid 1|EEQ42258.1 hypothetical protein CAWG_00462 [Candida albicans WO-1]|KGQ97953.1 hypothetical protein MEU_00936 [Candida albicans P37005]|KGR17072.1 hypothetical protein MG3_00…
gene-CAALFM_C202060CA	92.57	41.92	1.147	5.2091e-06	0.00014138	98	99	86	44	45	35	XP_722567.1	Fmo1p [Candida albicans SC5314]|KGQ96885.1 hypothetical protein MEU_01610 [Candida albicans P37005]|KGR01438.1 hypothetical protein MG1_01625 [Candida albicans GC75]|KGR11983.1 hypothetical protein MG5_01615 [Candida albicans P57072]|KGR16074.1 hypothetical protein MG3_01669 [Candida albicans P78048]|KGR22266.1 hypothetical protein MG9_01620 [Candida albicans P37037]|KGT71210.1 hypothetical prote…
gene-CAALFM_C104800CA	57.81	23.14	1.3315	1.1802e-05	0.00029668	61	56	60	24	22	22	XP_713572.2	hypothetical protein CAALFM_C104800CA [Candida albicans SC5314]|KGU19501.1 hypothetical protein MEY_00472 [Candida albicans 19F]|KHC68650.1 hypothetical protein MGE_00471 [Candida albicans P75010]|AOW26154.1 hypothetical protein CAALFM_C104800CA [Candida albicans SC5314]
gene-CAALFM_C104140WA	1797.65	706.31	1.3472	1.7515e-05	0.00040679	1834	1249	2444	680	1093	374	XP_713652.2	Ifd6p [Candida albicans SC5314]|AOW26089.1 Ifd6p [Candida albicans SC5314]
gene-CAALFM_C307160WA	328.52	157.14	1.065	1.7574e-05	0.00040679	468	261	282	162	181	124	XP_719880.1	Pga32p [Candida albicans SC5314]|Q5ADQ7.1 RecName: Full=Probable GPI-anchored adhesin-like protein PGA32; AltName: Full=Predicted GPI-anchored protein 32; Flags: Precursor|KHC79254.1 hypothetical protein W5Q_03226 [Candida albicans SC5314]|KHC87017.1 hypothetical protein I503_03226 [Candida albicans SC5314]|AOW28719.1 Pga32p [Candida albicans SC5314]
gene-CAALFM_C302710WA	14593.1	6915.71	1.0774	1.7724e-05	0.00040851	19886	9828	15264	7886	6895	5549	gene-CAALFM_C302710WA	-
gene-CAALFM_CR03270WA	979.35	483.78	1.0179	1.9134e-05	0.00042992	1263	621	1135	470	547	421	XP_713230.2	hypothetical protein CAALFM_CR03270WA [Candida albicans SC5314]|KGQ82925.1 hypothetical protein MEU_05675 [Candida albicans P37005]|KHC46406.1 hypothetical protein MGC_05658 [Candida albicans P37039]|KHC71286.1 hypothetical protein W5Q_05771 [Candida albicans SC5314]|KHC78267.1 hypothetical protein I503_05739 [Candida albicans SC5314]|AOW31065.1 hypothetical protein CAALFM_CR03270WA [Candida albi…
gene-CAALFM_C301060WA	326.79	162.36	1.0127	3.4254e-05	0.00070745	361	274	368	200	160	116	XP_019330826.1	hypothetical protein CAALFM_C301060WA [Candida albicans SC5314]|KGQ92042.1 hypothetical protein MEU_02557 [Candida albicans P37005]|KGR12499.1 hypothetical protein MG3_02577 [Candida albicans P78048]|KGT70126.1 hypothetical protein MEK_02570 [Candida albicans 12C]|KGU12049.1 hypothetical protein MEY_02535 [Candida albicans 19F]|KGU13763.1 hypothetical protein MEM_02567 [Candida albicans L26]|KHC8…
gene-CAALFM_C600730WA	564.15	248.96	1.183	3.5257e-05	0.0007233	587	469	675	340	204	177	XP_711327.1	hypothetical protein CAALFM_C600730WA [Candida albicans SC5314]|KGQ85955.1 hypothetical protein MEU_04562 [Candida albicans P37005]|KGQ89763.1 hypothetical protein MG1_04557 [Candida albicans GC75]|KGT65948.1 hypothetical protein MEK_04561 [Candida albicans 12C]|KGU04671.1 hypothetical protein MEQ_04527 [Candida albicans P87]|KGU05371.1 hypothetical protein MEY_04542 [Candida albicans 19F]|KGU058…
gene-CAALFM_C401550CA	889.14	384.17	1.2114	3.6198e-05	0.0007343	1276	551	917	446	428	262	XP_722702.1	carbamoyl-phosphate synthase (glutamine-hydrolyzing) [Candida albicans SC5314]|Q5AML6.1 RecName: Full=Carbamoyl-phosphate synthase arginine-specific small chain; Short=CPS-A; AltName: Full=Arginine-specific carbamoyl-phosphate synthetase, glutamine chain|KGQ86418.1 carbamoyl-phosphate synthase arginine-specific small chain [Candida albicans P94015]|KGR16232.1 carbamoyl-phosphate synthase arginine…
gene-CAALFM_C113440CA	38.08	12.81	1.5766	5.2418e-05	0.00096266	43	30	44	10	13	15	KHC60633.1	hypothetical protein MGC_01302 [Candida albicans P37039]
gene-CAALFM_C303990CA	91.95	45.78	1.0114	5.4012e-05	0.00098898	84	95	102	42	44	49	XP_711006.2	Aap1p [Candida albicans SC5314]|KGU10830.1 hypothetical protein MEY_02827 [Candida albicans 19F]|KHC78946.1 hypothetical protein W5Q_02910 [Candida albicans SC5314]|KHC87170.1 hypothetical protein I503_02904 [Candida albicans SC5314]|AOW28422.1 Aap1p [Candida albicans SC5314]
gene-CAALFM_C106750WA	183.88	84.13	1.1307	6.2388e-05	0.0011199	210	144	211	102	97	50	KHC57621.1	hypothetical protein MEW_00657 [Candida albicans P60002]
gene-CAALFM_C601070CA	2060.19	885.84	1.2182	6.2442e-05	0.0011199	2337	1487	2512	1204	858	525	XP_714320.2	Cip1p [Candida albicans SC5314]|KGQ85989.1 hypothetical protein MEU_04596 [Candida albicans P37005]|KGT65982.1 hypothetical protein MEK_04595 [Candida albicans 12C]|KGU05405.1 hypothetical protein MEY_04576 [Candida albicans 19F]|KGU05879.1 hypothetical protein MEM_04568 [Candida albicans L26]|KHC50285.1 putative oxidoreductase [Candida albicans P37039]|KHC84934.1 putative oxidoreductase [Candida…
gene-CAALFM_C505450CA	4807.13	2276.89	1.0783	7.4165e-05	0.0012924	6635	3110	5079	2631	2495	1601	XP_721952.1	Mum2p [Candida albicans SC5314]|KGQ90431.1 hypothetical protein MG1_04483 [Candida albicans GC75]|KGR05973.1 hypothetical protein MG5_04484 [Candida albicans P57072]|KGR07943.1 hypothetical protein MG3_04499 [Candida albicans P78048]|KGR11398.1 hypothetical protein MG9_04475 [Candida albicans P37037]|KGU05297.1 hypothetical protein MEQ_04454 [Candida albicans P87]|KGU06552.1 hypothetical protein …
gene-CAALFM_C702920WA	648.66	306.77	1.082	8.9776e-05	0.0015084	449	766	760	351	245	296	XP_716991.2	hypothetical protein CAALFM_C702920WA [Candida albicans SC5314]|KGR04613.1 hypothetical protein MG3_05240 [Candida albicans P78048]|KGT64802.1 hypothetical protein MEK_05223 [Candida albicans 12C]|KGU03801.1 hypothetical protein MEM_05231 [Candida albicans L26]|KHC55372.1 hypothetical protein MGE_05186 [Candida albicans P75010]|AOW30638.1 hypothetical protein CAALFM_C702920WA [Candida albicans SC…
gene-CAALFM_C106370CA	137.78	6.51	4.4077	0.00010499	0.0017037	320	14	97	6	5	8	XP_718861.1	Pbr1p [Candida albicans SC5314]|KGQ99015.1 hypothetical protein MEU_00615 [Candida albicans P37005]|KGR21652.1 hypothetical protein MG3_00659 [Candida albicans P78048]|KGR23679.1 hypothetical protein MG9_00618 [Candida albicans P37037]|KGT72078.1 hypothetical protein MEK_00625 [Candida albicans 12C]|KGU17371.1 hypothetical protein MEY_00622 [Candida albicans 19F]|KGU17632.1 hypothetical protein M…
gene-CAALFM_C305170WA	476.45	237.16	1.0027	0.0001261	0.0019782	458	503	495	130	370	228	XP_723202.1	Wor2p [Candida albicans SC5314]|Q5ANB1.1 RecName: Full=White-opaque regulator 2|KGT69948.1 hypothetical protein MEK_02990 [Candida albicans 12C]|KHC79059.1 hypothetical protein W5Q_03026 [Candida albicans SC5314]|KHC87283.1 hypothetical protein I503_03020 [Candida albicans SC5314]|AOW28532.1 Wor2p [Candida albicans SC5314]
gene-CAALFM_C110060CA	79.77	39.94	1.008	0.00016498	0.0024385	78	80	86	45	37	35	XP_723557.1	hypothetical protein CAALFM_C110060CA [Candida albicans SC5314]|KGQ90662.1 hypothetical protein MEO_00977 [Candida albicans P94015]|KGQ97989.1 hypothetical protein MEU_00973 [Candida albicans P37005]|KGR14229.1 hypothetical protein MG5_00965 [Candida albicans P57072]|KGT71459.1 hypothetical protein MEK_01003 [Candida albicans 12C]|KHC41010.1 Biofilm-induced protein [Candida albicans P76055]|KHC55…
gene-CAALFM_C110980WA	109.59	54.84	1.0081	0.00017024	0.0024983	101	112	122	67	49	44	XP_713922.1	hypothetical protein CAALFM_C110980WA [Candida albicans SC5314]|EEQ42138.1 conserved hypothetical protein [Candida albicans WO-1]|KGQ90751.1 hypothetical protein MEO_01067 [Candida albicans P94015]|KGQ97258.1 hypothetical protein MEU_01068 [Candida albicans P37005]|KGR02825.1 hypothetical protein MG1_01069 [Candida albicans GC75]|KGR16385.1 hypothetical protein MG3_01111 [Candida albicans P78048]…
gene-CAALFM_CR01330WA	2284.93	1065.48	1.1007	0.00017974	0.0025941	3193	1394	2464	1185	1311	678	XP_717912.1	carbamoyl-phosphate synthase (glutamine-hydrolyzing) [Candida albicans SC5314]|EEQ43255.1 carbamoyl-phosphate synthase arginine-specific large chain [Candida albicans WO-1]|KGQ82741.1 carbamoyl-phosphate synthase arginine-specific large chain [Candida albicans P37005]|KGU03216.1 carbamoyl-phosphate synthase arginine-specific large chain [Candida albicans L26]|KGU03485.1 carbamoyl-phosphate syntha…
gene-CAALFM_C603600CA	53.71	22.41	1.2794	0.00019882	0.00281	68	45	52	26	17	22	XP_718066.2	hypothetical protein CAALFM_C603600CA [Candida albicans SC5314]|AOW30289.1 hypothetical protein CAALFM_C603600CA [Candida albicans SC5314]
gene-CAALFM_C206340WA	83.36	36.45	1.1975	0.00022346	0.0030596	119	57	81	28	36	44	KHC46772.1	hypothetical protein W5O_02042 [Candida albicans Ca6]
gene-CAALFM_C402320CA	3477.49	1726.22	1.0107	0.0002408	0.0032392	4531	2365	3817	2151	1707	1202	XP_019330913.1	superoxide dismutase [Candida albicans SC5314]|O59924.3 RecName: Full=Superoxide dismutase [Cu-Zn]|AAC12872.1 Cu,Zn-superoxide dismutase [Candida albicans]|EEQ45246.1 superoxide dismutase 1 [Candida albicans WO-1]|KGQ86486.1 superoxide dismutase [Cu-Zn] [Candida albicans P94015]|KGQ90182.1 superoxide dismutase [Cu-Zn] [Candida albicans P37005]|KGQ97186.1 superoxide dismutase [Cu-Zn] [Candida albi…
gene-CAALFM_C302750WA	54.27	25.16	1.1083	0.00045919	0.0053651	47	52	67	25	30	20	XP_719963.2	hypothetical protein CAALFM_C302750WA [Candida albicans SC5314]|KGT70021.1 hypothetical protein MEK_02743 [Candida albicans 12C]|AOW28306.1 hypothetical protein CAALFM_C302750WA [Candida albicans SC5314]
gene-CAALFM_C204540CA	2530.71	1210.04	1.0647	0.0008052	0.0083999	3973	1580	2263	1439	1368	772	XP_712922.2	putative ribosome biosynthesis protein [Candida albicans SC5314]|KHC65570.1 hypothetical protein MGE_01868 [Candida albicans P75010]|KHC87838.1 hypothetical protein I503_01902 [Candida albicans SC5314]|AOW27480.1 putative ribosome biosynthesis protein [Candida albicans SC5314]
gene-CAALFM_C208520CA	13.06	2.33	2.4782	0.001239	0.011727	18	14	8	2	3	2	XP_019330808.1	hypothetical protein CAALFM_C208520CA [Candida albicans SC5314]|KGQ95841.1 hypothetical protein MEU_02242 [Candida albicans P37005]|KGR00440.1 hypothetical protein MG1_02268 [Candida albicans GC75]|KGR11691.1 hypothetical protein MG5_02238 [Candida albicans P57072]|KGR13823.1 hypothetical protein MG3_02256 [Candida albicans P78048]|KGR21181.1 hypothetical protein MG9_02253 [Candida albicans P3703…
gene-CAALFM_CR08510WA	2278.76	517.35	2.1393	0.0016451	0.01452	2439	1880	2675	866	483	148	XP_716258.1	Pga13p [Candida albicans SC5314]|Q5A343.1 RecName: Full=GPI-anchored protein 13; Flags: Precursor|KGQ81242.1 hypothetical protein MEU_06187 [Candida albicans P37005]|KGQ82145.1 hypothetical protein MEO_06150 [Candida albicans P94015]|KHC70709.1 hypothetical protein W5Q_06312 [Candida albicans SC5314]|KHC77287.1 hypothetical protein I503_06258 [Candida albicans SC5314]|AOW31531.1 Pga13p [Candida a…
gene-CAALFM_C202910WA	50.7	24.73	1.0236	0.0017434	0.015126	45	51	59	21	36	18	XP_019330757.1	hypothetical protein CAALFM_C202910WA [Candida albicans SC5314]|AOW27328.1 hypothetical protein CAALFM_C202910WA [Candida albicans SC5314]
gene-CAALFM_C503730WA	109.69	42.74	1.3721	0.0017937	0.015475	140	72	126	71	23	27	XP_711174.2	hypothetical protein CAALFM_C503730WA [Candida albicans SC5314]|KGU06313.1 hypothetical protein MEY_04298 [Candida albicans 19F]|KHC75263.1 hypothetical protein W5Q_04391 [Candida albicans SC5314]|AOW29783.1 hypothetical protein CAALFM_C503730WA [Candida albicans SC5314]
gene-CAALFM_C500870CA	53.74	22.62	1.2606	0.0020712	0.017262	69	27	70	27	20	19	KGR08510.1	hypothetical protein MG3_04066 [Candida albicans P78048]|KGU07263.1 hypothetical protein MEY_04008 [Candida albicans 19F]
gene-CAALFM_C203690CA	43.36	17.69	1.2935	0.0021812	0.017935	62	23	49	18	23	12	XP_720975.1	hypothetical protein CAALFM_C203690CA [Candida albicans SC5314]|KGR14910.1 hypothetical protein MG3_01782 [Candida albicans P78048]|KHC59492.1 hypothetical protein MGC_01764 [Candida albicans P37039]|AOW27400.1 hypothetical protein CAALFM_C203690CA [Candida albicans SC5314]
gene-CAALFM_C202610CA	467	210.47	1.1517	0.0025079	0.019849	757	307	378	302	194	116	XP_722629.1	Hgt20p [Candida albicans SC5314]|KGQ96937.1 sugar porter (SP) family MFS transporter [Candida albicans P37005]|KGR22318.1 sugar porter (SP) family MFS transporter [Candida albicans P37037]|KGT71262.1 sugar porter (SP) family MFS transporter [Candida albicans 12C]|AOW27299.1 Hgt20p [Candida albicans SC5314]
gene-CAALFM_CR06670WA	20.26	6.38	1.6252	0.0029591	0.022604	20	20	22	2	12	6	XP_711774.1	Cfl11p [Candida albicans SC5314]|KGQ81272.1 hypothetical protein MG1_06040 [Candida albicans GC75]|KGR00791.1 hypothetical protein MG5_05981 [Candida albicans P57072]|KGR05556.1 hypothetical protein MG9_06023 [Candida albicans P37037]|KGT63465.1 hypothetical protein MEK_06004 [Candida albicans 12C]|KGU01425.1 hypothetical protein MEM_06019 [Candida albicans L26]|KGU21534.1 hypothetical protein MG…
gene-CAALFM_CR10210WA	15.04	4.17	1.8083	0.0039692	0.028179	15	15	16	3	8	2	XP_719359.1	Pga12p [Candida albicans SC5314]|Q5ACP5.1 RecName: Full=Phosphomutase-like protein 3; AltName: Full=Predicted GPI-anchored protein 12; Flags: Precursor|EEQ44022.1 conserved hypothetical protein [Candida albicans WO-1]|KGQ80567.1 hypothetical protein MEU_06338 [Candida albicans P37005]|KGQ99839.1 hypothetical protein MG5_06323 [Candida albicans P57072]|KGR00702.1 hypothetical protein MG3_06375 [Ca…

## Sheet: Con3h_vs_TA3h.result
gene_id	C3_readcount	T3_readcount	log2FoldChange	pvalue	padj	C3-1	C3-2	C3-3	T3-1	T3-2	T3-3	symbol	description
gene-CAALFM_C404320WA	199.2	4184.14	-4.3921	5.5333e-135	3.3941e-131	253	188	170	3984	4946	3547	XP_711543.1	Fre10p [Candida albicans SC5314]|AAG09788.1 repressed by TUP1 protein 2 [Candida albicans]|EEQ45066.1 conserved hypothetical protein [Candida albicans WO-1]|KGQ85781.1 hypothetical protein MEO_03619 [Candida albicans P94015]|KGQ88673.1 hypothetical protein MEU_03667 [Candida albicans P37005]|KGQ96057.1 hypothetical protein MG1_03680 [Candida albicans GC75]|KGR08944.1 hypothetical protein MG3_0369…
gene-CAALFM_C103870CA	261.8	1735.99	-2.7297	2.2959e-71	7.0415e-68	278	267	256	1555	2194	1457	XP_711954.2	hypothetical protein CAALFM_C103870CA [Candida albicans SC5314]|AOW26063.1 hypothetical protein CAALFM_C103870CA [Candida albicans SC5314]
gene-CAALFM_C114130WA	749.95	8985.51	-3.5825	4.774e-66	9.7612e-63	904	571	831	8507	11810	6671	XP_715020.1	high-affinity iron permease [Candida albicans SC5314]|EEQ41854.1 plasma membrane iron permease [Candida albicans WO-1]|KGQ91049.1 FTR1 family protein [Candida albicans P94015]|KGQ97557.1 FTR1 family protein [Candida albicans P37005]|KGR02165.1 FTR1 family protein [Candida albicans GC75]|KGR14623.1 FTR1 family protein [Candida albicans P57072]|KGR16689.1 FTR1 family protein [Candida albicans P7804…
gene-CAALFM_C400130WA	2330.29	44390.5	-4.2517	8.2075e-66	1.2586e-62	2450	2382	2297	24434	67072	44403	XP_713317.1	Rbt5p [Candida albicans SC5314]|Q59UT4.1 RecName: Full=Repressed by TUP1 protein 5; Flags: Precursor|AAG09790.1 repressed by TUP1 protein 5 [Candida albicans]|EEQ45444.1 conserved hypothetical protein [Candida albicans WO-1]|KGQ86286.1 hypothetical protein MEO_03222 [Candida albicans P94015]|KGQ89981.1 hypothetical protein MEU_03262 [Candida albicans P37005]|KGR09790.1 hypothetical protein MG3_03…
gene-CAALFM_C114120CA	79.88	1039.42	-3.7046	4.3956e-50	5.3926e-47	71	105	67	695	1395	1056	XP_715019.1	sterol-binding protein [Candida albicans SC5314]|Q59ZX3.1 RecName: Full=Repressed by EFG1 protein 1; AltName: Full=PRY family cell wall protein 2; Flags: Precursor|EEQ41855.1 conserved hypothetical protein [Candida albicans WO-1]|KGQ97556.1 hypothetical protein MEU_01370, partial [Candida albicans P37005]|KGR02164.1 hypothetical protein MG1_01380, partial [Candida albicans GC75]|KGR14622.1 hypoth…
gene-CAALFM_C604380WA	1736.53	10374.8	-2.579	7.5573e-46	7.7261e-43	1795	1918	1592	7434	13920	10013	XP_712646.2	Als2p [Candida albicans SC5314]|AOW30356.1 Als2p [Candida albicans SC5314]
gene-CAALFM_C400120WA	429.41	4159.45	-3.276	2.8457e-45	2.4936e-42	491	386	440	2483	6036	4163	XP_713316.1	Pga7p [Candida albicans SC5314]|Q59UT5.1 RecName: Full=Predicted GPI-anchored protein 7; AltName: Full=Repressed by TUP1 protein 6; Flags: Precursor|EEQ45445.1 conserved hypothetical protein [Candida albicans WO-1]|KGQ86285.1 hypothetical protein MEO_03221 [Candida albicans P94015]|KGQ89980.1 hypothetical protein MEU_03261 [Candida albicans P37005]|KGQ96982.1 hypothetical protein MG1_03271 [Candi…
gene-CAALFM_C604130CA	4244.96	41132.8	-3.2765	3.5383e-43	2.713e-40	3942	5443	3538	28773	59927	36466	EEQ46607.1	conserved hypothetical protein [Candida albicans WO-1]
gene-CAALFM_C202220CA	2247.21	143.68	3.9655	7.6125e-36	5.1883e-33	1963	2755	2127	157	213	64	XP_722583.2	hypothetical protein CAALFM_C202220CA [Candida albicans SC5314]|KGU15839.1 hypothetical protein MEY_01637 [Candida albicans 19F]|KHC88442.1 hypothetical protein I503_01668 [Candida albicans SC5314]|AOW27262.1 hypothetical protein CAALFM_C202220CA [Candida albicans SC5314]
gene-CAALFM_C110400CA	1312.87	5915.74	-2.1718	3.4769e-33	2.1328e-30	1412	1281	1327	4603	5793	7122	XP_723592.1	Fgr41p [Candida albicans SC5314]|Q5AP52.1 RecName: Full=Filamentous growth regulator 41; AltName: Full=GPI-anchored protein 35; Flags: Precursor|KGQ98023.1 hypothetical protein MEU_01007 [Candida albicans P37005]|KGR16328.1 hypothetical protein MG3_01053 [Candida albicans P78048]|KGR22674.1 hypothetical protein MG9_01008 [Candida albicans P37037]|KGT71495.1 hypothetical protein MEK_01039 [Candida…
gene-CAALFM_C111990WA	499.17	2665.18	-2.4169	1.412e-32	7.874e-30	462	529	534	1831	2931	3198	EEQ42045.1	conserved hypothetical protein [Candida albicans WO-1]|KGR14417.1 hypothetical protein MG5_01156 [Candida albicans P57072]|KHC41195.1 putative cell wall adhesin-like protein [Candida albicans P76055]
gene-CAALFM_C306660CA	1293.4	233.67	2.4709	9.8308e-32	5.0252e-29	1564	1008	1404	260	237	191	XP_716116.1	hypothetical protein CAALFM_C306660CA [Candida albicans SC5314]|KHC79207.1 hypothetical protein W5Q_03177 [Candida albicans SC5314]|KHC86970.1 hypothetical protein I503_03177 [Candida albicans SC5314]|AOW28672.1 hypothetical protein CAALFM_C306660CA [Candida albicans SC5314]
gene-CAALFM_CR10110WA	2552.46	18854.5	-2.885	6.081e-31	2.8693e-28	2519	2785	2493	12536	17122	26104	XP_719348.1	Cht3p [Candida albicans SC5314]|P40954.2 RecName: Full=Chitinase 3; Flags: Precursor|AAA68016.1 chitinase [Candida albicans]|KGQ80558.1 chitinase 3 [Candida albicans P37005]|KGR00693.1 chitinase 3 [Candida albicans P78048]|KGR05345.1 chitinase 3 [Candida albicans P37037]|KGT62921.1 chitinase 3 [Candida albicans 12C]|KGU00431.1 chitinase 3 [Candida albicans L26]|KGU00804.1 chitinase 3 [Candida alb…
gene-CAALFM_C700090CA	3461.92	17849.4	-2.3662	2.1416e-30	9.3832e-28	4098	2832	3704	11790	23836	18389	XP_720404.1	Csa1p [Candida albicans SC5314]|G1UB63.1 RecName: Full=Cell wall protein 1; AltName: Full=Surface antigen protein 1; AltName: Full=Wall protein 1; Flags: Precursor|AAG09792.1 putative cell wall protein [Candida albicans]|BAE44540.1 hypothetical protein [Candida albicans]|AOW30388.1 Csa1p [Candida albicans SC5314]
gene-CAALFM_C600440CA	5995.97	20990.8	-1.8077	4.4367e-28	1.8143e-25	6245	5474	6655	17341	28642	17402	RLP65707.1	iron transport multicopper oxidase FET3 [Candida albicans Ca529L]
gene-CAALFM_C400110CA	794.09	3908.88	-2.2996	1.2942e-27	4.9616e-25	813	831	784	2421	5259	4166	XP_713315.2	Frp1p [Candida albicans SC5314]|KGQ96981.1 hypothetical protein MG1_03270 [Candida albicans GC75]|KGR07959.1 hypothetical protein MG5_03279 [Candida albicans P57072]|KGU07490.1 hypothetical protein MEQ_03238 [Candida albicans P87]|KGU09004.1 hypothetical protein MEY_03235 [Candida albicans 19F]|KGU10534.1 hypothetical protein MEM_03265 [Candida albicans L26]|KGU25883.1 hypothetical protein MG7_03…
gene-CAALFM_CR03790CA	2080.89	402.46	2.3705	2.9853e-27	1.0772e-24	2855	1627	1921	406	472	320	XP_715153.1	Kre1p [Candida albicans SC5314]|P0CY22.1 RecName: Full=Protein KRE1; Flags: Precursor|C4YLJ6.1 RecName: Full=Protein KRE1; Flags: Precursor|AAA34348.1 KRE1, partial [Candida albicans]|EEQ43477.1 conserved hypothetical protein [Candida albicans WO-1]|KGQ81711.1 hypothetical protein MEO_05695 [Candida albicans P94015]|KGQ82390.1 hypothetical protein MG1_05767 [Candida albicans GC75]|KGQ82977.1 hypo…
gene-CAALFM_C501360WA	11.68	161.31	-3.7792	7.6765e-26	2.616e-23	13	7	16	189	168	118	XP_715695.2	ferric/cupric-chelate reductase [Candida albicans SC5314]|KGR08553.1 hypothetical protein MG3_04112 [Candida albicans P78048]|KGU07306.1 hypothetical protein MEY_04054 [Candida albicans 19F]|AOW29570.1 ferric/cupric-chelate reductase [Candida albicans SC5314]
gene-CAALFM_C504110WA	170.73	1387.06	-3.0233	3.2458e-25	1.0479e-22	128	243	147	990	1318	1799	KGU23048.1	hypothetical protein MG7_04341 [Candida albicans P34048]|KGU26965.1 hypothetical protein MGK_04348 [Candida albicans P57055]|KHC48753.1 hypothetical protein MEW_04264 [Candida albicans P60002]|KHC64840.1 hypothetical protein MGI_04320 [Candida albicans P75016]|KHC75302.1 hypothetical protein W5Q_04430 [Candida albicans SC5314]
gene-CAALFM_C400450CA	64.07	320.76	-2.3201	1.1548e-24	3.5418e-22	82	51	64	285	305	356	KGR09821.1	hypothetical protein MG3_03324 [Candida albicans P78048]
gene-CAALFM_C400970CA	535.09	1696.12	-1.6651	2.2252e-21	6.4996e-19	465	632	534	1366	2039	1675	XP_722762.2	AAA family ATPase midasin [Candida albicans SC5314]|AOW28886.1 AAA family ATPase midasin [Candida albicans SC5314]
gene-CAALFM_CR10340WA	86019.9	41944.6	1.0362	1.5498e-18	4.3211e-16	93221	82603	87646	37485	51057	36937	XP_719371.1	tyrosine protein phosphatase [Candida albicans SC5314]|EEQ44034.1 hypothetical protein CAWG_02293 [Candida albicans WO-1]|KGQ80579.1 protein-tyrosine phosphatase [Candida albicans P37005]|KGR00714.1 protein-tyrosine phosphatase [Candida albicans P78048]|KGR05366.1 protein-tyrosine phosphatase [Candida albicans P37037]|KGT62942.1 protein-tyrosine phosphatase [Candida albicans 12C]|KGU00452.1 prote…
gene-CAALFM_C104260WA	10848.6	21666.3	-0.9979	1.876e-18	5.0032e-16	11149	10429	11638	20550	24188	19648	XP_713665.1	Hht21p [Candida albicans SC5314]|XP_711082.1 histone [Candida albicans SC5314]|XP_002417071.1 histone H3, putative [Candida dubliniensis CD36]|XP_002422194.1 histone H3, putative [Candida dubliniensis CD36]|XP_002545895.1 histone H3 [Candida tropicalis MYA-3404]|XP_002550434.1 histone H3 [Candida tropicalis MYA-3404]|XP_026592658.1 histone H3.1/H3.2 [Candida viswanathii]|XP_026591866.1 histone H3…
gene-CAALFM_C107900WA	712.41	2387.89	-1.7451	4.5046e-18	1.1513e-15	880	645	661	1975	3393	1864	XP_717601.1	Coi1p [Candida albicans SC5314]|EEQ42419.1 conserved hypothetical protein [Candida albicans WO-1]|KGQ90452.1 hypothetical protein MEO_00766 [Candida albicans P94015]|KGQ97780.1 hypothetical protein MEU_00763 [Candida albicans P37005]|KGR16899.1 hypothetical protein MG3_00808 [Candida albicans P78048]|KGR22429.1 hypothetical protein MG9_00762 [Candida albicans P37037]|KGT71902.1 hypothetical prote…
gene-CAALFM_C504140WA	110.54	17.16	2.705	1.72e-17	4.2201e-15	98	130	109	19	14	17	XP_721808.1	hypothetical protein CAALFM_C504140WA [Candida albicans SC5314]|EEQ46433.1 conserved hypothetical protein [Candida albicans WO-1]|KGQ84654.1 hypothetical protein MEO_04293 [Candida albicans P94015]|KGR05844.1 hypothetical protein MG5_04354 [Candida albicans P57072]|KGU06354.1 hypothetical protein MEY_04339 [Candida albicans 19F]|KGU26968.1 hypothetical protein MGK_04351 [Candida albicans P57055]|…
gene-CAALFM_CR02750CA	43.37	232.99	-2.4222	2.2595e-17	5.3307e-15	44	37	52	220	176	283	XP_715764.2	Pga34p [Candida albicans SC5314]|Q5A210.2 RecName: Full=Predicted GPI-anchored protein 34; Flags: Precursor|KGQ83236.1 hypothetical protein MG1_05656 [Candida albicans GC75]|KGR01748.1 hypothetical protein MG5_05606 [Candida albicans P57072]|KGU03347.1 hypothetical protein MEM_05633 [Candida albicans L26]|KGU03612.1 hypothetical protein MEY_05583 [Candida albicans 19F]|KGU19592.1 hypothetical pro…
gene-CAALFM_C105760CA	118.89	402.15	-1.7573	3.3562e-17	7.6249e-15	112	131	120	443	387	351	XP_718496.2	Pga26p [Candida albicans SC5314]|Q5AA09.2 RecName: Full=Predicted GPI-anchored protein 26; Flags: Precursor|KHC89737.1 GPI-anchored adhesin-like protein of the cell wall, role in cell wall integrity [Candida albicans SC5314]|AOW26240.1 Pga26p [Candida albicans SC5314]
gene-CAALFM_C701390WA	529.42	198.98	1.4139	1.0458e-16	2.291e-14	615	474	535	173	201	215	XP_712491.1	hypothetical protein CAALFM_C701390WA [Candida albicans SC5314]|BAE44659.1 hypothetical protein [Candida albicans]|KGQ84969.1 hypothetical protein MEU_05083 [Candida albicans P37005]|KGR06554.1 hypothetical protein MG3_04921 [Candida albicans P78048]|KGU04492.1 hypothetical protein MEM_05087 [Candida albicans L26]|KGU06243.1 hypothetical protein MEY_04227 [Candida albicans 19F]|KHC48544.1 Hap43p-…
gene-CAALFM_C104240CA	7435.01	13636.2	-0.875	3.4792e-16	7.3591e-14	7943	7006	7828	12150	15894	12639	XP_713663.1	histone [Candida albicans SC5314]|XP_711083.1 histone [Candida albicans SC5314]|XP_002417070.1 histone H4, putative [Candida dubliniensis CD36]|XP_002422193.1 histone H4, putative [Candida dubliniensis CD36]|XP_002545894.1 histone H4 [Candida tropicalis MYA-3404]|XP_002550435.1 histone H4 [Candida tropicalis MYA-3404]|XP_026592657.1 Histone H4 [Candida viswanathii]|XP_026591443.1 Histone H4 [Cand…
gene-CAALFM_C307640CA	7589.46	3438.44	1.1423	3.893e-16	7.9598e-14	7055	8307	7812	2980	3726	3513	XP_719823.2	Fum12p [Candida albicans SC5314]|AOW28763.1 Fum12p [Candida albicans SC5314]
gene-CAALFM_C201180WA	748.73	1868.21	-1.3186	6.7707e-16	1.3397e-13	830	732	731	1991	1873	1639	XP_019330746.1	copper metallochaperone [Candida albicans SC5314]|EEQ45564.1 conserved hypothetical protein [Candida albicans WO-1]|KGQ89950.1 cytochrome c oxidase assembly protein subunit 17 [Candida albicans P94015]|KGQ96800.1 cytochrome c oxidase assembly protein subunit 17 [Candida albicans P37005]|KGR01356.1 cytochrome c oxidase assembly protein subunit 17 [Candida albicans GC75]|KGR13203.1 cytochrome c oxi…
gene-CAALFM_C113450WA	217132	49727.3	2.1265	8.5997e-16	1.6485e-13	221208	159123	286852	61494	41892	41244	XP_722183.2	Hyr1p [Candida albicans SC5314]|Q5AL03.2 RecName: Full=Hyphally regulated cell wall protein 1; AltName: Full=Adhesin-like protein HYR1; Flags: Precursor|AOW26950.1 Hyr1p [Candida albicans SC5314]
gene-CAALFM_CR06810WA	4168.65	8103.06	-0.9588	3.2824e-15	6.1013e-13	4547	3853	4376	7748	9104	7233	XP_713665.1	Hht21p [Candida albicans SC5314]|XP_711082.1 histone [Candida albicans SC5314]|XP_002417071.1 histone H3, putative [Candida dubliniensis CD36]|XP_002422194.1 histone H3, putative [Candida dubliniensis CD36]|XP_002545895.1 histone H3 [Candida tropicalis MYA-3404]|XP_002550434.1 histone H3 [Candida tropicalis MYA-3404]|XP_026592658.1 histone H3.1/H3.2 [Candida viswanathii]|XP_026591866.1 histone H3…
gene-CAALFM_C703180CA	5660.02	10364.9	-0.8728	5.015e-15	9.0476e-13	6077	5208	6061	9402	11593	9839	BAE44822.1	hypothetical protein [Candida albicans]
gene-CAALFM_C700970CA	1294.88	359.91	1.8457	1.1687e-14	2.0482e-12	1619	959	1406	311	523	257	XP_720311.1	Yox1p [Candida albicans SC5314]|BAE44625.1 hypothetical protein [Candida albicans]|KGQ85401.1 homeobox protein YOX1/YHP1 [Candida albicans P37005]|KGR03311.1 homeobox protein YOX1/YHP1 [Candida albicans P57072]|KGR09768.1 homeobox protein YOX1/YHP1 [Candida albicans P37037]|KGU04958.1 homeobox protein YOX1/YHP1 [Candida albicans 19F]|KGU05069.1 homeobox protein YOX1/YHP1 [Candida albicans L26]|KH…
gene-CAALFM_CR02470WA	323.96	1017.83	-1.651	4.3975e-14	7.4928e-12	428	223	347	807	1184	1052	gene-CAALFM_CR02470WA	-
gene-CAALFM_C501390CA	237.19	827.16	-1.8011	4.7408e-14	7.8595e-12	234	229	263	1024	705	678	XP_715691.2	Snm1p [Candida albicans SC5314]|KGQ87188.1 hypothetical protein MEU_04093 [Candida albicans P37005]|KGR08555.1 hypothetical protein MG3_04114 [Candida albicans P78048]|KGU07308.1 hypothetical protein MEY_04056 [Candida albicans 19F]|KGU08289.1 hypothetical protein MEM_04095 [Candida albicans L26]|AOW29572.1 Snm1p [Candida albicans SC5314]
gene-CAALFM_C501400WA	470.01	1550.99	-1.7216	9.4184e-14	1.5203e-11	537	392	514	1797	1237	1474	XP_711333.2	Sef2p [Candida albicans SC5314]|AOW29573.1 Sef2p [Candida albicans SC5314]
gene-CAALFM_C104770CA	1700.65	4074.41	-1.2603	1.078e-13	1.6955e-11	1939	1319	1968	3802	4710	3626	XP_713577.1	C-5 sterol desaturase [Candida albicans SC5314]|KGQ91741.1 C-5 sterol desaturase [Candida albicans P94015]|KGQ98868.1 C-5 sterol desaturase [Candida albicans P37005]|KGR03684.1 C-5 sterol desaturase [Candida albicans GC75]|KGR21505.1 C-5 sterol desaturase [Candida albicans P78048]|KGR23531.1 C-5 sterol desaturase [Candida albicans P37037]|KGT72666.1 C-5 sterol desaturase [Candida albicans 12C]|KG…
gene-CAALFM_C207570WA	651.36	2156.05	-1.7265	2.0744e-13	3.1035e-11	868	422	718	2030	2656	1762	XP_713125.2	Rnr22p [Candida albicans SC5314]|KGR00356.1 ribonucleoside-diphosphate reductase small chain 1 [Candida albicans GC75]|KGR13737.1 ribonucleoside-diphosphate reductase small chain 1 [Candida albicans P78048]|KGU32842.1 ribonucleoside-diphosphate reductase small chain 1 [Candida albicans P75063]|KHC45857.1 ribonucleoside-diphosphate reductase small chain 1 [Candida albicans Ca6]|KHC57865.1 ribonucl…
gene-CAALFM_C401390WA	14.78	112.44	-2.9365	2.0582e-13	3.1035e-11	12	18	15	57	185	105	KHC41446.1	hypothetical protein W5O_03408 [Candida albicans Ca6]|KHC41483.1 hypothetical protein W5O_03403 [Candida albicans Ca6]
gene-CAALFM_C104180WA	10397.4	18867.1	-0.8597	2.2225e-13	3.2459e-11	10443	9826	11569	16721	22152	17448	XP_713656.1	hypothetical protein CAALFM_C104180WA [Candida albicans SC5314]|Q59VP1.3 RecName: Full=Histone H2B.2|EEQ42754.1 histone H2B.1 [Candida albicans WO-1]|KGQ91682.1 histone H2B.2 [Candida albicans P94015]|KGQ98808.1 histone H2B.2 [Candida albicans P37005]|KGR03624.1 histone H2B.2 [Candida albicans GC75]|KGR15547.1 histone H2B.2 [Candida albicans P57072]|KGR21445.1 histone H2B.2 [Candida albicans P780…
gene-CAALFM_C302280CA	13606.4	6612.64	1.041	2.9815e-13	4.2532e-11	14481	12548	14666	6375	7964	5398	XP_721697.2	glutamine--fructose-6-phosphate transaminase (isomerizing) [Candida albicans SC5314]|P53704.3 RecName: Full=Glutamine--fructose-6-phosphate aminotransferase [isomerizing]; Short=GFAT; AltName: Full=D-fructose-6-phosphate amidotransferase; AltName: Full=Hexosephosphate aminotransferase|AOW28265.1 glutamine--fructose-6-phosphate transaminase (isomerizing) [Candida albicans SC5314]
gene-CAALFM_C402440CA	4955.05	16728.6	-1.7554	4.3655e-13	6.0858e-11	4008	5662	5437	11854	15920	21768	XP_720508.2	Pga38p [Candida albicans SC5314]|AOW29013.1 Pga38p [Candida albicans SC5314]
gene-CAALFM_C113940WA	942.75	2004.08	-1.0882	5.1635e-13	7.0139e-11	1123	874	894	1685	2518	1812	XP_722234.1	SUN family protein [Candida albicans SC5314]|Q5AKU5.1 RecName: Full=Secreted beta-glucosidase SIM1; Flags: Precursor|KHC66932.1 hypothetical protein MGE_01362 [Candida albicans P75010]|KHC84122.1 hypothetical protein W5Q_01347 [Candida albicans SC5314]|KHC88810.1 hypothetical protein I503_01379 [Candida albicans SC5314]|AOW26995.1 SUN family protein [Candida albicans SC5314]
gene-CAALFM_C300710WA	6593.34	3362.05	0.9716	5.2599e-13	7.0139e-11	7239	6321	6637	3215	4014	2802	XP_717760.2	Chs8p [Candida albicans SC5314]|KHC80020.1 chitin synthase [Candida albicans SC5314]|AOW28121.1 Chs8p [Candida albicans SC5314]
gene-CAALFM_C307430WA	550.64	1969.76	-1.8384	5.5148e-13	7.1974e-11	582	555	548	2567	1571	1568	XP_019330889.1	acid phosphatase [Candida albicans SC5314]|KGQ87009.1 hypothetical protein MEO_03161 [Candida albicans P94015]|KGQ91192.1 hypothetical protein MEU_03199 [Candida albicans P37005]|KGQ97720.1 hypothetical protein MG1_03207 [Candida albicans GC75]|KGR08863.1 hypothetical protein MG5_03218 [Candida albicans P57072]|KGR10473.1 hypothetical protein MG3_03230 [Candida albicans P78048]|KGR16838.1 hypothe…
gene-CAALFM_C306670CA	694.86	331.06	1.0703	1.3203e-12	1.6714e-10	717	659	752	329	377	278	XP_716117.1	hypothetical protein CAALFM_C306670CA [Candida albicans SC5314]|KHC79208.1 hypothetical protein W5Q_03178 [Candida albicans SC5314]|KHC86971.1 hypothetical protein I503_03178 [Candida albicans SC5314]|AOW28673.1 hypothetical protein CAALFM_C306670CA [Candida albicans SC5314]
gene-CAALFM_CR06800CA	7149.15	12800.2	-0.8403	1.3351e-12	1.6714e-10	7764	6400	7756	11563	14475	12069	XP_713663.1	histone [Candida albicans SC5314]|XP_711083.1 histone [Candida albicans SC5314]|XP_002417070.1 histone H4, putative [Candida dubliniensis CD36]|XP_002422193.1 histone H4, putative [Candida dubliniensis CD36]|XP_002545894.1 histone H4 [Candida tropicalis MYA-3404]|XP_002550435.1 histone H4 [Candida tropicalis MYA-3404]|XP_026592657.1 Histone H4 [Candida viswanathii]|XP_026591443.1 Histone H4 [Cand…
gene-CAALFM_C204970WA	422.64	1165.36	-1.4626	1.6622e-12	2.0392e-10	505	352	441	948	1084	1407	XP_714888.2	Abp2p [Candida albicans SC5314]|AOW27516.1 Abp2p [Candida albicans SC5314]
gene-CAALFM_CR06460WA	318.13	102.71	1.6385	1.7128e-12	2.0601e-10	305	319	349	124	87	88	XP_713080.2	Gst3p [Candida albicans SC5314]|KGR00771.1 hypothetical protein MG5_05961 [Candida albicans P57072]|KGU21515.1 hypothetical protein MGM_05968 [Candida albicans P75063]|KHC27957.1 hypothetical protein MGO_05933 [Candida albicans P76055]|KHC59869.1 hypothetical protein MGI_05949 [Candida albicans P75016]|KHC70502.1 hypothetical protein W5Q_06096 [Candida albicans SC5314]|AOW31345.1 Gst3p [Candida a…
gene-CAALFM_C109010WA	211.97	454.59	-1.0998	3.148e-12	3.7134e-10	214	223	211	440	468	436	XP_723443.2	Nar1p [Candida albicans SC5314]|Q5APK7.2 RecName: Full=Cytosolic Fe-S cluster assembly factor NAR1; AltName: Full=Nuclear architecture-related protein 1|AOW26536.1 Nar1p [Candida albicans SC5314]
gene-CAALFM_C500660CA	9183.16	24518	-1.4168	3.2797e-12	3.7958e-10	8780	9349	9950	28191	26603	17611	XP_716761.1	sterol 14-demethylase [Candida albicans SC5314]|P10613.2 RecName: Full=Lanosterol 14-alpha demethylase; AltName: Full=CYPLI; AltName: Full=Cytochrome P450 51; AltName: Full=Cytochrome P450-14DM; AltName: Full=Cytochrome P450-LIA1; AltName: Full=Sterol 14-alpha demethylase|CAA31658.1 unnamed protein product [Candida albicans]|ACF34636.1 cytochrome P-450 lanosterol 14-alpha-demethylase [Candida alb…
gene-CAALFM_C202760WA	3606.79	1954.17	0.8837	3.8372e-12	4.3588e-10	3804	3489	3751	1606	2451	1810	XP_715370.2	Hsp70 family chaperone [Candida albicans SC5314]|KGQ96952.1 hypoxia up-regulated 1 [Candida albicans P37005]|KGR22333.1 hypoxia up-regulated 1 [Candida albicans P37037]|KGT70485.1 hypoxia up-regulated 1 [Candida albicans 12C]|AOW27313.1 Hsp70 family chaperone [Candida albicans SC5314]
gene-CAALFM_CR09020CA	2601.49	1310.97	0.9887	5.7862e-12	6.4532e-10	2977	2500	2494	1267	1537	1102	XP_716433.1	chitin synthase [Candida albicans SC5314]|KGQ80835.1 chitin synthase 2 [Candida albicans P37005]|KGR00595.1 chitin synthase 2 [Candida albicans P78048]|KGR05248.1 chitin synthase 2 [Candida albicans P37037]|KGT62824.1 chitin synthase 2 [Candida albicans 12C]|KGU00334.1 chitin synthase 2 [Candida albicans L26]|KGU00708.1 chitin synthase 2 [Candida albicans 19F]|KHC44173.1 chitin synthase 2 [Candid…
gene-CAALFM_C102890CA	317.44	705.63	-1.1522	7.4709e-12	8.1833e-10	353	335	283	595	732	766	XP_721477.1	hypothetical protein CAALFM_C102890CA [Candida albicans SC5314]|EEQ42872.1 conserved hypothetical protein [Candida albicans WO-1]|KGQ98682.1 hypothetical protein MEU_00275 [Candida albicans P37005]|KGR21322.1 hypothetical protein MG3_00322 [Candida albicans P78048]|KGR23347.1 hypothetical protein MG9_00279 [Candida albicans P37037]|KGT72477.1 hypothetical protein MEK_00279 [Candida albicans 12C]|…
gene-CAALFM_C301540WA	135.22	673.52	-2.3166	7.6406e-12	8.2224e-10	174	103	139	560	1178	337	XP_721766.1	hypothetical protein CAALFM_C301540WA [Candida albicans SC5314]|EEQ44223.1 conserved hypothetical protein [Candida albicans WO-1]|KGQ87787.1 hypothetical protein MEO_02581 [Candida albicans P94015]|KGQ92089.1 hypothetical protein MEU_02605 [Candida albicans P37005]|KGQ99469.1 hypothetical protein MG1_02628 [Candida albicans GC75]|KGR10657.1 hypothetical protein MG5_02603 [Candida albicans P57072]…
gene-CAALFM_C109430WA	1685.15	838.46	1.0063	7.8526e-12	8.3048e-10	1722	1648	1788	757	1072	687	XP_723491.2	hypothetical protein CAALFM_C109430WA [Candida albicans SC5314]|KGQ97929.1 hypothetical protein MEU_00912 [Candida albicans P37005]|KGR17048.1 hypothetical protein MG3_00957 [Candida albicans P78048]|KGU17795.1 hypothetical protein MEM_00916 [Candida albicans L26]|KHC60247.1 hypothetical protein MGC_00911 [Candida albicans P37039]|AOW26576.1 hypothetical protein CAALFM_C109430WA [Candida albicans…
gene-CAALFM_C208490WA	381.58	1246.91	-1.7085	1.1051e-11	1.1298e-09	366	404	396	776	1243	1690	XP_714471.1	Dse1p [Candida albicans SC5314]|Q59Y20.1 RecName: Full=Protein DSE1; AltName: Full=Daughter-specific expression protein 1|AOW27837.1 Dse1p [Candida albicans SC5314]
gene-CAALFM_C703560WA	61.13	280.11	-2.1952	1.0883e-11	1.1298e-09	90	52	46	162	304	372	XP_712141.1	hypothetical protein CAALFM_C703560WA [Candida albicans SC5314]|Q59R32.1 RecName: Full=Virulence factor CaO19.6688|BAE44859.1 hypothetical protein [Candida albicans]|EEQ47126.1 conserved hypothetical protein [Candida albicans WO-1]|KGU04119.1 hypothetical protein MEY_05243 [Candida albicans 19F]|KHC45593.1 hypothetical protein MEW_05241 [Candida albicans P60002]|KHC47385.1 hypothetical protein MG…
gene-CAALFM_C301780CA	51.41	163.49	-1.6703	1.3277e-11	1.3351e-09	58	60	39	163	193	131	XP_019330833.1	hypothetical protein CAALFM_C301780CA [Candida albicans SC5314]|EEQ44244.1 predicted protein [Candida albicans WO-1]|KGQ87810.1 hypothetical protein MEO_02604 [Candida albicans P94015]|KGQ92112.1 hypothetical protein MEU_02628 [Candida albicans P37005]|KGQ99492.1 hypothetical protein MG1_02651 [Candida albicans GC75]|KGR10680.1 hypothetical protein MG5_02626 [Candida albicans P57072]|KGR12571.1 h…
gene-CAALFM_C501260WA	134.6	448.48	-1.7352	2.7302e-11	2.7011e-09	125	147	139	566	374	363	XP_715706.2	hypothetical protein CAALFM_C501260WA [Candida albicans SC5314]|KGR08543.1 hypothetical protein MG3_04102 [Candida albicans P78048]|KGU07296.1 hypothetical protein MEY_04044 [Candida albicans 19F]|AOW29561.1 hypothetical protein CAALFM_C501260WA [Candida albicans SC5314]
gene-CAALFM_C111470CA	664.98	327.91	1.0192	3.2191e-11	3.1343e-09	748	624	666	304	404	273	XP_713790.1	Dpp1p [Candida albicans SC5314]|EEQ42092.1 hypothetical protein CAWG_00290 [Candida albicans WO-1]|KGQ90798.1 hypothetical protein MEO_01114 [Candida albicans P94015]|KGQ97305.1 hypothetical protein MEU_01115 [Candida albicans P37005]|KGR02872.1 hypothetical protein MG1_01116 [Candida albicans GC75]|KGR14369.1 hypothetical protein MG5_01106 [Candida albicans P57072]|KGR16435.1 hypothetical protei…
gene-CAALFM_C306580WA	92.66	15.64	2.5741	4.0802e-11	3.9107e-09	54	108	120	16	15	15	XP_716108.1	Jen1p [Candida albicans SC5314]|EEQ44691.1 conserved hypothetical protein [Candida albicans WO-1]|KGQ86927.1 sialate:H+ symporter (SHS) family MFS transporter [Candida albicans P94015]|KGQ91110.1 sialate:H+ symporter (SHS) family MFS transporter [Candida albicans P37005]|KGQ97640.1 sialate:H+ symporter (SHS) family MFS transporter [Candida albicans GC75]|KGR10391.1 sialate:H+ symporter (SHS) fami…
gene-CAALFM_C703380WA	275.83	599.55	-1.1188	6.9394e-11	6.5487e-09	291	279	274	635	593	537	XP_019331039.1	hypothetical protein CAALFM_C703380WA [Candida albicans SC5314]|EEQ47112.1 conserved hypothetical protein [Candida albicans WO-1]|KGQ82280.1 hypothetical protein MEO_05229 [Candida albicans P94015]|KGQ84850.1 hypothetical protein MG1_05290 [Candida albicans GC75]|KGR04659.1 hypothetical protein MG3_05286 [Candida albicans P78048]|KGU03847.1 hypothetical protein MEM_05277 [Candida albicans L26]|KG…
gene-CAALFM_C110300WA	10918.8	5826.73	0.906	8.1027e-11	7.5306e-09	10139	11308	11924	5134	7181	5135	XP_723582.2	alpha-1,3-mannosyltransferase [Candida albicans SC5314]|Q5APQ8.2 RecName: Full=Putative alpha-1,3-mannosyltransferase MNN12|KGQ98013.1 alpha 1,3-mannosyltransferase [Candida albicans P37005]|KGR17133.1 alpha 1,3-mannosyltransferase [Candida albicans P78048]|KGR22664.1 alpha 1,3-mannosyltransferase [Candida albicans P37037]|KGT71505.1 alpha 1,3-mannosyltransferase [Candida albicans 12C]|KGU16600.1…
gene-CAALFM_C502530WA	1550.6	848.88	0.8688	8.9677e-11	8.2101e-09	1651	1587	1506	780	1027	730	XP_720573.2	UDP-N-acetylglucosamine diphosphorylase [Candida albicans SC5314]|KGQ87297.1 UDP-N-acetylglucosamine pyrophosphorylase [Candida albicans P37005]|KGU07415.1 UDP-N-acetylglucosamine pyrophosphorylase [Candida albicans 19F]|KGU08397.1 UDP-N-acetylglucosamine pyrophosphorylase [Candida albicans L26]|KHC51965.1 UDP-N-acetylglucosamine pyrophosphorylase [Candida albicans P37039]|KHC75153.1 UDP-N-acetyl…
gene-CAALFM_C100410CA	4340.28	2447.96	0.8261	3.4033e-10	3.07e-08	4021	4453	4793	2132	2824	2346	XP_719028.2	hexadecenal dehydrogenase [Candida albicans SC5314]|KGQ98444.1 aldehyde dehydrogenase (NAD(P)+) [Candida albicans P37005]|KGT72237.1 aldehyde dehydrogenase (NAD(P)+) [Candida albicans 12C]|KGU19713.1 aldehyde dehydrogenase (NAD(P)+) [Candida albicans L26]|KHC61671.1 aldehyde dehydrogenase (NAD(P)+) [Candida albicans P37039]|KHC68224.1 aldehyde dehydrogenase (NAD(P)+) [Candida albicans P75010]|KHC…
gene-CAALFM_C110140CA	2336.39	1214.76	0.9435	4.3013e-10	3.8237e-08	2768	1947	2460	1076	1437	1115	XP_723566.1	hypothetical protein CAALFM_C110140CA [Candida albicans SC5314]|Q5APS5.1 RecName: Full=F-box protein COS111|KGU13255.1 F-box protein COS111 [Candida albicans P87]|KGU34376.1 F-box protein COS111 [Candida albicans P75063]|KHC48142.1 F-box protein COS111 [Candida albicans Ca6]|AOW26644.1 hypothetical protein CAALFM_C110140CA [Candida albicans SC5314]
gene-CAALFM_C202930CA	1604.76	2861.41	-0.8342	4.7783e-10	4.1871e-08	1620	1499	1796	2769	3222	2513	KGU34874.1	hypothetical protein MGK_01677 [Candida albicans P57055]
gene-CAALFM_C303370CA	9342.67	3952.39	1.241	4.9536e-10	4.2796e-08	11295	7260	10166	3698	5170	3002	KGR10830.1	hypothetical protein MG5_02785 [Candida albicans P57072]|KGR17455.1 hypothetical protein MG9_02805 [Candida albicans P37037]|KGT69773.1 hypothetical protein MEK_02812 [Candida albicans 12C]|KGU12816.1 hypothetical protein MEM_02802 [Candida albicans L26]|KGU27199.1 hypothetical protein MG7_02807 [Candida albicans P34048]|KHC36675.1 Late-stage biofilm-induced protein [Candida albicans P76055]|KHC3…
gene-CAALFM_C108590CA	4375.26	7655.8	-0.8072	7.1734e-10	6.1114e-08	4819	3840	4761	6880	9131	6859	XP_711894.1	squalene monooxygenase [Candida albicans SC5314]|Q92206.1 RecName: Full=Squalene monooxygenase; AltName: Full=Squalene epoxidase; Short=SE|BAA13565.1 squalene epoxidase [Candida albicans]|AAC49715.1 squalene epoxidase [Candida albicans]|EEQ42358.1 squalene monooxygenase [Candida albicans WO-1]|KGQ97846.1 squalene monooxygenase [Candida albicans P37005]|KGR02591.1 squalene monooxygenase [Candida a…
gene-CAALFM_C300650WA	461.59	248.64	0.8933	1.1018e-09	9.2584e-08	483	453	477	240	280	219	XP_717767.1	Ngt1p [Candida albicans SC5314]|EEQ44139.1 hypothetical protein CAWG_02401 [Candida albicans WO-1]|KGQ92003.1 hypothetical protein MEU_02517 [Candida albicans P37005]|KGR10571.1 hypothetical protein MG5_02515 [Candida albicans P57072]|KGT70087.1 hypothetical protein MEK_02530 [Candida albicans 12C]|KGU27556.1 hypothetical protein MG7_02534 [Candida albicans P34048]|KHC56459.1 hypothetical protein…
gene-CAALFM_C104170CA	11527	18818.5	-0.7071	1.1227e-09	9.3062e-08	12522	10832	11964	17466	21971	16666	XP_713655.1	histone H2A [Candida albicans SC5314]|XP_002417063.1 histone H2A, putative [Candida dubliniensis CD36]|Q59VP2.3 RecName: Full=Histone H2A.2|CAX44652.1 histone H2A, putative [Candida dubliniensis CD36]|EEQ42755.1 histone H2A.2 [Candida albicans WO-1]|KGQ91681.1 histone H2A.2 [Candida albicans P94015]|KGQ98807.1 histone H2A.2 [Candida albicans P37005]|KGR03623.1 histone H2A.2 [Candida albicans GC75…
gene-CAALFM_C207370WA	275.47	517.6	-0.9099	1.1816e-09	9.6641e-08	299	259	286	424	580	539	KGQ89267.1	hypothetical protein MEO_02129 [Candida albicans P94015]
gene-CAALFM_C401360WA	1764.16	3262.75	-0.8873	1.3042e-09	1.0526e-07	1954	1658	1794	2739	4268	2813	EEQ45327.1	conserved hypothetical protein [Candida albicans WO-1]|KGU26002.1 hypothetical protein MG7_03377 [Candida albicans P34048]|KGU29928.1 GPI-anchored cell surface protein of unknown function [Candida albicans P57055]
gene-CAALFM_C112220WA	218.12	424.71	-0.9606	1.4589e-09	1.1622e-07	214	223	230	421	456	381	XP_716311.2	AAA family ATPase [Candida albicans SC5314]|KGR22850.1 cell division control protein 6 [Candida albicans P37037]|KGU34577.1 cell division control protein 6 [Candida albicans P75063]|KHC48345.1 cell division control protein 6 [Candida albicans Ca6]|KHC60517.1 cell division control protein 6 [Candida albicans P37039]|KHC67825.1 cell division control protein 6 [Candida albicans P75010]|AOW26841.1 AA…
gene-CAALFM_C504250WA	327.41	91.26	1.8452	1.8404e-09	1.4473e-07	505	205	301	100	100	70	XP_721819.2	Mrv8p [Candida albicans SC5314]|AOW29833.1 Mrv8p [Candida albicans SC5314]
gene-CAALFM_C701680CA	1857.3	953.5	0.9612	1.8977e-09	1.4735e-07	1697	1922	2057	828	1229	808	XP_721392.2	hypothetical protein CAALFM_C701680CA [Candida albicans SC5314]|KHC71852.1 Late-stage biofilm-induced protein [Candida albicans SC5314]|KHC80976.1 Late-stage biofilm-induced protein [Candida albicans SC5314]|AOW30534.1 hypothetical protein CAALFM_C701680CA [Candida albicans SC5314]
gene-CAALFM_C106280CA	1683.57	815.37	1.047	2.1879e-09	1.6775e-07	2065	1435	1670	810	788	803	XP_710873.2	Ume6p [Candida albicans SC5314]|Q59MD2.2 RecName: Full=Transcriptional regulatory protein UME6|AOW26289.1 Ume6p [Candida albicans SC5314]
gene-CAALFM_C505440CA	3342.97	1541.94	1.1161	2.2583e-09	1.7102e-07	3546	3163	3531	1464	2077	1098	XP_721951.1	hypothetical protein CAALFM_C505440CA [Candida albicans SC5314]|KGR07942.1 hypothetical protein MG3_04498 [Candida albicans P78048]|KGR11397.1 hypothetical protein MG9_04474 [Candida albicans P37037]|KGU06551.1 hypothetical protein MEM_04458 [Candida albicans L26]|KHC51372.1 hypothetical protein MGC_04482 [Candida albicans P37039]|KHC75433.1 hypothetical protein W5Q_04562 [Candida albicans SC5314…
gene-CAALFM_C201120WA	22542	13012.2	0.7927	2.3596e-09	1.7651e-07	22799	22322	23859	11510	16454	11069	XP_719462.2	Hsp70 family ATPase [Candida albicans SC5314]|EEQ45558.1 heat shock 70 kDa protein C precursor [Candida albicans WO-1]|KGQ89944.1 chaperone DnaK [Candida albicans P94015]|KGQ96794.1 chaperone DnaK [Candida albicans P37005]|KGR01350.1 chaperone DnaK [Candida albicans GC75]|KGR15982.1 chaperone DnaK [Candida albicans P78048]|KGR22175.1 chaperone DnaK [Candida albicans P37037]|KGT71119.1 chaperone D…
gene-CAALFM_C110350CA	1291.31	624.81	1.0461	3.031e-09	2.24e-07	1312	1188	1456	535	856	495	KGR17138.1	hypothetical protein MG3_01048 [Candida albicans P78048]
gene-CAALFM_C103680WA	1371.77	2596.24	-0.9205	3.0715e-09	2.2429e-07	1372	1449	1372	2049	2785	2891	XP_721564.1	endo-1,3(4)-beta-glucanase [Candida albicans SC5314]|Q5AIR7.1 RecName: Full=Endo-1,3(4)-beta-glucanase 1; Short=Endo-1,3-beta-glucanase 1; Short=Endo-1,4-beta-glucanase 1; AltName: Full=Daughter specific expression protein 4; AltName: Full=Laminarinase; Flags: Precursor|AOW26046.1 endo-1,3(4)-beta-glucanase [Candida albicans SC5314]
gene-CAALFM_C601320WA	1750.62	3431.05	-0.9708	3.4124e-09	2.4625e-07	1800	1704	1855	2651	3582	3964	XP_716758.2	histone acetyltransferase [Candida albicans SC5314]|AOW30073.1 histone acetyltransferase [Candida albicans SC5314]
gene-CAALFM_C105000WA	500.21	217.39	1.1979	3.5626e-09	2.5119e-07	509	490	532	146	311	204	XP_710865.2	Rhd1p [Candida albicans SC5314]|Q59MA6.2 RecName: Full=Beta-mannosyltransferase 2; AltName: Full=Repressed during hyphae development protein 1; AltName: Full=WRY family protein 7|KGT71954.1 hypothetical protein MEK_00497 [Candida albicans 12C]|KGU18748.1 hypothetical protein MEM_00495 [Candida albicans L26]|KHC68669.1 putative beta-mannosyltransferase, required for the addition of beta-mannose to…
gene-CAALFM_C502460CA	396.72	789.06	-0.9929	3.541e-09	2.5119e-07	396	432	384	594	923	845	XP_720564.2	Ecm331p [Candida albicans SC5314]|Q5AGC4.2 RecName: Full=Cell surface GPI-anchored protein ECM33; Flags: Precursor|AOW29671.1 Ecm331p [Candida albicans SC5314]
gene-CAALFM_CR04870CA	1244.37	626.9	0.99	3.7566e-09	2.6185e-07	1146	1412	1239	610	619	620	XP_711091.2	hypothetical protein CAALFM_CR04870CA [Candida albicans SC5314]|KHC28311.1 aldehyde dehydrogenase (NAD(P)+) [Candida albicans P76067]|KHC45247.1 aldehyde dehydrogenase (NAD(P)+) [Candida albicans P60002]|AOW31220.1 hypothetical protein CAALFM_CR04870CA [Candida albicans SC5314]
gene-CAALFM_C306240CA	197.61	372.14	-0.9146	4.7925e-09	3.303e-07	200	210	194	311	436	365	XP_002419526.1	mitochondrial 54S ribosomal protein YmL39 [Candida dubliniensis CD36]|XP_019330877.1 mitochondrial 54S ribosomal protein YmL39 [Candida albicans SC5314]|CAX43121.1 mitochondrial ribosomal protein, large subunit, putative [Candida dubliniensis CD36]|EEQ44660.1 conserved hypothetical protein [Candida albicans WO-1]|KGQ87502.1 hypothetical protein MEO_03040 [Candida albicans P94015]|KGQ91401.1 hypot…
gene-CAALFM_C104010CA	4038.52	1671.29	1.2728	6.6384e-09	4.4747e-07	3602	3895	4857	1787	2072	1127	XP_710017.2	hypothetical protein CAALFM_C104010CA [Candida albicans SC5314]|AOW26076.1 hypothetical protein CAALFM_C104010CA [Candida albicans SC5314]
gene-CAALFM_C113410WA	598.86	1203.2	-1.0061	6.603e-09	4.4747e-07	665	607	561	1295	1267	991	EEQ41921.1	cytochrome c oxidase assembly protein COX19 [Candida albicans WO-1]
gene-CAALFM_C306040WA	328.37	113.65	1.5301	7.2072e-09	4.8053e-07	307	271	429	122	147	71	XP_716626.1	hypothetical protein CAALFM_C306040WA [Candida albicans SC5314]|EEQ44639.1 conserved hypothetical protein [Candida albicans WO-1]|KHC35354.1 hypothetical protein MGO_03033 [Candida albicans P76055]|KHC37298.1 hypothetical protein MGQ_03046 [Candida albicans P76067]|KHC52427.1 hypothetical protein MEW_02994 [Candida albicans P60002]|KHC55112.1 hypothetical protein MGC_03065 [Candida albicans P3703…
gene-CAALFM_C404980WA	1359.79	740.88	0.8768	7.3046e-09	4.8179e-07	1474	1283	1409	766	812	617	XP_717187.1	hypothetical protein CAALFM_C404980WA [Candida albicans SC5314]|KGQ85842.1 hypothetical protein MEO_03682 [Candida albicans P94015]|KGQ88342.1 hypothetical protein MEU_03735 [Candida albicans P37005]|KGQ96118.1 hypothetical protein MG1_03744 [Candida albicans GC75]|KGR09005.1 hypothetical protein MG3_03761 [Candida albicans P78048]|KGR14764.1 hypothetical protein MG9_03717 [Candida albicans P3703…
gene-CAALFM_C102430CA	1919.8	1135.33	0.7572	8.9298e-09	5.8272e-07	2124	1864	1892	925	1398	1082	XP_721430.2	hypothetical protein CAALFM_C102430CA [Candida albicans SC5314]|KGT72433.1 translation initiation factor 2A [Candida albicans 12C]|AOW25927.1 hypothetical protein CAALFM_C102430CA [Candida albicans SC5314]
gene-CAALFM_C602670CA	3557.38	2123.33	0.7442	9.7115e-09	6.2705e-07	3580	3409	3902	1852	2634	1877	XP_719101.2	Wsc2p [Candida albicans SC5314]|AOW30200.1 Wsc2p [Candida albicans SC5314]
gene-CAALFM_C701490WA	280.56	607.93	-1.1168	1.0159e-08	6.4909e-07	265	302	290	420	734	672	XP_721416.1	hypothetical protein CAALFM_C701490WA [Candida albicans SC5314]|BAE44669.1 hypothetical protein [Candida albicans]|KGT65154.1 hypothetical protein MEK_05086 [Candida albicans 12C]|KHC71833.1 hypothetical protein W5Q_05192 [Candida albicans SC5314]|KHC80957.1 hypothetical protein I503_05151 [Candida albicans SC5314]|AOW30516.1 hypothetical protein CAALFM_C701490WA [Candida albicans SC5314]
gene-CAALFM_C602140WA	1254.56	724.25	0.7914	1.2381e-08	7.8294e-07	1288	1292	1257	592	917	667	KGU04803.1	hypothetical protein MEQ_04660 [Candida albicans P87]
gene-CAALFM_C700100WA	754.41	2219.86	-1.5575	1.3762e-08	8.6141e-07	633	975	687	1240	3040	2465	XP_720403.1	Frp2p [Candida albicans SC5314]|BAE44541.1 hypothetical protein [Candida albicans]|EEQ46822.1 hypothetical protein CAWG_05367 [Candida albicans WO-1]|KGQ85313.1 hypothetical protein MEU_04962 [Candida albicans P37005]|KGT65262.1 hypothetical protein MEK_04954 [Candida albicans 12C]|KGU35619.1 hypothetical protein MGM_00622 [Candida albicans P75063]|KHC56708.1 hypothetical protein MGE_04932 [Candi…
gene-CAALFM_C301830CA	853.27	520.04	0.7137	1.4041e-08	8.6424e-07	900	861	850	453	611	489	XP_721740.2	alpha-1,2-mannosyltransferase KRE2 [Candida albicans SC5314]|P46592.4 RecName: Full=Glycolipid 2-alpha-mannosyltransferase 2; AltName: Full=Alpha-1,2-mannosyltransferase 2|CAA61538.1 putative mannosyl transferase [Candida albicans]|KGQ92117.1 alpha 1,2-mannosyltransferase [Candida albicans P37005]|KGT70202.1 alpha 1,2-mannosyltransferase [Candida albicans 12C]|KGU12666.1 alpha 1,2-mannosyltransfe…
gene-CAALFM_CR10330WA	627.36	314.69	0.9936	1.4089e-08	8.6424e-07	675	694	548	273	402	270	XP_719370.1	Pga11p [Candida albicans SC5314]|Q5ACN3.1 RecName: Full=Predicted GPI-anchored protein 11; Flags: Precursor|EEQ44033.1 conserved hypothetical protein [Candida albicans WO-1]|KGQ80498.1 hypothetical protein MEO_06315 [Candida albicans P94015]|KGQ80578.1 hypothetical protein MEU_06349 [Candida albicans P37005]|KGQ80764.1 hypothetical protein MG1_06386 [Candida albicans GC75]|KGQ99850.1 hypothetical…
gene-CAALFM_C113320CA	1806.35	2971.45	-0.7183	1.7478e-08	1.0615e-06	1922	1755	1854	2374	3522	2997	XP_722169.1	hypothetical protein CAALFM_C113320CA [Candida albicans SC5314]|EEQ41929.1 conserved hypothetical protein [Candida albicans WO-1]|KGQ97480.1 hypothetical protein MEU_01293 [Candida albicans P37005]|KGU30535.1 hypothetical protein MG7_01298 [Candida albicans P34048]|KGU37108.1 hypothetical protein MGK_01284 [Candida albicans P57055]|KHC84062.1 hypothetical protein W5Q_01286 [Candida albicans SC531…
gene-CAALFM_C114290CA	10309.4	20135.5	-0.9658	2.9492e-08	1.7735e-06	10802	10326	10421	15819	19805	24006	XP_019330732.1	Mdg1p [Candida albicans SC5314]|KHC84156.1 hypothetical protein W5Q_01381 [Candida albicans SC5314]|AOW27029.1 Mdg1p [Candida albicans SC5314]
gene-CAALFM_C208050CA	2601	6729.75	-1.3716	3.1202e-08	1.8582e-06	3308	2228	2453	4625	10742	5267	XP_716020.1	siderophore transporter [Candida albicans SC5314]|EEQ47329.1 hypothetical protein CAWG_05897 [Candida albicans WO-1]|KGQ95799.1 MFS transporter, SIT family, siderophore-iron:H+ symporter [Candida albicans P37005]|KGR11650.1 MFS transporter, SIT family, siderophore-iron:H+ symporter [Candida albicans P57072]|KGR13780.1 MFS transporter, SIT family, siderophore-iron:H+ symporter [Candida albicans P7…
gene-CAALFM_C501910WA	3725.17	7554.89	-1.0201	3.4649e-08	2.0436e-06	4723	3760	2931	7193	8371	6875	XP_714599.1	mRNA-binding translational activator [Candida albicans SC5314]|EEQ46230.1 zinc-finger protein GIS2 [Candida albicans WO-1]|KGQ85153.1 cellular nucleic acid-binding protein [Candida albicans P94015]|KGQ87238.1 cellular nucleic acid-binding protein [Candida albicans P37005]|KGQ91518.1 cellular nucleic acid-binding protein [Candida albicans GC75]|KGR06343.1 cellular nucleic acid-binding protein [Can…
gene-CAALFM_CR07270CA	864.52	438.72	0.979	4.2406e-08	2.4773e-06	782	1036	817	420	468	412	XP_712348.2	Hgt16p [Candida albicans SC5314]|KGU01105.1 sugar porter (SP) family MFS transporter [Candida albicans L26]|AOW31422.1 Hgt16p [Candida albicans SC5314]|RLP67190.1 hypothetical protein L150_05986 [Candida albicans Ca529L]
gene-CAALFM_CR02240CA	75.14	180.48	-1.2602	4.6292e-08	2.6788e-06	78	74	78	182	154	192	XP_713434.1	Opt2p [Candida albicans SC5314]|ABD17822.1 oligopeptide transporter 2 [Candida albicans]|KHC67193.1 OPT family small oligopeptide transporter [Candida albicans P78042]|KHC78170.1 OPT family small oligopeptide transporter [Candida albicans SC5314]|AOW30973.1 Opt2p [Candida albicans SC5314]
gene-CAALFM_C113110CA	5477.77	3283.59	0.7384	5.5054e-08	3.1561e-06	6505	5006	5290	3047	3738	2989	XP_722148.2	chitin synthase [Candida albicans SC5314]|P30573.1 RecName: Full=Chitin synthase 3; AltName: Full=Chitin-UDP acetyl-glucosaminyl transferase 3; AltName: Full=Class-IV chitin synthase 3|BAA02707.1 chitin synthase III [Candida albicans]|KGR03030.1 chitin synthase 3 [Candida albicans GC75]|KGR14526.1 chitin synthase 3 [Candida albicans P57072]|KGU13539.1 chitin synthase 3 [Candida albicans P87]|KGU3…
gene-CAALFM_C602010CA	3702.35	2295.31	0.6895	5.711e-08	3.2436e-06	3978	3355	4016	1922	2780	2171	XP_713824.1	Gpd2p [Candida albicans SC5314]|EEQ46800.1 glycerol-3-phosphate dehydrogenase [Candida albicans WO-1]|KGQ84188.1 glycerol-3-phosphate dehydrogenase (NAD(+)) [Candida albicans P94015]|KGQ86074.1 glycerol-3-phosphate dehydrogenase (NAD(+)) [Candida albicans P37005]|KGQ88436.1 glycerol-3-phosphate dehydrogenase (NAD(+)) [Candida albicans GC75]|KGR04944.1 glycerol-3-phosphate dehydrogenase (NAD(+)) […
gene-CAALFM_C500270WA	4159.1	7162.63	-0.7842	5.764e-08	3.2437e-06	4941	3647	4176	6428	8703	6292	XP_716806.1	Pga14p [Candida albicans SC5314]|Q5A4X8.1 RecName: Full=Hydrophilin PGA14; AltName: Full=Predicted GPI-anchored protein 14; Flags: Precursor|KGQ87083.1 hypothetical protein MEU_03984 [Candida albicans P37005]|KGR06192.1 hypothetical protein MG5_03991 [Candida albicans P57072]|KGR08451.1 hypothetical protein MG3_04006 [Candida albicans P78048]|KGR12944.1 hypothetical protein MG9_03960 [Candida alb…
gene-CAALFM_C209790WA	348.01	578.29	-0.7331	6.3278e-08	3.5286e-06	354	344	367	491	662	572	XP_714545.2	hypothetical protein CAALFM_C209790WA [Candida albicans SC5314]|EEQ47475.1 conserved hypothetical protein [Candida albicans WO-1]|KGR20787.1 hypothetical protein MG9_02379 [Candida albicans P37037]|AOW27957.1 hypothetical protein CAALFM_C209790WA [Candida albicans SC5314]
gene-CAALFM_C302680CA	1657.66	3632.9	-1.1317	6.8891e-08	3.807e-06	2070	1436	1584	4182	3535	2946	XP_719958.2	Sld1p [Candida albicans SC5314]|Q5AEK8.2 RecName: Full=Delta 8-(E)-sphingolipid desaturase|KGQ87895.1 delta8-fatty-acid desaturase [Candida albicans P94015]|KGT70016.1 delta8-fatty-acid desaturase [Candida albicans 12C]|KGU11916.1 delta8-fatty-acid desaturase [Candida albicans 19F]|KGU12747.1 delta8-fatty-acid desaturase [Candida albicans L26]|KGU31834.1 delta8-fatty-acid desaturase [Candida albi…
gene-CAALFM_C104610WA	66446.9	39102	0.765	7.4411e-08	4.0753e-06	65782	66742	70735	40033	42470	33309	XP_019330645.1	F1F0 ATP synthase subunit alpha [Candida albicans SC5314]|KGQ91725.1 ATP synthase subunit alpha, mitochondrial [Candida albicans P94015]|KGQ98851.1 ATP synthase subunit alpha, mitochondrial [Candida albicans P37005]|KGR03668.1 ATP synthase subunit alpha, mitochondrial [Candida albicans GC75]|KGR15589.1 ATP synthase subunit alpha, mitochondrial [Candida albicans P57072]|KGR21488.1 ATP synthase sub…
gene-CAALFM_C303280CA	1427.01	2529.27	-0.8262	7.5215e-08	4.0829e-06	1474	1502	1387	1949	3295	2378	XP_720022.1	histone H2AZ [Candida albicans SC5314]|Q5AEE1.3 RecName: Full=Histone H2A.Z|EEQ44398.1 histone H2A variant [Candida albicans WO-1]|KGQ87970.1 histone H2A.Z [Candida albicans P94015]|KGQ92276.1 histone H2A.Z [Candida albicans P37005]|KGQ98177.1 histone H2A.Z [Candida albicans GC75]|KGR10822.1 histone H2A.Z [Candida albicans P57072]|KGR12737.1 histone H2A.Z [Candida albicans P78048]|KGR17463.1 hist…
gene-CAALFM_C103400WA	962.88	1534.74	-0.6729	9.3872e-08	5.051e-06	947	994	1003	1291	1764	1525	RLP61644.1	hypothetical protein L150_00327 [Candida albicans Ca529L]
gene-CAALFM_C503940CA	1409.24	851.92	0.7256	1.0297e-07	5.4925e-06	1435	1304	1578	744	1045	762	KGU26948.1	hypothetical protein MGK_04331 [Candida albicans P57055]
gene-CAALFM_CR04510WA	77651.2	123159	-0.6654	1.0903e-07	5.7549e-06	78559	73127	86115	100912	147636	120140	XP_717405.1	hexokinase 2 [Candida albicans SC5314]|P83776.2 RecName: Full=Hexokinase-2; AltName: Full=Cytoplasmic antigenic protein 3; AltName: Full=Hexokinase PII; AltName: Full=Hexokinase-B|KGU02305.1 hexokinase [Candida albicans L26]|KHC45763.1 hexokinase [Candida albicans P37039]|AOW31187.1 hexokinase 2 [Candida albicans SC5314]
gene-CAALFM_CR06760CA	18294.2	10168.9	0.8472	1.0977e-07	5.7549e-06	17134	18763	20027	10191	11989	8104	XP_019331094.1	succinate--CoA ligase (GDP-forming) subunit beta [Candida albicans SC5314]|EEQ43728.1 succinyl-CoA ligase beta-chain, mitochondrial precursor [Candida albicans WO-1]|KGQ81076.1 succinate-CoA ligase, beta subunit [Candida albicans P37005]|KGQ81281.1 succinate-CoA ligase, beta subunit [Candida albicans GC75]|KGR01051.1 succinate-CoA ligase, beta subunit [Candida albicans P78048]|KGR05565.1 succinat…
gene-CAALFM_CR05570CA	145.39	306.54	-1.0791	1.1257e-07	5.852e-06	132	177	134	241	384	296	XP_710800.2	Rnr3p [Candida albicans SC5314]|KGQ83148.1 ribonucleoside-diphosphate reductase, alpha subunit [Candida albicans P37005]|KGR02282.1 ribonucleoside-diphosphate reductase, alpha subunit [Candida albicans P78048]|KGR06033.1 ribonucleoside-diphosphate reductase, alpha subunit [Candida albicans P37037]|KGT63784.1 ribonucleoside-diphosphate reductase, alpha subunit [Candida albicans 12C]|KGU02397.1 rib…
gene-CAALFM_C307810CA	19819	11616.1	0.7707	1.2079e-07	6.2265e-06	18165	20175	22245	10839	13907	9936	XP_710932.1	translocon subunit [Candida albicans SC5314]|Q9P8E3.2 RecName: Full=Protein transport protein SEC61 subunit alpha|EEQ44793.1 protein transport protein SEC61 alpha subunit [Candida albicans WO-1]|KGQ87044.1 protein transporter SEC61 subunit alpha [Candida albicans P94015]|KGQ91227.1 protein transporter SEC61 subunit alpha [Candida albicans P37005]|KGQ97755.1 protein transporter SEC61 subunit alpha…
gene-CAALFM_C600720CA	6262.92	13234.1	-1.0793	1.2209e-07	6.2409e-06	6361	6541	6247	15707	12778	10311	XP_711328.2	Cox15p [Candida albicans SC5314]|KGQ85954.1 cytochrome c oxidase assembly protein subunit 15 [Candida albicans P37005]|KGT65947.1 cytochrome c oxidase assembly protein subunit 15 [Candida albicans 12C]|KGU05370.1 cytochrome c oxidase assembly protein subunit 15 [Candida albicans 19F]|KGU05844.1 cytochrome c oxidase assembly protein subunit 15 [Candida albicans L26]|KHC50250.1 cytochrome c oxidase…
gene-CAALFM_C106010WA	4614.61	2168.15	1.0899	1.2771e-07	6.474e-06	5537	3943	4688	2378	2524	1536	XP_718467.1	Chs7p [Candida albicans SC5314]|Q5AA40.1 RecName: Full=Chitin synthase export chaperone|EEQ42589.1 hypothetical protein CAWG_00806 [Candida albicans WO-1]|KGQ91856.1 chitin synthase export chaperone [Candida albicans P94015]|KGQ98982.1 chitin synthase export chaperone [Candida albicans P37005]|KGR03800.1 chitin synthase export chaperone [Candida albicans GC75]|KGR15719.1 chitin synthase export ch…
gene-CAALFM_C106930WA	3928.14	2511.62	0.645	1.3181e-07	6.6271e-06	4311	3783	3938	2199	3078	2243	XP_718807.2	Pga63p [Candida albicans SC5314]|Q5AAU3.2 RecName: Full=Protein transport protein SEC31|KHC83456.1 protein transporter SEC31 [Candida albicans SC5314]|AOW26347.1 Pga63p [Candida albicans SC5314]
gene-CAALFM_C109910CA	336.53	638.04	-0.9231	1.365e-07	6.8075e-06	361	358	310	500	680	718	XP_723542.1	hypothetical protein CAALFM_C109910CA [Candida albicans SC5314]|KGR17093.1 hypothetical protein MG3_01003 [Candida albicans P78048]|KGR22623.1 hypothetical protein MG9_00957 [Candida albicans P37037]|KGT71444.1 hypothetical protein MEK_00988 [Candida albicans 12C]|KGU16562.1 hypothetical protein MEY_00962 [Candida albicans 19F]|KGU17840.1 hypothetical protein MEM_00962 [Candida albicans L26]|KHC8…
gene-CAALFM_C206470WA	1042.4	589.4	0.8222	1.4179e-07	7.0141e-06	1155	903	1140	463	683	616	XP_711831.1	phospholipid-translocating ATPase [Candida albicans SC5314]|KGQ96507.1 hypothetical protein MEU_02045 [Candida albicans P37005]|KGR13632.1 hypothetical protein MG3_02061 [Candida albicans P78048]|KGR20992.1 hypothetical protein MG9_02060 [Candida albicans P37037]|KGT70829.1 hypothetical protein MEK_02074 [Candida albicans 12C]|KGU32737.1 hypothetical protein MGM_02094 [Candida albicans P75063]|KG…
gene-CAALFM_C300220WA	5572.83	11946.3	-1.1	1.4805e-07	7.2075e-06	6640	4310	6181	12437	10321	12186	XP_717819.1	Hgt19p [Candida albicans SC5314]|EEQ44097.1 conserved hypothetical protein [Candida albicans WO-1]|KGQ82219.1 sugar porter (SP) family MFS transporter [Candida albicans P94015]|KGQ91962.1 sugar porter (SP) family MFS transporter [Candida albicans P37005]|KGQ99343.1 sugar porter (SP) family MFS transporter [Candida albicans GC75]|KGR10530.1 sugar porter (SP) family MFS transporter [Candida albican…
gene-CAALFM_CR00740CA	2351.73	910.44	1.3688	1.4717e-07	7.2075e-06	2726	2165	2320	964	1274	502	XP_717972.1	Bmt3p [Candida albicans SC5314]|Q5A846.1 RecName: Full=Beta-mannosyltransferase 3; AltName: Full=WRY family protein 9|KGQ81423.1 hypothetical protein MEO_05404 [Candida albicans P94015]|KGQ82687.1 hypothetical protein MEU_05434 [Candida albicans P37005]|KGT64654.1 hypothetical protein MEK_05436 [Candida albicans 12C]|KHC54169.1 Beta-mannosyltransferase, required for addition of the 2nd beta-manno…
gene-CAALFM_C503310CA	380.71	207.85	0.8741	1.6168e-07	7.8089e-06	441	358	368	204	237	177	XP_712031.2	Pcl1p [Candida albicans SC5314]|AOW29746.1 Pcl1p [Candida albicans SC5314]
gene-CAALFM_C305530WA	4200.85	2702.89	0.636	1.6501e-07	7.9075e-06	4196	4157	4501	2412	3271	2400	XP_714694.1	dolichyl-diphosphooligosaccharide--protein glycotransferase subunit [Candida albicans SC5314]|KGQ92467.1 oligosaccharyltransferase complex subunit alpha (ribophorin I) [Candida albicans P37005]|KGR11111.1 oligosaccharyltransferase complex subunit alpha (ribophorin I) [Candida albicans P78048]|KGR17661.1 oligosaccharyltransferase complex subunit alpha (ribophorin I) [Candida albicans P37037]|KGT69…
gene-CAALFM_C112880CA	733.52	1369.36	-0.9001	1.6643e-07	7.9138e-06	681	736	826	1320	1273	1434	XP_722129.1	hypothetical protein CAALFM_C112880CA [Candida albicans SC5314]|AOW26903.1 hypothetical protein CAALFM_C112880CA [Candida albicans SC5314]
gene-CAALFM_CR10160WA	22253.4	14615.5	0.6065	1.8198e-07	8.5865e-06	24138	22715	21242	12567	17209	13887	XP_719354.1	long-chain fatty acid-CoA ligase [Candida albicans SC5314]|EEQ44017.1 long-chain-fatty-acid-CoA ligase 4 [Candida albicans WO-1]|KGQ80562.1 long-chain acyl-CoA synthetase [Candida albicans P37005]|KGQ99834.1 long-chain acyl-CoA synthetase [Candida albicans P57072]|KGR00697.1 long-chain acyl-CoA synthetase [Candida albicans P78048]|KGR05349.1 long-chain acyl-CoA synthetase [Candida albicans P37037…
gene-CAALFM_CR08010WA	139.48	256.84	-0.8827	2.0951e-07	9.8102e-06	151	138	138	213	316	241	XP_002422301.1	DASH complex subunit, putative [Candida dubliniensis CD36]|XP_019331103.1 Dad4p [Candida albicans SC5314]|CAX40307.1 DASH complex subunit, putative [Candida dubliniensis CD36]|KGQ80976.1 DASH complex subunit DAD4 [Candida albicans GC75]|KGQ81197.1 DASH complex subunit DAD4 [Candida albicans P37005]|KGQ82100.1 DASH complex subunit DAD4 [Candida albicans P94015]|KGR00927.1 DASH complex subunit DAD4…
gene-CAALFM_C203020CA	2055.79	1252.39	0.7147	2.115e-07	9.8281e-06	2005	2189	2088	1150	1515	1078	XP_002418256.1	uncharacterized protein Skg3p homologue, putative [Candida dubliniensis CD36]|CAX43556.1 uncharacterized protein Skg3p homologue, putative [Candida dubliniensis CD36]
gene-CAALFM_CR07120CA	95.49	191.81	-1.0083	2.2029e-07	1.016e-05	102	101	89	151	226	197	XP_710173.1	hypothetical protein CAALFM_CR07120CA [Candida albicans SC5314]|KGQ81112.1 hypothetical protein MEU_06051 [Candida albicans P37005]|KGR01086.1 hypothetical protein MG3_06083 [Candida albicans P78048]|KGU01701.1 hypothetical protein MEY_06053 [Candida albicans 19F]|KHC44419.1 hypothetical protein MGC_06036 [Candida albicans P37039]|AOW31407.1 hypothetical protein CAALFM_CR07120CA [Candida albicans…
gene-CAALFM_C100780CA	3128.9	1957.04	0.6769	2.6274e-07	1.1976e-05	3055	3110	3407	1606	2206	2024	KGQ98480.1	hypothetical protein MEU_00068 [Candida albicans P37005]|KGT72273.1 hypothetical protein MEK_00070 [Candida albicans 12C]|KGU19749.1 hypothetical protein MEM_00070 [Candida albicans L26]|KHC61707.1 hypothetical protein MGC_00073 [Candida albicans P37039]
gene-CAALFM_C109400CA	215.43	573.02	-1.4127	2.6358e-07	1.1976e-05	247	188	226	336	947	483	XP_723488.2	Fth1p [Candida albicans SC5314]|EEQ42285.1 conserved hypothetical protein [Candida albicans WO-1]|KGQ97926.1 FTR1 family protein [Candida albicans P37005]|KGR02672.1 FTR1 family protein [Candida albicans GC75]|KGR17045.1 FTR1 family protein [Candida albicans P78048]|KGR22574.1 FTR1 family protein [Candida albicans P37037]|KGT71396.1 FTR1 family protein [Candida albicans 12C]|KGU13185.1 FTR1 famil…
gene-CAALFM_C601880WA	1048.09	600.06	0.8043	2.6959e-07	1.2159e-05	1105	1060	1042	586	732	474	XP_716704.1	hypothetical protein CAALFM_C601880WA [Candida albicans SC5314]|CAA21925.1 hypothetical protein [Candida albicans]|KGQ84174.1 hypothetical protein MEO_04604 [Candida albicans P94015]|KGQ86061.1 hypothetical protein MEU_04669 [Candida albicans P37005]|KGQ88422.1 hypothetical protein MG1_04676 [Candida albicans GC75]|KGR04931.1 hypothetical protein MG5_04668 [Candida albicans P57072]|KGR07407.1 hyp…
gene-CAALFM_C702500CA	4434.2	2610.92	0.764	2.7278e-07	1.2214e-05	4225	4391	4948	2463	3191	2150	XP_721302.1	bifunctional diacylglycerol diphosphate phosphatase/phosphatidate phosphatase [Candida albicans SC5314]|BAE44764.1 hypothetical protein [Candida albicans]|KGQ83449.1 hypothetical protein MEO_05133 [Candida albicans P94015]|KGR09391.1 hypothetical protein MG9_05194 [Candida albicans P37037]|KGU04598.1 hypothetical protein MEM_05193 [Candida albicans L26]|KHC48649.1 hypothetical protein MGC_05179 […
gene-CAALFM_C303980CA	137.3	310.78	-1.1781	2.9198e-07	1.2885e-05	124	133	163	236	300	384	XP_711008.2	hypothetical protein CAALFM_C303980CA [Candida albicans SC5314]|KGQ92321.1 hypothetical protein MEU_02848 [Candida albicans P37005]|KHC55603.1 hypothetical protein MGC_02853 [Candida albicans P37039]|AOW28421.1 hypothetical protein CAALFM_C303980CA [Candida albicans SC5314]
gene-CAALFM_C702310CA	708.64	413.45	0.7779	2.9164e-07	1.2885e-05	822	609	744	385	467	378	XP_721321.2	hypothetical protein CAALFM_C702310CA [Candida albicans SC5314]|KGR05200.1 solute carrier family 35, member C2 [Candida albicans P78048]|KGU04584.1 solute carrier family 35, member C2 [Candida albicans L26]|KHC71915.1 solute carrier family 35, member C2 [Candida albicans SC5314]|KHC81039.1 solute carrier family 35, member C2 [Candida albicans SC5314]|AOW30592.1 hypothetical protein CAALFM_C702310…
gene-CAALFM_C106840CA	522.54	917.39	-0.8112	2.9824e-07	1.3067e-05	592	481	529	946	986	783	XP_019330662.1	hypothetical protein CAALFM_C106840CA [Candida albicans SC5314]|EEQ42517.1 predicted protein [Candida albicans WO-1]|KGQ91294.1 hypothetical protein MEO_00665 [Candida albicans P94015]|KGQ99060.1 hypothetical protein MEU_00660 [Candida albicans P37005]|KGR03878.1 hypothetical protein MG1_00664 [Candida albicans GC75]|KGR15796.1 hypothetical protein MG5_00653 [Candida albicans P57072]|KGR21697.1 h…
gene-CAALFM_C108610CA	4871.13	13605.3	-1.4818	3.0114e-07	1.3101e-05	6979	3671	4351	17592	11226	10663	XP_711897.1	hypothetical protein CAALFM_C108610CA [Candida albicans SC5314]|EEQ42355.1 conserved hypothetical protein [Candida albicans WO-1]|KGQ97848.1 hypothetical protein MEU_00831 [Candida albicans P37005]|KGR02593.1 hypothetical protein MG1_00835 [Candida albicans GC75]|KGR14089.1 hypothetical protein MG5_00824 [Candida albicans P57072]|KGR16967.1 hypothetical protein MG3_00876 [Candida albicans P78048]…
gene-CAALFM_C300360WA	7103.02	3780.42	0.91	3.2431e-07	1.4009e-05	8063	5910	7834	4003	4163	3031	XP_717803.1	hypothetical protein CAALFM_C300360WA [Candida albicans SC5314]|KHC79353.1 Hap43p-repressed protein [Candida albicans P78042]|KHC79986.1 Hap43p-repressed protein [Candida albicans SC5314]|KHC87514.1 Hap43p-repressed protein [Candida albicans SC5314]|AOW28086.1 hypothetical protein CAALFM_C300360WA [Candida albicans SC5314]
gene-CAALFM_C406780CA	1298.97	714.73	0.8621	3.8624e-07	1.6568e-05	1273	1413	1282	743	813	566	XP_715440.2	Oye32p [Candida albicans SC5314]|KGR06898.1 hypothetical protein MG5_03916 [Candida albicans P57072]|KGU07132.1 hypothetical protein MEQ_03875 [Candida albicans P87]|KGU08697.1 hypothetical protein MEM_03909 [Candida albicans L26]|KGU24269.1 hypothetical protein MG7_03895 [Candida albicans P34048]|KGU26832.1 hypothetical protein MGM_03922 [Candida albicans P75063]|KGU29205.1 hypothetical protein …
gene-CAALFM_C302960CA	1278.27	724.96	0.8171	4.1563e-07	1.7705e-05	1153	1388	1362	592	923	664	XP_719987.2	Kre5p [Candida albicans SC5314]|KGT69974.1 UDP-glucose:glycoprotein glucosyltransferase [Candida albicans 12C]|AOW28327.1 Kre5p [Candida albicans SC5314]
gene-CAALFM_C110580CA	963.65	595.41	0.6949	4.2503e-07	1.7858e-05	953	901	1097	551	669	551	XP_710714.1	hypothetical protein CAALFM_C110580CA [Candida albicans SC5314]|EEQ42174.1 conserved hypothetical protein [Candida albicans WO-1]|KGQ97220.1 hypothetical protein MEU_01029 [Candida albicans P37005]|KGR02786.1 hypothetical protein MG1_01029 [Candida albicans GC75]|KGR14282.1 hypothetical protein MG5_01018 [Candida albicans P57072]|KGR16347.1 hypothetical protein MG3_01072 [Candida albicans P78048]…
gene-CAALFM_C700290CA	358.55	732.37	-1.0306	4.2506e-07	1.7858e-05	336	431	326	597	724	847	XP_019331018.1	Hgt13p [Candida albicans SC5314]|BAE44560.1 hypothetical protein [Candida albicans]|EEQ46841.1 conserved hypothetical protein [Candida albicans WO-1]|KGQ83503.1 sugar porter (SP) family MFS transporter [Candida albicans P94015]|KGQ85332.1 sugar porter (SP) family MFS transporter [Candida albicans P37005]|KGQ87398.1 sugar porter (SP) family MFS transporter [Candida albicans GC75]|KGR05453.1 sugar …
gene-CAALFM_C104020CA	55902.8	21981.4	1.3466	4.3564e-07	1.8178e-05	54458	50595	66205	24530	29300	12006	XP_711971.1	Csh1p [Candida albicans SC5314]|KHC83179.1 hypothetical protein W5Q_00391 [Candida albicans SC5314]|AOW26077.1 Csh1p [Candida albicans SC5314]
gene-CAALFM_C700770WA	17.29	61.44	-1.8252	4.441e-07	1.8294e-05	17	15	21	47	54	80	CQB89233.1	Uncharacterised protein [Chlamydia trachomatis]
gene-CAALFM_CR09100CA	1280.76	734.31	0.8014	4.4439e-07	1.8294e-05	1186	1374	1352	620	949	639	XP_716440.1	pyridoxine 4-dehydrogenase [Candida albicans SC5314]|EEQ43928.1 conserved hypothetical protein [Candida albicans WO-1]|KGQ80389.1 pyridoxine 4-dehydrogenase [Candida albicans P94015]|KGQ80655.1 pyridoxine 4-dehydrogenase [Candida albicans GC75]|KGQ80842.1 pyridoxine 4-dehydrogenase [Candida albicans P37005]|KGQ99741.1 pyridoxine 4-dehydrogenase [Candida albicans P57072]|KGR00602.1 pyridoxine 4-de…
gene-CAALFM_C600210WA	1247.22	723.52	0.7859	4.5108e-07	1.8446e-05	1200	1264	1350	734	821	594	XP_712298.1	2-aminoadipate transaminase [Candida albicans SC5314]|KGQ85904.1 hypothetical protein MEU_04511 [Candida albicans P37005]|KGT65895.1 hypothetical protein MEK_04508 [Candida albicans 12C]|KGU05320.1 hypothetical protein MEY_04491 [Candida albicans 19F]|KGU05792.1 hypothetical protein MEM_04481 [Candida albicans L26]|KHC50201.1 hypothetical protein MGC_04505 [Candida albicans P37039]|AOW29971.1 2-a…
gene-CAALFM_C202280WA	821.65	1603.37	-0.9644	4.8373e-07	1.965e-05	721	983	800	1677	1601	1446	XP_722589.1	hypothetical protein CAALFM_C202280WA [Candida albicans SC5314]|Q5ALN1.1 RecName: Full=Altered inheritance of mitochondria protein 36, mitochondrial; AltName: Full=Found in mitochondria protein 39; Flags: Precursor|KGQ96906.1 hypothetical protein MEU_01631 [Candida albicans P37005]|KGR12004.1 hypothetical protein MG5_01636 [Candida albicans P57072]|KGR22287.1 hypothetical protein MG9_01641 [Candi…
gene-CAALFM_C402460WA	1983	1057.07	0.9082	4.9519e-07	1.9983e-05	2400	1544	2152	1057	1101	967	XP_720506.1	hypothetical protein CAALFM_C402460WA [Candida albicans SC5314]|EEQ45234.1 ER lumen protein retaining receptor [Candida albicans WO-1]|KGQ86499.1 ER lumen protein retaining receptor [Candida albicans P94015]|KGQ90195.1 ER lumen protein retaining receptor [Candida albicans P37005]|KGQ97199.1 ER lumen protein retaining receptor [Candida albicans GC75]|KGR08175.1 ER lumen protein retaining receptor …
gene-CAALFM_C108740CA	16874.6	11087	0.606	5.208e-07	2.0744e-05	16083	17035	18485	9902	12835	10325	XP_723419.2	COPII subunit [Candida albicans SC5314]|Q5AQ76.2 RecName: Full=Protein transport protein SEC24|AOW26511.1 COPII subunit [Candida albicans SC5314]
gene-CAALFM_C603240WA	238.58	121.81	0.9746	5.1944e-07	2.0744e-05	231	254	244	120	113	125	XP_719172.1	methylglyoxal reductase (NADPH-dependent) [Candida albicans SC5314]|KGR07541.1 hypothetical protein MG3_04818 [Candida albicans P78048]|KHC73460.1 hypothetical protein W5Q_04898 [Candida albicans SC5314]|AOW30254.1 methylglyoxal reductase (NADPH-dependent) [Candida albicans SC5314]
gene-CAALFM_C114210CA	1571.7	915.58	0.7785	5.2604e-07	2.0818e-05	1536	1628	1641	745	1215	800	XP_715030.1	Iml2p [Candida albicans SC5314]|Q59ZW2.1 RecName: Full=Inclusion body clearance protein IML2|KGQ97565.1 mitochondrial outer membrane protein IML2 [Candida albicans P37005]|KGR02173.1 mitochondrial outer membrane protein IML2 [Candida albicans GC75]|KGR14631.1 mitochondrial outer membrane protein IML2 [Candida albicans P57072]|KGR16697.1 mitochondrial outer membrane protein IML2 [Candida albicans …
gene-CAALFM_CR10760CA	245.51	457.82	-0.8994	5.3236e-07	2.0933e-05	230	262	258	461	538	364	XP_719424.1	hypothetical protein CAALFM_CR10760CA [Candida albicans SC5314]|Q5ACH7.1 RecName: Full=Cytochrome c oxidase assembly protein COX16, mitochondrial; Flags: Precursor|EEQ44074.1 hypothetical protein CAWG_02333 [Candida albicans WO-1]|KGQ80539.1 cytochrome c oxidase assembly protein COX16, mitochondrial [Candida albicans P94015]|KGQ80619.1 cytochrome c oxidase assembly protein COX16, mitochondrial [C…
gene-CAALFM_C114420WA	1561.75	990.46	0.6564	5.3806e-07	2.1022e-05	1710	1475	1600	872	1225	870	XP_715056.1	Ddi1p [Candida albicans SC5314]|KGQ97585.1 DNA damage-inducible protein 1 [Candida albicans P37005]|KGR14651.1 DNA damage-inducible protein 1 [Candida albicans P57072]|KGR16717.1 DNA damage-inducible protein 1 [Candida albicans P78048]|KGR23062.1 DNA damage-inducible protein 1 [Candida albicans P37037]|KGT71878.1 DNA damage-inducible protein 1 [Candida albicans 12C]|KGU16995.1 DNA damage-inducibl…
gene-CAALFM_C405590WA	685.72	1315.41	-0.9398	5.6939e-07	2.2105e-05	673	678	747	973	1359	1578	XP_716548.2	hypothetical protein CAALFM_C405590WA [Candida albicans SC5314]|KGR09060.1 hypothetical protein MG3_03816 [Candida albicans P78048]|KGT67749.1 hypothetical protein MEK_03799 [Candida albicans 12C]|AOW29291.1 hypothetical protein CAALFM_C405590WA [Candida albicans SC5314]
gene-CAALFM_CR03780CA	1039.02	568.59	0.8708	5.9407e-07	2.2919e-05	1294	907	989	576	596	509	XP_715152.1	hypothetical protein CAALFM_CR03780CA [Candida albicans SC5314]|EEQ43131.1 conserved hypothetical protein [Candida albicans WO-1]|KHC29160.1 hypothetical protein W5O_05774 [Candida albicans Ca6]|KHC45139.1 hypothetical protein MEW_05682 [Candida albicans P60002]|AOW31116.1 hypothetical protein CAALFM_CR03780CA [Candida albicans SC5314]
gene-CAALFM_C303800WA	6815.98	16422.6	-1.2686	5.9935e-07	2.2978e-05	8405	4651	7932	18874	13552	15390	XP_712738.1	Ptr22p [Candida albicans SC5314]|KGQ87999.1 POT family proton-dependent oligopeptide transporter [Candida albicans P94015]|KGQ92305.1 POT family proton-dependent oligopeptide transporter [Candida albicans P37005]|KGQ98208.1 POT family proton-dependent oligopeptide transporter [Candida albicans GC75]|KGR12768.1 POT family proton-dependent oligopeptide transporter [Candida albicans P78048]|KGR17495…
gene-CAALFM_C401700CA	21322.2	34463.2	-0.6927	6.6729e-07	2.5423e-05	24883	19020	21509	27972	41847	33453	XP_019330907.1	high-mobility group nucleosome-binding protein [Candida albicans SC5314]|Q9UVL1.1 RecName: Full=Non-histone chromosomal protein 6|AAF06350.1 nonhistone protein 6 [Candida albicans]|EEQ45306.1 conserved hypothetical protein [Candida albicans WO-1]|KGQ86425.1 non-histone chromosomal protein 6 [Candida albicans P94015]|KGQ90121.1 non-histone chromosomal protein 6 [Candida albicans P37005]|KGQ97125.1…
gene-CAALFM_C306850WA	270.99	499.57	-0.8835	7.5386e-07	2.8544e-05	257	267	305	368	597	533	XP_719911.1	Fcr1p [Candida albicans SC5314]|KHC79225.1 Zinc cluster transcription factor [Candida albicans SC5314]|KHC86988.1 Zinc cluster transcription factor [Candida albicans SC5314]|AOW28690.1 Fcr1p [Candida albicans SC5314]
gene-CAALFM_C303790WA	1785.55	966.77	0.885	7.8161e-07	2.9413e-05	1493	2138	1809	879	1101	899	XP_712739.1	S-methyl-5-thioadenosine phosphorylase [Candida albicans SC5314]|Q59ST1.1 RecName: Full=S-methyl-5&apos;-thioadenosine phosphorylase; AltName: Full=5&apos;-methylthioadenosine phosphorylase; Short=MTA phosphorylase; Short=MTAP; Short=MTAPase|KGQ92304.1 methylthioadenosine phosphorylase [Candida albicans P37005]|KGQ98207.1 methylthioadenosine phosphorylase [Candida albicans GC75]|KGR12767.1 methyl…
gene-CAALFM_C108310WA	1589.64	950.03	0.7423	7.8855e-07	2.9494e-05	1713	1706	1441	879	1150	810	CAA21990.1	conserved hypothetical protein [Candida albicans]
gene-CAALFM_C503270WA	118.38	51.73	1.187	8.2607e-07	3.071e-05	118	122	122	47	71	38	XP_712034.1	Tef4p [Candida albicans SC5314]|KHC51160.1 elongation factor 1-gamma [Candida albicans P37039]|KHC75222.1 elongation factor 1-gamma [Candida albicans SC5314]|KHC85649.1 elongation factor 1-gamma [Candida albicans SC5314]|AOW29742.1 Tef4p [Candida albicans SC5314]
gene-CAALFM_C304620CA	436.9	848.34	-0.9565	8.3476e-07	3.0846e-05	486	449	402	955	829	708	XP_723133.1	hypothetical protein CAALFM_C304620CA [Candida albicans SC5314]|EEQ44505.1 conserved hypothetical protein [Candida albicans WO-1]|KGQ88075.1 hypothetical protein MEO_02880 [Candida albicans P94015]|KGQ92381.1 hypothetical protein MEU_02910 [Candida albicans P37005]|KGQ98285.1 hypothetical protein MG1_02929 [Candida albicans GC75]|KGR10116.1 hypothetical protein MG5_02904 [Candida albicans P57072]…
gene-CAALFM_C602200CA	1804.08	1162.66	0.6341	8.7025e-07	3.1965e-05	2052	1620	1861	1071	1309	1079	XP_712500.2	hypothetical protein CAALFM_C602200CA [Candida albicans SC5314]|KGQ86092.1 hypothetical protein MEU_04700 [Candida albicans P37005]|KGR11065.1 hypothetical protein MG9_04691 [Candida albicans P37037]|KGT66085.1 hypothetical protein MEK_04699 [Candida albicans 12C]|KGU05508.1 hypothetical protein MEY_04680 [Candida albicans 19F]|KGU05982.1 hypothetical protein MEM_04672 [Candida albicans L26]|KHC5…
gene-CAALFM_C600600CA	1072.71	631.26	0.7646	8.8837e-07	3.2436e-05	1083	1217	975	583	736	563	KGU04658.1	mitochondrial DNA replication protein YHM2 [Candida albicans P87]|KHC34440.1 mitochondrial DNA replication protein YHM2 [Candida albicans Ca6]
gene-CAALFM_C303900CA	10768.1	16093.5	-0.5797	9.2425e-07	3.3546e-05	10970	10099	11911	14169	19179	14745	XP_712726.1	histone H2B [Candida albicans SC5314]|P48989.3 RecName: Full=Histone H2B.1|EEQ44440.1 histone H2B.2 [Candida albicans WO-1]|KGQ88009.1 histone H2B.1 [Candida albicans P94015]|KGQ92315.1 histone H2B.1 [Candida albicans P37005]|KGQ98218.1 histone H2B.1 [Candida albicans GC75]|KGR10050.1 histone H2B.1 [Candida albicans P57072]|KGR12778.1 histone H2B.1 [Candida albicans P78048]|KGR17505.1 histone H2B…
gene-CAALFM_CR00290WA	5384.64	2676.89	1.0085	9.4369e-07	3.4001e-05	6631	4424	5489	2980	2912	2021	KGR01519.1	hypothetical protein MG5_05373 [Candida albicans P57072]|KHC29418.1 hypothetical protein MGO_05347 [Candida albicans P76055]|KHC29843.1 hypothetical protein MGQ_05358 [Candida albicans P76067]|KHC61071.1 hypothetical protein MGI_05355 [Candida albicans P75016]
gene-CAALFM_CR02220CA	903.84	2716.5	-1.5872	9.4786e-07	3.4001e-05	1068	622	1092	3691	1723	2374	XP_713437.1	Opt3p [Candida albicans SC5314]|ABD17823.1 oligopeptide transporter 3 [Candida albicans]|KGU03565.1 OPT family small oligopeptide transporter [Candida albicans 19F]|KGU21802.1 OPT family small oligopeptide transporter [Candida albicans P57055]|KHC46308.1 OPT family small oligopeptide transporter [Candida albicans P37039]|AOW30972.1 Opt3p [Candida albicans SC5314]
gene-CAALFM_C403600CA	973.55	1637.69	-0.7498	9.7319e-07	3.4506e-05	1067	834	1086	1502	1652	1688	KHC35223.1	hypothetical protein MGO_03568 [Candida albicans P76055]
gene-CAALFM_CR06580WA	26.77	3.24	3.1217	9.7266e-07	3.4506e-05	25	24	33	6	1	2	KHC43913.1	hypothetical protein MEW_05947 [Candida albicans P60002]
gene-CAALFM_C402720CA	440.02	726.34	-0.7228	9.9957e-07	3.5238e-05	489	401	459	596	800	767	XP_720476.2	hypothetical protein CAALFM_C402720CA [Candida albicans SC5314]|KGR09618.1 hypothetical protein MG3_03539 [Candida albicans P78048]|KGR15039.1 hypothetical protein MG9_03497 [Candida albicans P37037]|KGT68503.1 hypothetical protein MEK_03523 [Candida albicans 12C]|KGU09246.1 hypothetical protein MEY_03483 [Candida albicans 19F]|KGU09746.1 hypothetical protein MEM_03515 [Candida albicans L26]|KHC3…
gene-CAALFM_C700860WA	10655.9	6609.38	0.689	1.0131e-06	3.5511e-05	10325	10758	11506	6339	7907	5475	EEQ46894.1	predicted protein [Candida albicans WO-1]
gene-CAALFM_C102730WA	366.46	213.35	0.7799	1.0422e-06	3.6324e-05	384	335	404	198	255	184	XP_721461.1	hypothetical protein CAALFM_C102730WA [Candida albicans SC5314]|EEQ42887.1 conserved hypothetical protein [Candida albicans WO-1]|KGQ98666.1 hypothetical protein MEU_00259 [Candida albicans P37005]|KGR23331.1 hypothetical protein MG9_00263 [Candida albicans P37037]|KGT72461.1 hypothetical protein MEK_00263 [Candida albicans 12C]|KGU18521.1 hypothetical protein MEM_00265 [Candida albicans L26]|KHC…
gene-CAALFM_C505410CA	5766.9	12270.8	-1.0893	1.0499e-06	3.6385e-05	5030	6634	5923	14328	12987	8855	XP_721948.1	dihydroxy-acid dehydratase [Candida albicans SC5314]|KGT67111.1 dihydroxy-acid dehydratase, mitochondrial [Candida albicans 12C]|KGU06480.1 dihydroxy-acid dehydratase, mitochondrial [Candida albicans 19F]|KGU06549.1 dihydroxy-acid dehydratase, mitochondrial [Candida albicans L26]|KHC75431.1 dihydroxy-acid dehydratase, mitochondrial [Candida albicans SC5314]|KHC85624.1 dihydroxy-acid dehydratase, …
gene-CAALFM_CR06140WA	673.03	1333.79	-0.9873	1.0694e-06	3.6853e-05	754	582	729	887	1832	1325	XP_713494.1	hypothetical protein CAALFM_CR06140WA [Candida albicans SC5314]|EEQ43684.1 conserved hypothetical protein [Candida albicans WO-1]|AOW31324.1 hypothetical protein CAALFM_CR06140WA [Candida albicans SC5314]
gene-CAALFM_C101810CA	5738	3549.17	0.6931	1.0787e-06	3.6966e-05	5599	5698	6257	3555	3991	2993	XP_712968.1	Uga2p [Candida albicans SC5314]|KGQ98578.1 succinate-semialdehyde dehydrogenase [Candida albicans P37005]|KGR21219.1 succinate-semialdehyde dehydrogenase [Candida albicans P78048]|KGR23244.1 succinate-semialdehyde dehydrogenase [Candida albicans P37037]|KGT72371.1 succinate-semialdehyde dehydrogenase [Candida albicans 12C]|KGU18434.1 succinate-semialdehyde dehydrogenase [Candida albicans L26]|KGU…
gene-CAALFM_C404350WA	645.9	1141.38	-0.8206	1.0893e-06	3.7121e-05	631	641	704	1202	1088	1064	XP_711540.1	hypothetical protein CAALFM_C404350WA [Candida albicans SC5314]|KGQ88676.1 hypothetical protein MEU_03670 [Candida albicans P37005]|KGR08947.1 hypothetical protein MG3_03700 [Candida albicans P78048]|KGR14706.1 hypothetical protein MG9_03656 [Candida albicans P37037]|KGT67635.1 hypothetical protein MEK_03683 [Candida albicans 12C]|KGU08470.1 hypothetical protein MEY_03646 [Candida albicans 19F]|K…
gene-CAALFM_C404860WA	4224.42	2351.2	0.8451	1.3267e-06	4.4719e-05	4475	4283	4168	2183	3142	1748	XP_717198.2	hypothetical protein CAALFM_C404860WA [Candida albicans SC5314]|KGR14753.1 hypothetical protein MG9_03706 [Candida albicans P37037]|AOW29229.1 hypothetical protein CAALFM_C404860WA [Candida albicans SC5314]
gene-CAALFM_CR05840WA	89.48	168.23	-0.9114	1.3269e-06	4.4719e-05	94	86	94	141	193	168	RLP67061.1	hypothetical protein L150_05853 [Candida albicans Ca529L]
gene-CAALFM_C306070CA	2007.79	1353.72	0.5685	1.4248e-06	4.7758e-05	2219	1938	1993	1161	1579	1302	XP_716629.1	mitogen-activated protein kinase kinase [Candida albicans SC5314]|KHC79145.1 mitogen-activated protein kinase kinase [Candida albicans SC5314]|KHC87369.1 mitogen-activated protein kinase kinase [Candida albicans SC5314]|AOW28615.1 mitogen-activated protein kinase kinase [Candida albicans SC5314]
gene-CAALFM_CR06550CA	214.83	89.58	1.2681	1.4597e-06	4.8662e-05	246	150	265	100	80	82	gene-CAALFM_CR06550CA	-
gene-CAALFM_C201670CA	5318.79	3363.77	0.6609	1.4821e-06	4.9141e-05	5149	5606	5500	3143	4053	2851	XP_722527.1	dolichyl-diphosphooligosaccharide--protein glycosyltransferase subunit [Candida albicans SC5314]|KGQ96846.1 dolichyl-diphosphooligosaccharide-protein glycosyltransferase [Candida albicans P37005]|KGR16034.1 dolichyl-diphosphooligosaccharide-protein glycosyltransferase [Candida albicans P78048]|KGR22227.1 dolichyl-diphosphooligosaccharide-protein glycosyltransferase [Candida albicans P37037]|KGT71…
gene-CAALFM_C205040CA	1603.43	931.22	0.7842	1.5322e-06	5.026e-05	1851	1402	1667	940	1074	755	XP_714894.1	hypothetical protein CAALFM_C205040CA [Candida albicans SC5314]|KGR13500.1 hypothetical protein MG3_01925 [Candida albicans P78048]|KGU32604.1 hypothetical protein MGM_01957 [Candida albicans P75063]|KHC72407.1 hypothetical protein MGI_01896 [Candida albicans P75016]|KHC81551.1 hypothetical protein W5Q_01935 [Candida albicans SC5314]|KHC87882.1 hypothetical protein I503_01949 [Candida albicans SC…
gene-CAALFM_C500210CA	1666.61	2982.66	-0.8398	1.5279e-06	5.026e-05	1598	1821	1671	2224	3265	3405	XP_716814.1	E3 ubiquitin-protein ligase [Candida albicans SC5314]|Q5A4X0.1 RecName: Full=E3 ubiquitin-protein ligase BRE1; AltName: Full=RING-type E3 ubiquitin transferase BRE1|KGQ87076.1 E3 ubiquitin-protein ligase BRE1 [Candida albicans P37005]|KGR08444.1 E3 ubiquitin-protein ligase BRE1 [Candida albicans P78048]|KGT67267.1 E3 ubiquitin-protein ligase BRE1 [Candida albicans 12C]|KGU07198.1 E3 ubiquitin-pro…
gene-CAALFM_C700760CA	210.27	101.74	1.0505	1.5612e-06	5.0937e-05	212	176	257	108	110	83	CQB89040.1	Protein of uncharacterised function (DUF2781) [Chlamydia trachomatis]
gene-CAALFM_C204190CA	1186.35	681.46	0.8004	1.5749e-06	5.1114e-05	1214	981	1445	627	727	667	XP_720927.2	4-aminobutyrate transaminase [Candida albicans SC5314]|EEQ45838.1 4-aminobutyrate aminotransferase [Candida albicans WO-1]|KGQ88968.1 4-aminobutyrate aminotransferase [Candida albicans P94015]|KGR12183.1 4-aminobutyrate aminotransferase [Candida albicans P57072]|KGU28496.1 4-aminobutyrate aminotransferase [Candida albicans P34048]|KHC39481.1 4-aminobutyrate aminotransferase [Candida albicans P760…
gene-CAALFM_C104630CA	1208.03	785.64	0.6205	1.6268e-06	5.252e-05	1317	1144	1240	722	938	686	XP_713593.2	putative aminophospholipid-translocating P4-type ATPase [Candida albicans SC5314]|KGQ98853.1 phospholipid-translocating P-type ATPase, flippase [Candida albicans P37005]|KGR21490.1 phospholipid-translocating P-type ATPase, flippase [Candida albicans P78048]|KGT72651.1 phospholipid-translocating P-type ATPase, flippase [Candida albicans 12C]|KGU33837.1 phospholipid-translocating P-type ATPase, fli…
gene-CAALFM_C210360CA	694.25	1176.61	-0.7604	1.6668e-06	5.3528e-05	706	719	698	1158	1109	1194	XP_714388.1	hydroxymethylbilane synthase [Candida albicans SC5314]|O94048.1 RecName: Full=Porphobilinogen deaminase; Short=PBG; AltName: Full=Hydroxymethylbilane synthase; Short=HMBS; AltName: Full=Pre-uroporphyrinogen synthase|CAA21999.1 Porphobilinogen deaminase [Candida albicans]|EEQ47527.1 porphobilinogen deaminase [Candida albicans WO-1]|KGQ89560.1 porphobilinogen deaminase [Candida albicans P94015]|KGQ…
gene-CAALFM_C305580CA	3533.06	1856.61	0.9286	1.7092e-06	5.4606e-05	3097	3485	4221	1793	1653	2002	XP_714699.1	amino acid permease [Candida albicans SC5314]|A0A1D8PK89.1 RecName: Full=General amino-acid permease GAP2|KHC79097.1 hypothetical protein W5Q_03066 [Candida albicans SC5314]|KHC87321.1 amino acid permease [Candida albicans SC5314]|AOW28569.1 amino acid permease [Candida albicans SC5314]
gene-CAALFM_C504130CA	169769	90285.2	0.911	1.7522e-06	5.5688e-05	137828	202413	176954	87265	106519	75324	XP_721807.2	Cht2p [Candida albicans SC5314]|P40953.2 RecName: Full=Chitinase 2; Flags: Precursor|KGR05843.1 chitinase 2 [Candida albicans P57072]|KGU06353.1 chitinase 2 [Candida albicans 19F]|KHC32422.1 chitinase 2 [Candida albicans P76055]|AOW29822.1 Cht2p [Candida albicans SC5314]
gene-CAALFM_C704230WA	600.46	1171.61	-0.9649	2.0611e-06	6.5168e-05	714	563	564	776	1575	1196	XP_715199.1	Nrg1p [Candida albicans SC5314]|Q5A0E5.1 RecName: Full=Transcriptional regulator NRG1|BAE44923.1 hypothetical protein [Candida albicans]|EEQ47189.1 conserved hypothetical protein [Candida albicans WO-1]|KGR07718.1 hypothetical protein MG9_05369 [Candida albicans P37037]|KGT64933.1 hypothetical protein MEK_05355 [Candida albicans 12C]|KGU03764.1 hypothetical protein MEY_05318 [Candida albicans 19F…
gene-CAALFM_C406920CA	0	14.93	-6.3812	2.1625e-06	6.7678e-05	0	0	0	5	23	18	XP_715426.1	Csa2p [Candida albicans SC5314]|Q5A0X8.1 RecName: Full=Surface antigen protein 2; Flags: Precursor|EEQ44842.1 conserved hypothetical protein [Candida albicans WO-1]|KGQ87612.1 hypothetical protein MEU_03922 [Candida albicans P37005]|KGR09189.1 hypothetical protein MG3_03947 [Candida albicans P78048]|KGR13434.1 hypothetical protein MG9_03901 [Candida albicans P37037]|KGT67877.1 hypothetical protei…
gene-CAALFM_C702840CA	6112.91	10664.9	-0.8031	2.1549e-06	6.7678e-05	5899	6682	6089	9012	14478	8689	XP_717000.1	C-22 sterol desaturase [Candida albicans SC5314]|CAA21953.1 cytochrome P450 [Candida albicans]|BAE44790.1 hypothetical protein [Candida albicans]|EEQ47071.1 cytochrome P450 61 [Candida albicans WO-1]|KGQ83589.1 cytochrome P450 61 [Candida albicans P94015]|KGQ83605.1 cytochrome P450 61 [Candida albicans P37005]|KGQ84797.1 cytochrome P450 61 [Candida albicans GC75]|KGR02360.1 cytochrome P450 61 [Ca…
gene-CAALFM_C206320WA	1119.89	713.31	0.6498	2.2396e-06	6.9735e-05	1240	1088	1102	577	881	682	XP_711487.1	hypothetical protein CAALFM_C206320WA [Candida albicans SC5314]|KGQ96495.1 hypothetical protein MEU_02033 [Candida albicans P37005]|KGR13620.1 hypothetical protein MG3_02049 [Candida albicans P78048]|KGR20980.1 hypothetical protein MG9_02048 [Candida albicans P37037]|KGT70817.1 hypothetical protein MEK_02062 [Candida albicans 12C]|KGU14314.1 hypothetical protein MEY_02042 [Candida albicans 19F]|K…
gene-CAALFM_C303910WA	4732.38	7797.58	-0.7204	2.3391e-06	7.2466e-05	5589	3876	5071	7351	8504	7288	XP_712725.1	Hta1p [Candida albicans SC5314]|XP_002548328.1 histone H2A.1 [Candida tropicalis MYA-3404]|Q59SU5.3 RecName: Full=Histone H2A.1|EEQ44441.1 histone H2A.2 [Candida albicans WO-1]|EER33807.1 histone H2A.1 [Candida tropicalis MYA-3404]|KGQ88010.1 histone H2A.1 [Candida albicans P94015]|KGQ92316.1 histone H2A.1 [Candida albicans P37005]|KGQ98219.1 histone H2A.1 [Candida albicans GC75]|KGR10051.1 histo…
gene-CAALFM_C203110WA	24.04	66.12	-1.4539	2.4398e-06	7.5204e-05	30	17	27	56	68	72	XP_715326.2	hypothetical protein CAALFM_C203110WA [Candida albicans SC5314]|EEQ45743.1 conserved hypothetical protein [Candida albicans WO-1]|KGR14857.1 hypothetical protein MG3_01728 [Candida albicans P78048]|KGR22367.1 hypothetical protein MG9_01722 [Candida albicans P37037]|KGT70517.1 hypothetical protein MEK_01749 [Candida albicans 12C]|KGU15123.1 hypothetical protein MEM_01731 [Candida albicans L26]|KHC…
gene-CAALFM_C301930WA	971.44	421.35	1.205	2.4589e-06	7.5415e-05	690	1314	946	337	437	477	XP_721732.1	Pxp2p [Candida albicans SC5314]|EEQ44256.1 acyl-coenzyme A oxidase 2 [Candida albicans WO-1]|KGQ87822.1 acyl-coenzyme A oxidase 2 [Candida albicans P94015]|KGQ92125.1 acyl-coenzyme A oxidase 2 [Candida albicans P37005]|KGQ99505.1 acyl-coenzyme A oxidase 2 [Candida albicans GC75]|KGR10692.1 acyl-coenzyme A oxidase 2 [Candida albicans P57072]|KGR12584.1 acyl-coenzyme A oxidase 2 [Candida albicans P…
gene-CAALFM_C304590WA	2891.06	4475.83	-0.6308	2.6e-06	7.9346e-05	3073	3000	2770	3617	5558	4258	XP_019330866.1	RNA-binding protein [Candida albicans SC5314]|KGR10113.1 THO complex subunit 4 [Candida albicans P57072]|KGR12841.1 THO complex subunit 4 [Candida albicans P78048]|KGR17568.1 THO complex subunit 4 [Candida albicans P37037]|KGT69889.1 THO complex subunit 4 [Candida albicans 12C]|KGU10886.1 THO complex subunit 4 [Candida albicans 19F]|KHC36785.1 THO complex subunit 4 [Candida albicans P76055]|KHC37…
gene-CAALFM_C500730WA	8912.48	13033.2	-0.5482	2.6752e-06	8.1236e-05	9331	8863	9083	11830	13596	13188	KGQ87128.1	hypothetical protein MEU_04030 [Candida albicans P37005]
gene-CAALFM_C208790WA	328.21	177.89	0.8805	2.9316e-06	8.8583e-05	289	336	378	144	228	163	XP_714439.2	Jem1p [Candida albicans SC5314]|AOW27867.1 Jem1p [Candida albicans SC5314]
gene-CAALFM_CR02570CA	1111.61	695.67	0.6762	2.9558e-06	8.8876e-05	1034	1222	1138	646	775	647	XP_710701.1	triglyceride lipase [Candida albicans SC5314]|KGQ82855.1 hypothetical protein MEU_05605 [Candida albicans P37005]|KGR04498.1 hypothetical protein MG3_05627 [Candida albicans P78048]|KGR07073.1 hypothetical protein MG9_05621 [Candida albicans P37037]|KGT64355.1 hypothetical protein MEK_05612 [Candida albicans 12C]|KGU03331.1 hypothetical protein MEM_05617 [Candida albicans L26]|KGU03596.1 hypothet…
gene-CAALFM_C112200WA	1735.8	976.71	0.829	3.1582e-06	9.3989e-05	1563	1801	1940	892	1279	764	XP_716313.1	mannose-ethanolamine phosphotransferase [Candida albicans SC5314]|Q5A3M6.1 RecName: Full=GPI ethanolamine phosphate transferase 1|KGR22848.1 GPI ethanolamine phosphate transferase 1 [Candida albicans P37037]|KHC83957.1 GPI ethanolamine phosphate transferase 1 [Candida albicans SC5314]|KHC89395.1 GPI ethanolamine phosphate transferase 1 [Candida albicans SC5314]|AOW26839.1 mannose-ethanolamine pho…
gene-CAALFM_C305810CA	4798.03	2655	0.8534	3.1527e-06	9.3989e-05	4338	5565	4730	2053	3575	2391	XP_716603.2	Skn1p [Candida albicans SC5314]|P87024.1 RecName: Full=Beta-glucan synthesis-associated protein SKN1|BAA19594.1 CaSKN1 [Candida albicans]|EEQ44617.1 beta-glucan synthesis-associated protein KRE6 [Candida albicans WO-1]|KGR17689.1 beta-glucan synthesis-associated protein SKN1 [Candida albicans P37037]|KGT69693.1 beta-glucan synthesis-associated protein SKN1 [Candida albicans 12C]|KGU10638.1 beta-g…
gene-CAALFM_C406580WA	532.19	1116.96	-1.0691	3.1718e-06	9.3989e-05	678	366	595	854	1190	1280	XP_019330942.1	Cbf1p [Candida albicans SC5314]|Q5A1E3.2 RecName: Full=Transcriptional regulator CBF1|KGQ85513.1 bHLH factor, other [Candida albicans P94015]|KGQ87578.1 bHLH factor, other [Candida albicans P37005]|KGQ92636.1 bHLH factor, other [Candida albicans GC75]|KGR06878.1 bHLH factor, other [Candida albicans P57072]|KGR09156.1 bHLH factor, other [Candida albicans P78048]|KGR13400.1 bHLH factor, other [Cand…
gene-CAALFM_C206550WA	289.43	466.6	-0.6901	3.2724e-06	9.6506e-05	276	294	315	399	555	441	XP_711838.1	hypothetical protein CAALFM_C206550WA [Candida albicans SC5314]|KGQ89190.1 hypothetical protein MEO_02052 [Candida albicans P94015]|KGR00259.1 hypothetical protein MG1_02084 [Candida albicans GC75]|KGR12404.1 hypothetical protein MG5_02052 [Candida albicans P57072]|KGR13639.1 hypothetical protein MG3_02069 [Candida albicans P78048]|KGR20999.1 hypothetical protein MG9_02068 [Candida albicans P3703…
gene-CAALFM_C202970CA	110251	65778.3	0.7451	3.3279e-06	9.7672e-05	94880	125280	116117	61669	70536	62854	XP_715347.2	aldehyde dehydrogenase (NAD(P)(+)) [Candida albicans SC5314]|EEQ45730.1 aldehyde dehydrogenase, mitochondrial precursor [Candida albicans WO-1]|KGQ96178.1 aldehyde dehydrogenase (NAD+) [Candida albicans P37005]|KGQ99913.1 aldehyde dehydrogenase (NAD+) [Candida albicans GC75]|KGR14843.1 aldehyde dehydrogenase (NAD+) [Candida albicans P78048]|KGR22353.1 aldehyde dehydrogenase (NAD+) [Candida albica…
gene-CAALFM_C202980CA	1379.95	905.33	0.6075	3.3974e-06	9.9236e-05	1334	1440	1444	801	1084	821	XP_715346.2	Dld1p [Candida albicans SC5314]|KGQ96179.1 glycolate oxidase, subunit GlcD [Candida albicans P37005]|KGQ99914.1 glycolate oxidase, subunit GlcD [Candida albicans GC75]|KGR14844.1 glycolate oxidase, subunit GlcD [Candida albicans P78048]|KGR22354.1 glycolate oxidase, subunit GlcD [Candida albicans P37037]|KGT70504.1 glycolate oxidase, subunit GlcD [Candida albicans 12C]|KGU12444.1 glycolate oxidas…
gene-CAALFM_C105710CA	60.42	21.95	1.4767	3.8293e-06	0.00011132	68	60	57	26	19	19	XP_718500.1	Uga4p [Candida albicans SC5314]|KGR21591.1 hypothetical protein MG3_00598 [Candida albicans P78048]|KGR23617.1 hypothetical protein MG9_00556 [Candida albicans P37037]|KGT72017.1 hypothetical protein MEK_00564 [Candida albicans 12C]|KHC62176.1 hypothetical protein MGC_00554 [Candida albicans P37039]|KHC68732.1 hypothetical protein MGE_00557 [Candida albicans P75010]|KHC85157.1 hypothetical protei…
gene-CAALFM_C700320CA	2157.6	1426.65	0.5963	3.8575e-06	0.00011161	2256	2091	2259	1250	1783	1244	XP_720380.1	Ca(2+)/Mn(2+)-transporting P-type ATPase [Candida albicans SC5314]|BAE44563.1 hypothetical protein [Candida albicans]|KGT65284.1 calcium-transporting P-type ATPase, PMR1-type [Candida albicans 12C]|KHC71728.1 calcium-transporting P-type ATPase, PMR1-type [Candida albicans SC5314]|KHC80849.1 calcium-transporting P-type ATPase, PMR1-type [Candida albicans SC5314]|AOW30411.1 Ca(2+)/Mn(2+)-transporti…
gene-CAALFM_C301550CA	21127.2	34488.8	-0.707	3.9723e-06	0.0001144	24266	18610	21942	31709	33594	36470	XP_721765.2	Tos1p [Candida albicans SC5314]|AOW28197.1 Tos1p [Candida albicans SC5314]
gene-CAALFM_C300920WA	18925.7	10841.3	0.8039	4.1043e-06	0.00011764	16313	19751	21747	11015	10616	10299	EEQ44167.1	conserved hypothetical protein [Candida albicans WO-1]
gene-CAALFM_C503490CA	4372.49	2791.03	0.6477	4.1245e-06	0.00011767	4442	4175	4771	2763	3220	2320	XP_711411.1	hypothetical protein CAALFM_C503490CA [Candida albicans SC5314]|KGQ86750.1 hypothetical protein MEU_04290 [Candida albicans P37005]|KGR07751.1 hypothetical protein MG3_04306 [Candida albicans P78048]|KGR11203.1 hypothetical protein MG9_04279 [Candida albicans P37037]|KGT66921.1 hypothetical protein MEK_04293 [Candida albicans 12C]|KGU06291.1 hypothetical protein MEY_04276 [Candida albicans 19F]|K…
gene-CAALFM_C401230CA	1751.75	1042.5	0.7488	4.2012e-06	0.00011931	2189	1496	1695	953	1230	928	XP_722736.1	hypothetical protein CAALFM_C401230CA [Candida albicans SC5314]|EEQ45340.1 conserved hypothetical protein [Candida albicans WO-1]|KGQ86386.1 hypothetical protein MEO_03328 [Candida albicans P94015]|KGQ90082.1 hypothetical protein MEU_03369 [Candida albicans P37005]|KGQ97086.1 hypothetical protein MG1_03381 [Candida albicans GC75]|KGR08062.1 hypothetical protein MG5_03388 [Candida albicans P57072]…
gene-CAALFM_C201340WA	7360.61	4161.63	0.8225	4.2726e-06	0.00012033	7010	8477	6971	3784	5445	3277	XP_719441.2	hypothetical protein CAALFM_C201340WA [Candida albicans SC5314]|KGQ96814.1 hypothetical protein MEU_01538 [Candida albicans P37005]|KGR22195.1 hypothetical protein MG9_01548 [Candida albicans P37037]|KGT71139.1 hypothetical protein MEK_01575 [Candida albicans 12C]|KGU16011.1 hypothetical protein MEY_01546 [Candida albicans 19F]|KHC59266.1 hypothetical protein MGC_01535 [Candida albicans P37039]|K…
gene-CAALFM_CR06110CA	167.91	87.08	0.9453	4.2766e-06	0.00012033	150	175	188	71	100	89	XP_713492.2	Rfx1p [Candida albicans SC5314]|Q59V88.2 RecName: Full=Transcriptional regulator RFX1|AOW31322.1 Rfx1p [Candida albicans SC5314]
gene-CAALFM_C210650WA	234.56	435.23	-0.8938	4.3435e-06	0.00012166	228	224	266	342	610	366	XP_019330820.1	hypothetical protein CAALFM_C210650WA [Candida albicans SC5314]|KGQ88282.1 hypothetical protein MEO_02448 [Candida albicans P94015]|KGQ95606.1 hypothetical protein MEU_02445 [Candida albicans P37005]|KGQ99641.1 hypothetical protein MG1_02468 [Candida albicans GC75]|KGR11422.1 hypothetical protein MG5_02441 [Candida albicans P57072]|KGR13278.1 hypothetical protein MG3_02463 [Candida albicans P7804…
gene-CAALFM_CR04790WA	431.04	737.52	-0.7735	4.4182e-06	0.00012319	468	378	476	691	703	779	XP_019331086.1	Mvb12p [Candida albicans SC5314]|EEQ43574.1 predicted protein [Candida albicans WO-1]|KGQ83076.1 hypothetical protein MEU_05828 [Candida albicans P37005]|KGR06763.1 hypothetical protein MG9_05846 [Candida albicans P37037]|KGT63717.1 hypothetical protein MEK_05834 [Candida albicans 12C]|KGU02331.1 hypothetical protein MEM_05848 [Candida albicans L26]|KGU02587.1 hypothetical protein MEY_05790 [Cand…
gene-CAALFM_CR09890CA	1226.95	736.6	0.7356	4.6437e-06	0.00012889	1248	1291	1212	702	924	579	XP_719325.1	Rab geranylgeranyltransferase [Candida albicans SC5314]|EEQ43995.1 type II proteins geranylgeranyltransferase beta subunit [Candida albicans WO-1]|KGQ80459.1 geranylgeranyl transferase type-2 subunit beta [Candida albicans P94015]|KGQ80725.1 geranylgeranyl transferase type-2 subunit beta [Candida albicans GC75]|KGQ80913.1 geranylgeranyl transferase type-2 subunit beta [Candida albicans P37005]|KG…
gene-CAALFM_C109680WA	12744	6278.11	1.0214	4.8306e-06	0.00013288	15535	12022	11520	6470	8265	4088	XP_723517.1	Mts1p [Candida albicans SC5314]|Q5APD4.1 RecName: Full=Sphingolipid C9-methyltransferase; Short=C-9-MT; AltName: Full=Cyclopropane fatty acyl phospholipid synthase homolog 1; AltName: Full=Methyltransferase for sphingolipid 1|EEQ42258.1 hypothetical protein CAWG_00462 [Candida albicans WO-1]|KGQ97953.1 hypothetical protein MEU_00936 [Candida albicans P37005]|KGR17072.1 hypothetical protein MG3_00…
gene-CAALFM_C502070CA	335.22	563.9	-0.7503	4.81e-06	0.00013288	324	322	380	455	610	613	KGR08619.1	pre-rRNA-processing protein ESF2 [Candida albicans P78048]|KGT67445.1 pre-rRNA-processing protein ESF2 [Candida albicans 12C]|KGU08355.1 pre-rRNA-processing protein ESF2 [Candida albicans L26]|KHC75110.1 pre-rRNA-processing protein ESF2 [Candida albicans SC5314]
gene-CAALFM_C703150WA	2660.1	1408.54	0.9178	4.8568e-06	0.000133	2602	2457	3088	1630	1379	1126	KHC71986.1	hypothetical protein W5Q_05345 [Candida albicans SC5314]|KHC79843.1 hypothetical protein I503_05309 [Candida albicans SC5314]
gene-CAALFM_C101910WA	980.89	1765.59	-0.848	5.1634e-06	0.00014077	874	1164	952	1840	1873	1507	XP_712957.2	hypothetical protein CAALFM_C101910WA [Candida albicans SC5314]|KGQ98588.1 hypothetical protein MEU_00179 [Candida albicans P37005]|KGU37407.1 hypothetical protein MGK_00179 [Candida albicans P57055]|KHC61814.1 hypothetical protein MGC_00183 [Candida albicans P37039]|AOW25878.1 hypothetical protein CAALFM_C101910WA [Candida albicans SC5314]
gene-CAALFM_C202060CA	92.57	41.92	1.147	5.2091e-06	0.00014138	98	99	86	44	45	35	XP_722567.1	Fmo1p [Candida albicans SC5314]|KGQ96885.1 hypothetical protein MEU_01610 [Candida albicans P37005]|KGR01438.1 hypothetical protein MG1_01625 [Candida albicans GC75]|KGR11983.1 hypothetical protein MG5_01615 [Candida albicans P57072]|KGR16074.1 hypothetical protein MG3_01669 [Candida albicans P78048]|KGR22266.1 hypothetical protein MG9_01620 [Candida albicans P37037]|KGT71210.1 hypothetical prote…
gene-CAALFM_C500040CA	1329.7	777.71	0.7727	5.249e-06	0.00014184	1378	1370	1319	673	1059	614	XP_710522.2	GPI-anchor transamidase subunit [Candida albicans SC5314]|KGR08427.1 glycosylphosphatidylinositol transamidase [Candida albicans P78048]|KGT67250.1 glycosylphosphatidylinositol transamidase [Candida albicans 12C]|KGU07181.1 glycosylphosphatidylinositol transamidase [Candida albicans 19F]|KGU08161.1 glycosylphosphatidylinositol transamidase [Candida albicans L26]|KHC74918.1 glycosylphosphatidylino…
gene-CAALFM_C101380CA	314.94	630.02	-1.0008	5.3555e-06	0.00014408	234	397	327	560	661	647	XP_718150.2	Trm2p [Candida albicans SC5314]|KGQ98538.1 tRNA (uracil-5-)-methyltransferase [Candida albicans P37005]|KGR21907.1 tRNA (uracil-5-)-methyltransferase [Candida albicans P78048]|KGT72332.1 tRNA (uracil-5-)-methyltransferase [Candida albicans 12C]|KGU18393.1 tRNA (uracil-5-)-methyltransferase [Candida albicans L26]|KGU37357.1 tRNA (uracil-5-)-methyltransferase [Candida albicans P57055]|KHC61764.1 tR…
gene-CAALFM_C105790WA	610.66	1093.39	-0.84	5.8468e-06	0.00015661	705	632	532	1169	1181	884	XP_019330655.1	hypothetical protein CAALFM_C105790WA [Candida albicans SC5314]|KGQ91833.1 hypothetical protein MEO_00561 [Candida albicans P94015]|KGQ98960.1 hypothetical protein MEU_00560 [Candida albicans P37005]|KGR03777.1 hypothetical protein MG1_00563 [Candida albicans GC75]|KGR15697.1 hypothetical protein MG5_00554 [Candida albicans P57072]|KGR21598.1 hypothetical protein MG3_00605 [Candida albicans P7804…
gene-CAALFM_C102210WA	981.85	1810.81	-0.883	5.8761e-06	0.00015671	1067	950	990	1324	1817	2234	XP_713772.2	hypothetical protein CAALFM_C102210WA [Candida albicans SC5314]|KGU33603.1 hypothetical protein MG7_00204 [Candida albicans P34048]|KGU37436.1 Protein not essential for viability [Candida albicans P57055]|KHC61842.1 Protein not essential for viability [Candida albicans P37039]|KHC85914.1 Protein not essential for viability [Candida albicans P78042]|AOW25906.1 hypothetical protein CAALFM_C102210WA…
gene-CAALFM_C602840CA	233.93	444.17	-0.9267	6.2687e-06	0.00016646	235	269	210	309	549	478	XP_719121.1	Rbf1p [Candida albicans SC5314]|Q5ABZ2.1 RecName: Full=Transcription factor RBF1; AltName: Full=RPG-box-binding factor 1|KGQ86159.1 transcription factor RBF1 [Candida albicans P37005]|KGU05574.1 transcription factor RBF1 [Candida albicans 19F]|KHC50454.1 transcription factor RBF1 [Candida albicans P37039]|KHC73426.1 transcription factor RBF1 [Candida albicans SC5314]|KHC82689.1 transcription fact…
gene-CAALFM_C405080CA	1514.24	1042.64	0.5385	6.5587e-06	0.00017341	1657	1398	1586	939	1184	982	XP_717174.1	Zn(2+) transporter [Candida albicans SC5314]|KGT67703.1 hypothetical protein MEK_03753 [Candida albicans 12C]|AOW29249.1 Zn(2+) transporter [Candida albicans SC5314]
gene-CAALFM_C601940WA	753.88	476.82	0.6625	7.208e-06	0.00018976	767	726	815	480	488	440	XP_019331005.1	hypothetical protein CAALFM_C601940WA [Candida albicans SC5314]|KGQ86067.1 hypothetical protein MEU_04675 [Candida albicans P37005]|KGR07413.1 hypothetical protein MG3_04690 [Candida albicans P78048]|KGT66060.1 hypothetical protein MEK_04674 [Candida albicans 12C]|KGU05483.1 hypothetical protein MEY_04655 [Candida albicans 19F]|KGU05957.1 hypothetical protein MEM_04647 [Candida albicans L26]|KGU2…
gene-CAALFM_C201580WA	400.29	670.23	-0.7441	7.5357e-06	0.00019754	375	465	381	637	763	594	XP_722516.2	Rex2p [Candida albicans SC5314]|KGQ96837.1 oligoribonuclease [Candida albicans P37005]|KGR16025.1 oligoribonuclease [Candida albicans P78048]|KGR22218.1 oligoribonuclease [Candida albicans P37037]|KGT71162.1 oligoribonuclease [Candida albicans 12C]|KGU12309.1 oligoribonuclease [Candida albicans P87]|KGU16227.1 oligoribonuclease [Candida albicans L26]|KGU32275.1 oligoribonuclease [Candida albicans…
gene-CAALFM_CR00630WA	686.82	1148.27	-0.7413	7.654e-06	0.00019978	704	678	720	909	1179	1320	XP_718626.2	hypothetical protein CAALFM_CR00630WA [Candida albicans SC5314]|KGQ81414.1 hypothetical protein MEO_05394 [Candida albicans P94015]|KGT64645.1 hypothetical protein MEK_05426 [Candida albicans 12C]|KHC44841.1 hypothetical protein MEW_05379 [Candida albicans P60002]|KHC46161.1 hypothetical protein MGC_05409 [Candida albicans P37039]|KHC54160.1 hypothetical protein MGE_05394 [Candida albicans P75010…
gene-CAALFM_C102680CA	427.76	686.15	-0.6822	7.8743e-06	0.00020466	434	403	473	537	799	716	XP_721457.2	hypothetical protein CAALFM_C102680CA [Candida albicans SC5314]|KGR15401.1 hypothetical protein MG5_00251 [Candida albicans P57072]|KGU19288.1 hypothetical protein MEY_00256 [Candida albicans 19F]|KHC61886.1 hypothetical protein MGC_00257 [Candida albicans P37039]|KHC68439.1 hypothetical protein MGE_00257 [Candida albicans P75010]|AOW25949.1 hypothetical protein CAALFM_C102680CA [Candida albicans…
gene-CAALFM_C107030CA	2074.04	3526.95	-0.7658	8.5574e-06	0.00022148	2397	1918	2044	3793	3813	2825	XP_718792.2	Rbt4p [Candida albicans SC5314]|Q5AB48.3 RecName: Full=Secreted protein RBT4; AltName: Full=PRY family protein 4; AltName: Full=Repressed by TUP1 protein 4; Flags: Precursor|AAG09789.1 repressed by TUP1 protein 4 [Candida albicans]|EEQ42502.1 conserved hypothetical protein [Candida albicans WO-1]|KGU18934.1 hypothetical protein MEM_00687 [Candida albicans L26]|AOW26355.1 Rbt4p [Candida albicans S…
gene-CAALFM_C404470WA	605.65	385.65	0.6499	8.6895e-06	0.00022395	672	568	616	338	481	337	KGU24731.1	candidapepsin [Candida albicans P34048]|KHC34126.1 candidapepsin [Candida albicans P76055]
gene-CAALFM_C407110CA	31929	19783.8	0.6905	9.9098e-06	0.00025434	30728	33534	33320	19447	23951	15646	XP_715406.1	pyruvate dehydrogenase (acetyl-transferring) subunit E1 alpha [Candida albicans SC5314]|EEQ44823.1 pyruvate dehydrogenase E1 component [Candida albicans WO-1]|KGQ85565.1 pyruvate dehydrogenase E1 component subunit alpha, mitochondrial [Candida albicans P94015]|KGQ87631.1 pyruvate dehydrogenase E1 component subunit alpha, mitochondrial [Candida albicans P37005]|KGQ92689.1 pyruvate dehydrogenase E1…
gene-CAALFM_C201750CA	2261.74	1451.52	0.6401	1.0296e-05	0.00026234	2643	1907	2394	1278	1607	1433	EEQ45618.1	conserved hypothetical protein [Candida albicans WO-1]|KGR13257.1 hypothetical protein MG5_01585 [Candida albicans P57072]|KGU16244.1 hypothetical protein MEM_01591 [Candida albicans L26]|KHC37811.1 Late-stage biofilm-induced protein [Candida albicans P76055]|KHC39252.1 Late-stage biofilm-induced protein [Candida albicans P76067]|KHC81247.1 Late-stage biofilm-induced protein [Candida albicans SC5…
gene-CAALFM_CR01390WA	3187.22	4813	-0.5947	1.0307e-05	0.00026234	3154	3543	3036	4188	5384	4758	XP_718192.1	Mge1p [Candida albicans SC5314]|EEQ43261.1 conserved hypothetical protein [Candida albicans WO-1]|KGQ81483.1 molecular chaperone GrpE [Candida albicans P94015]|KGQ82747.1 molecular chaperone GrpE [Candida albicans P37005]|KGQ83879.1 molecular chaperone GrpE [Candida albicans GC75]|KGR01620.1 molecular chaperone GrpE [Candida albicans P57072]|KGR04385.1 molecular chaperone GrpE [Candida albicans P…
gene-CAALFM_CR04820WA	1771.57	925.52	0.9373	1.0782e-05	0.0002733	2245	1296	1911	989	934	804	XP_711096.1	hypothetical protein CAALFM_CR04820WA [Candida albicans SC5314]|AOW31215.1 hypothetical protein CAALFM_CR04820WA [Candida albicans SC5314]
gene-CAALFM_C111210CA	725.08	1306.04	-0.8497	1.1579e-05	0.0002923	765	726	728	862	1767	1327	XP_713814.1	Hap43p [Candida albicans SC5314]|KGR16410.1 hypothetical protein MG3_01136 [Candida albicans P78048]|KGT71569.1 hypothetical protein MEK_01114 [Candida albicans 12C]|KHC83863.1 hypothetical protein W5Q_01084 [Candida albicans SC5314]|KHC89301.1 hypothetical protein I503_01094 [Candida albicans SC5314]|AOW26746.1 Hap43p [Candida albicans SC5314]
gene-CAALFM_C104800CA	57.81	23.14	1.3315	1.1802e-05	0.00029668	61	56	60	24	22	22	XP_713572.2	hypothetical protein CAALFM_C104800CA [Candida albicans SC5314]|KGU19501.1 hypothetical protein MEY_00472 [Candida albicans 19F]|KHC68650.1 hypothetical protein MGE_00471 [Candida albicans P75010]|AOW26154.1 hypothetical protein CAALFM_C104800CA [Candida albicans SC5314]
gene-CAALFM_C300130CA	131.41	224.04	-0.7708	1.219e-05	0.00030448	131	132	139	181	257	231	XP_717830.1	hypothetical protein CAALFM_C300130CA [Candida albicans SC5314]|KGQ91956.1 hypothetical protein MEU_02470 [Candida albicans P37005]|KGR10524.1 hypothetical protein MG5_02468 [Candida albicans P57072]|KGR12414.1 hypothetical protein MG3_02491 [Candida albicans P78048]|KGT70041.1 hypothetical protein MEK_02484 [Candida albicans 12C]|KGU30859.1 hypothetical protein MGM_02473 [Candida albicans P75063…
gene-CAALFM_C600570CA	3208.16	2265.41	0.5021	1.2261e-05	0.00030448	3397	3055	3374	2134	2547	2055	XP_711253.1	bifunctional K:H/Na:H antiporter [Candida albicans SC5314]|KGQ84052.1 sodium/hydrogen exchanger 3 [Candida albicans P94015]|KGQ85939.1 sodium/hydrogen exchanger 3 [Candida albicans P37005]|KGQ89747.1 sodium/hydrogen exchanger 3 [Candida albicans GC75]|KGR04806.1 sodium/hydrogen exchanger 3 [Candida albicans P57072]|KGR07282.1 sodium/hydrogen exchanger 3 [Candida albicans P78048]|KGR10908.1 sodium…
gene-CAALFM_CR09880WA	21989.7	13971.8	0.6543	1.2259e-05	0.00030448	25787	19371	22316	11187	17684	13122	XP_719323.2	Def1p [Candida albicans SC5314]|G1UB67.2 RecName: Full=Transcriptional regulator DEF1; AltName: Full=EFG1-dependent transcript protein 1|KGR00673.1 hypothetical protein MG3_06346 [Candida albicans P78048]|KGR05325.1 hypothetical protein MG9_06332 [Candida albicans P37037]|KGT62901.1 hypothetical protein MEK_06310 [Candida albicans 12C]|KGU00784.1 hypothetical protein MEY_06321 [Candida albicans 1…
gene-CAALFM_C603470WA	1655.21	979.89	0.7556	1.2564e-05	0.00031075	1486	1896	1667	755	1227	963	KGQ84330.1	hypothetical protein MEO_04760 [Candida albicans P94015]|KGR06478.1 hypothetical protein MG3_04844 [Candida albicans P78048]|KGU05631.1 hypothetical protein MEY_04803 [Candida albicans 19F]|KGU06106.1 hypothetical protein MEM_04796 [Candida albicans L26]|KHC50512.1 hypothetical protein MGC_04817 [Candida albicans P37039]
gene-CAALFM_CR05680CA	37.98	87.25	-1.2029	1.262e-05	0.00031088	30	39	47	66	101	94	XP_711710.1	hypothetical protein CAALFM_CR05680CA [Candida albicans SC5314]|KGT63793.1 hypothetical protein MEK_05916 [Candida albicans 12C]|KGU19189.1 hypothetical protein MG7_05916 [Candida albicans P34048]|KHC45453.1 Biofilm-induced protein [Candida albicans P37039]|KHC65215.1 Biofilm-induced protein [Candida albicans P78042]|KHC77893.1 Biofilm-induced protein [Candida albicans SC5314]|AOW31284.1 hypothet…
gene-CAALFM_C103000WA	431.96	265.47	0.7038	1.2792e-05	0.00031386	466	415	442	272	293	222	XP_721489.2	Hol1p [Candida albicans SC5314]|KGQ98693.1 hypothetical protein MEU_00286 [Candida albicans P37005]|KGU18548.1 hypothetical protein MEM_00292 [Candida albicans L26]|AOW25981.1 Hol1p [Candida albicans SC5314]
gene-CAALFM_C702600CA	1007.28	1512.99	-0.5868	1.2913e-05	0.00031433	1048	913	1126	1289	1664	1549	XP_710115.2	hypothetical protein CAALFM_C702600CA [Candida albicans SC5314]|AOW30616.1 hypothetical protein CAALFM_C702600CA [Candida albicans SC5314]
gene-CAALFM_CR00120CA	4976.6	3288.97	0.5977	1.2893e-05	0.00031433	5621	4514	5125	3265	3540	2938	XP_718680.1	mitogen-activated serine/threonine-protein kinase [Candida albicans SC5314]|Q5AAG6.1 RecName: Full=Mitogen-activated protein kinase MKC1; Short=MAP kinase MKC1|KGQ82629.1 mitogen-activated protein kinase MKC1 [Candida albicans P37005]|KGQ83761.1 mitogen-activated protein kinase MKC1 [Candida albicans GC75]|KGR01502.1 mitogen-activated protein kinase MKC1 [Candida albicans P57072]|KGR04266.1 mitog…
gene-CAALFM_C701040CA	390.93	249.49	0.6465	1.3283e-05	0.00032078	409	398	389	222	301	223	XP_720304.1	hypothetical protein CAALFM_C701040CA [Candida albicans SC5314]|BAE44631.1 hypothetical protein [Candida albicans]|KGU04964.1 hypothetical protein MEY_05030 [Candida albicans 19F]|KGU05075.1 hypothetical protein MEM_05060 [Candida albicans L26]|KHC71797.1 hypothetical protein W5Q_05156 [Candida albicans SC5314]|KHC80918.1 hypothetical protein I503_05112 [Candida albicans SC5314]|AOW30479.1 hypoth…
gene-CAALFM_C701610WA	1315.49	2020.28	-0.6189	1.3242e-05	0.00032078	1207	1429	1381	1882	2168	1942	XP_002421363.1	mitochondrial membrane protein, putative [Candida dubliniensis CD36]|XP_019331029.1 hypothetical protein CAALFM_C701610WA [Candida albicans SC5314]|C4YTL7.1 RecName: Full=Cytochrome c oxidase assembly factor 3, mitochondrial|B9WK46.1 RecName: Full=Cytochrome c oxidase assembly factor 3, mitochondrial|CAX40697.1 mitochondrial membrane protein, putative [Candida dubliniensis CD36]|EEQ46958.1 conser…
gene-CAALFM_C704180WA	1228.03	694.85	0.8213	1.4e-05	0.00033676	1014	1474	1253	577	773	720	XP_715205.1	Faa2-3p [Candida albicans SC5314]|BAE44918.1 hypothetical protein [Candida albicans]|EEQ47184.1 conserved hypothetical protein [Candida albicans WO-1]|KGQ84930.1 long-chain acyl-CoA synthetase [Candida albicans GC75]|KGU02879.1 long-chain acyl-CoA synthetase [Candida albicans P87]|KGU03759.1 long-chain acyl-CoA synthetase [Candida albicans 19F]|KGU20279.1 long-chain acyl-CoA synthetase [Candida a…
gene-CAALFM_C205500WA	11161.8	7540.21	0.566	1.4241e-05	0.00034045	11160	11311	11670	7479	8341	6553	XP_714938.1	F1F0 ATP synthase subunit 4 [Candida albicans SC5314]|KGQ96416.1 F-type H+-transporting ATPase subunit B [Candida albicans P37005]|KGR00160.1 F-type H+-transporting ATPase subunit B [Candida albicans GC75]|KGR13542.1 F-type H+-transporting ATPase subunit B [Candida albicans P78048]|KGR20902.1 F-type H+-transporting ATPase subunit B [Candida albicans P37037]|KGT70739.1 F-type H+-transporting ATPas…
gene-CAALFM_CR09300CA	2855.38	4788.75	-0.746	1.4264e-05	0.00034045	2588	3362	2756	4827	5080	4262	XP_716459.1	Cu-binding protein [Candida albicans SC5314]|EEQ43944.1 protein SCO1, mitochondrial precursor [Candida albicans WO-1]|KGQ80405.1 hypothetical protein MEO_06220 [Candida albicans P94015]|KGQ80671.1 hypothetical protein MG1_06291 [Candida albicans GC75]|KGQ80858.1 hypothetical protein MEU_06253 [Candida albicans P37005]|KGQ99757.1 hypothetical protein MG5_06239 [Candida albicans P57072]|KGR00618.1 …
gene-CAALFM_C301100WA	124.82	218.04	-0.8063	1.5563e-05	0.00036811	116	139	126	180	245	225	XP_718530.1	hypothetical protein CAALFM_C301100WA [Candida albicans SC5314]|AOW28156.1 hypothetical protein CAALFM_C301100WA [Candida albicans SC5314]
gene-CAALFM_C305280CA	6220.1	3685.69	0.7551	1.5603e-05	0.00036811	6238	6755	6011	3938	4127	2860	XP_723215.1	hypothetical protein CAALFM_C305280CA [Candida albicans SC5314]|KGQ88142.1 hypothetical protein MEO_02948 [Candida albicans P94015]|KGQ92445.1 hypothetical protein MEU_02976 [Candida albicans P37005]|KGR10183.1 hypothetical protein MG5_02973 [Candida albicans P57072]|KGR12910.1 hypothetical protein MG3_03000 [Candida albicans P78048]|KGR17638.1 hypothetical protein MG9_02993 [Candida albicans P37…
gene-CAALFM_C600830CA	2253.82	3590.71	-0.6717	1.5584e-05	0.00036811	2613	1906	2400	3105	3716	3823	XP_019330993.1	Can3p [Candida albicans SC5314]|A0A1D8PPG4.1 RecName: Full=Probable lysine/arginine permease CAN3; AltName: Full=Basic amino acids permease CAN3|KGQ85965.1 lysine/arginine permease [Candida albicans P37005]|KGT65958.1 lysine/arginine permease [Candida albicans 12C]|KGU05381.1 lysine/arginine permease [Candida albicans 19F]|KGU24977.1 lysine/arginine permease [Candida albicans P75063]|KHC47598.1 l…
gene-CAALFM_C500200CA	1443.78	2424.36	-0.7479	1.6305e-05	0.00038319	1431	1481	1503	1754	2705	2782	Q5A4W8.1	RecName: Full=Bromodomain-containing factor 1
gene-CAALFM_C300620CA	840.49	1277.49	-0.6033	1.6451e-05	0.00038516	855	792	927	1250	1309	1216	XP_019330823.1	hypothetical protein CAALFM_C300620CA [Candida albicans SC5314]|EEQ44136.1 protein PET191, mitochondrial precursor [Candida albicans WO-1]|KGQ87698.1 hypothetical protein MEO_02490 [Candida albicans P94015]|KGQ92000.1 hypothetical protein MEU_02514 [Candida albicans P37005]|KGR12457.1 hypothetical protein MG3_02534 [Candida albicans P78048]|KGR17186.1 hypothetical protein MG9_02527 [Candida albic…
gene-CAALFM_C305130CA	238.67	132.25	0.8524	1.741e-05	0.00040607	265	191	277	126	154	114	XP_723197.1	thiamine thiazole synthase [Candida albicans SC5314]|Q5ANB7.1 RecName: Full=Thiamine thiazole synthase; AltName: Full=Thiazole biosynthetic enzyme|KGQ92431.1 thiazole biosynthesis enzyme [Candida albicans P37005]|KGQ98336.1 thiazole biosynthesis enzyme [Candida albicans GC75]|KGR12895.1 thiazole biosynthesis enzyme [Candida albicans P78048]|KGR17623.1 thiazole biosynthesis enzyme [Candida albican…
gene-CAALFM_C104140WA	1797.65	706.31	1.3472	1.7515e-05	0.00040679	1834	1249	2444	680	1093	374	XP_713652.2	Ifd6p [Candida albicans SC5314]|AOW26089.1 Ifd6p [Candida albicans SC5314]
gene-CAALFM_C307160WA	328.52	157.14	1.065	1.7574e-05	0.00040679	468	261	282	162	181	124	XP_719880.1	Pga32p [Candida albicans SC5314]|Q5ADQ7.1 RecName: Full=Probable GPI-anchored adhesin-like protein PGA32; AltName: Full=Predicted GPI-anchored protein 32; Flags: Precursor|KHC79254.1 hypothetical protein W5Q_03226 [Candida albicans SC5314]|KHC87017.1 hypothetical protein I503_03226 [Candida albicans SC5314]|AOW28719.1 Pga32p [Candida albicans SC5314]
gene-CAALFM_C302710WA	14593.1	6915.71	1.0774	1.7724e-05	0.00040851	19886	9828	15264	7886	6895	5549	gene-CAALFM_C302710WA	-
gene-CAALFM_C306570CA	5323.66	3359.88	0.664	1.7782e-05	0.00040851	5929	4986	5400	3368	3986	2656	XP_716107.1	bifunctional phosphatidyl-N-methylethanolamine N-methyltransferase/phosphatidyl-N-dimethylethanolamine N-methyltransferase [Candida albicans SC5314]|EEQ44690.1 methylene-fatty-acyl-phospholipid synthase [Candida albicans WO-1]|KGQ91109.1 methylene-fatty-acyl-phospholipid synthase [Candida albicans P37005]|KGQ97639.1 methylene-fatty-acyl-phospholipid synthase [Candida albicans GC75]|KGR10390.1 met…
gene-CAALFM_CR05910WA	400.88	621.32	-0.6325	1.8033e-05	0.00041274	453	410	364	555	733	567	XP_711689.1	hypothetical protein CAALFM_CR05910WA [Candida albicans SC5314]|EEQ43664.1 transcription elongation factor 1 [Candida albicans WO-1]|KGQ81903.1 hypothetical protein MEO_05899 [Candida albicans P94015]|KGQ82581.1 hypothetical protein MG1_05970 [Candida albicans GC75]|KGQ83176.1 hypothetical protein MEU_05938 [Candida albicans P37005]|KGR02046.1 hypothetical protein MG5_05915 [Candida albicans P570…
gene-CAALFM_C205290CA	3260.03	2191.78	0.5727	1.8579e-05	0.00042175	3482	3299	3195	2068	2634	1842	XP_714917.1	hypothetical protein CAALFM_C205290CA [Candida albicans SC5314]|KGQ89075.1 hypothetical protein MEO_01933 [Candida albicans P94015]|KGQ96398.1 hypothetical protein MEU_01933 [Candida albicans P37005]|KGR00142.1 hypothetical protein MG1_01963 [Candida albicans GC75]|KGR13524.1 hypothetical protein MG3_01950 [Candida albicans P78048]|KGR20884.1 hypothetical protein MG9_01949 [Candida albicans P3703…
gene-CAALFM_C208800CA	2308.75	3604.88	-0.6431	1.8633e-05	0.00042175	2139	2599	2308	2940	4281	3565	XP_714438.2	Ape3p [Candida albicans SC5314]|KHC65964.1 aminopeptidase Y [Candida albicans P75010]|AOW27868.1 Ape3p [Candida albicans SC5314]
gene-CAALFM_CR03310CA	322.85	504.67	-0.644	1.8576e-05	0.00042175	357	289	344	425	555	522	XP_713225.2	hypothetical protein CAALFM_CR03320CA [Candida albicans SC5314]|EEQ43430.1 conserved hypothetical protein [Candida albicans WO-1]|KGQ83293.1 hypothetical protein MG1_05713 [Candida albicans GC75]|KGR04569.1 hypothetical protein MG3_05698 [Candida albicans P78048]|KGR06615.1 hypothetical protein MG9_05696 [Candida albicans P37037]|KGU02162.1 hypothetical protein MEQ_05632 [Candida albicans P87]|KG…
gene-CAALFM_C210430CA	335.45	517.83	-0.6277	1.9064e-05	0.00042992	331	360	334	435	618	496	KGU13931.1	hypothetical protein MEM_02435 [Candida albicans L26]
gene-CAALFM_CR03270WA	979.35	483.78	1.0179	1.9134e-05	0.00042992	1263	621	1135	470	547	421	XP_713230.2	hypothetical protein CAALFM_CR03270WA [Candida albicans SC5314]|KGQ82925.1 hypothetical protein MEU_05675 [Candida albicans P37005]|KHC46406.1 hypothetical protein MGC_05658 [Candida albicans P37039]|KHC71286.1 hypothetical protein W5Q_05771 [Candida albicans SC5314]|KHC78267.1 hypothetical protein I503_05739 [Candida albicans SC5314]|AOW31065.1 hypothetical protein CAALFM_CR03270WA [Candida albi…
gene-CAALFM_C702200WA	251.48	426.72	-0.7647	1.945e-05	0.00043541	250	279	239	319	521	441	BAE44736.1	hypothetical protein [Candida albicans]
gene-CAALFM_C105600WA	1468.78	1018.21	0.5288	2.0533e-05	0.000458	1639	1341	1523	927	1159	946	XP_718514.2	Gsl1p [Candida albicans SC5314]|AOW26225.1 Gsl1p [Candida albicans SC5314]
gene-CAALFM_C400270WA	70211.9	45746.8	0.6181	2.116e-05	0.00047027	70133	70114	74561	46865	50982	37851	XP_019330897.1	F1F0 ATP synthase subunit beta [Candida albicans SC5314]|KGQ86299.1 ATP synthase subunit beta, mitochondrial [Candida albicans P94015]|KGQ89994.1 ATP synthase subunit beta, mitochondrial [Candida albicans P37005]|KGQ96996.1 ATP synthase subunit beta, mitochondrial [Candida albicans GC75]|KGR07974.1 ATP synthase subunit beta, mitochondrial [Candida albicans P57072]|KGR09803.1 ATP synthase subunit …
gene-CAALFM_CR10250CA	14932.6	9757.79	0.6138	2.1931e-05	0.00048565	16000	14188	15553	9351	11988	7827	XP_019331123.1	bifunctional alcohol dehydrogenase/S-(hydroxymethyl)glutathione dehydrogenase [Candida albicans SC5314]|EEQ44025.1 S-(hydroxymethyl)glutathione dehydrogenase [Candida albicans WO-1]|KGQ80570.1 S-(hydroxymethyl)glutathione dehydrogenase [Candida albicans P37005]|KGR00705.1 S-(hydroxymethyl)glutathione dehydrogenase [Candida albicans P78048]|KGR05357.1 S-(hydroxymethyl)glutathione dehydrogenase [Ca…
gene-CAALFM_C203070CA	466.5	275.46	0.7576	2.2218e-05	0.00049023	469	513	443	241	364	224	XP_715333.2	glycosylphosphatidylinositol-alpha 1,2 mannosyltransferase [Candida albicans SC5314]|Q5A0L9.2 RecName: Full=GPI mannosyltransferase 4; AltName: Full=CaSMP3; AltName: Full=GPI mannosyltransferase IV; Short=GPI-MT-IV|KGR22363.1 GPI mannosyltransferase 4 [Candida albicans P37037]|AOW27344.1 glycosylphosphatidylinositol-alpha 1,2 mannosyltransferase [Candida albicans SC5314]
gene-CAALFM_C300320WA	4415.79	2484.21	0.8299	2.3445e-05	0.00051471	5742	3629	4202	2385	3102	1946	XP_717809.1	glycerol-1-phosphatase [Candida albicans SC5314]|EEQ44107.1 conserved hypothetical protein [Candida albicans WO-1]|KGQ82228.1 HAD hydrolase, family IA [Candida albicans P94015]|KGQ91971.1 HAD hydrolase, family IA [Candida albicans P37005]|KGQ99352.1 HAD hydrolase, family IA [Candida albicans GC75]|KGR10539.1 HAD hydrolase, family IA [Candida albicans P57072]|KGR12429.1 HAD hydrolase, family IA [C…
gene-CAALFM_C500400CA	1295.68	2111.03	-0.7043	2.3495e-05	0.00051471	1289	1313	1361	1609	2245	2428	XP_716788.1	hypothetical protein CAALFM_C500400CA [Candida albicans SC5314]|KGR08463.1 hypothetical protein MG3_04019 [Candida albicans P78048]|KGT67286.1 hypothetical protein MEK_04001 [Candida albicans 12C]|KGU07217.1 hypothetical protein MEY_03962 [Candida albicans 19F]|KHC59650.1 hypothetical protein MGE_03975 [Candida albicans P75010]|KHC74954.1 hypothetical protein W5Q_04078 [Candida albicans SC5314]|K…
gene-CAALFM_C406860CA	285.63	173.58	0.7185	2.3862e-05	0.0005209	271	277	326	162	200	155	XP_019330944.1	cytidine deaminase [Candida albicans SC5314]|KGQ87606.1 cytidine deaminase [Candida albicans P37005]|KGQ92664.1 cytidine deaminase [Candida albicans GC75]|KGR06906.1 cytidine deaminase [Candida albicans P57072]|KGR09183.1 cytidine deaminase [Candida albicans P78048]|KGR13428.1 cytidine deaminase [Candida albicans P37037]|KGT67871.1 cytidine deaminase [Candida albicans 12C]|KGU07140.1 cytidine dea…
gene-CAALFM_C107150WA	127.46	218.96	-0.7805	2.3957e-05	0.0005211	146	113	132	205	264	185	XP_019330668.1	hypothetical protein CAALFM_C107150WA [Candida albicans SC5314]|KGQ91324.1 hypothetical protein MEO_00697 [Candida albicans P94015]|KGQ99090.1 hypothetical protein MEU_00692 [Candida albicans P37005]|KGR03908.1 hypothetical protein MG1_00696 [Candida albicans GC75]|KGR15825.1 hypothetical protein MG5_00684 [Candida albicans P57072]|KGR21726.1 hypothetical protein MG3_00735 [Candida albicans P7804…
gene-CAALFM_C206440CA	448.96	239.96	0.9012	2.4771e-05	0.0005369	374	554	439	190	314	219	XP_711829.1	hypothetical protein CAALFM_C206440CA [Candida albicans SC5314]|KGQ89180.1 protein Mpv17 [Candida albicans P94015]|KGQ96504.1 protein Mpv17 [Candida albicans P37005]|KGR00249.1 protein Mpv17 [Candida albicans GC75]|KGR13629.1 protein Mpv17 [Candida albicans P78048]|KGR20989.1 protein Mpv17 [Candida albicans P37037]|KGT70826.1 protein Mpv17 [Candida albicans 12C]|KGU11749.1 protein Mpv17 [Candida …
gene-CAALFM_CR09470WA	109.6	192.13	-0.807	2.5139e-05	0.00054297	129	103	104	180	195	193	KHC69688.1	hypothetical protein W5Q_06394 [Candida albicans SC5314]
gene-CAALFM_C500450CA	331.89	613.49	-0.8881	2.6007e-05	0.00055974	315	333	367	441	906	521	EEQ46095.1	hypothetical protein CAWG_04439, partial [Candida albicans WO-1]
gene-CAALFM_C301510WA	925.82	644.95	0.5219	2.6306e-05	0.00056421	1016	908	911	584	717	617	KGU11805.1	hypothetical protein MEY_02581 [Candida albicans 19F]
gene-CAALFM_C307630CA	440.36	281.7	0.6429	2.6787e-05	0.0005725	421	458	467	248	343	252	XP_719825.1	hypothetical protein CAALFM_C307630CA [Candida albicans SC5314]|KGQ87026.1 protein SPT2 [Candida albicans P94015]|KGQ91209.1 protein SPT2 [Candida albicans P37005]|KGR10490.1 protein SPT2 [Candida albicans P78048]|KGR16855.1 protein SPT2 [Candida albicans P37037]|KGT69132.1 protein SPT2 [Candida albicans 12C]|KGU09539.1 protein SPT2 [Candida albicans 19F]|KGU10764.1 protein SPT2 [Candida albicans…
gene-CAALFM_C603710WA	1125.96	1872.2	-0.7331	2.7026e-05	0.00057563	1385	954	1119	1935	1922	1669	XP_718078.2	flocculin [Candida albicans SC5314]|A0A1D8PQ86.1 RecName: Full=Agglutinin-like protein 9; AltName: Full=Adhesin 9; Flags: Precursor|AOW30298.1 flocculin [Candida albicans SC5314]
gene-CAALFM_CR03850WA	847.6	529.22	0.6802	2.7568e-05	0.00058512	1029	736	837	515	592	465	XP_715133.1	Hgt3p [Candida albicans SC5314]|EEQ43484.1 conserved hypothetical protein [Candida albicans WO-1]|KGQ81717.1 sugar porter (SP) family MFS transporter [Candida albicans P94015]|KGQ82396.1 sugar porter (SP) family MFS transporter [Candida albicans GC75]|KGQ82983.1 sugar porter (SP) family MFS transporter [Candida albicans P37005]|KGR01858.1 sugar porter (SP) family MFS transporter [Candida albicans…
gene-CAALFM_C203770CA	2104.24	3596.57	-0.773	2.8355e-05	0.00059975	2376	1895	2182	3902	3197	3425	KHC87763.1	mitogen-activated protein kinase kinase kinase, partial [Candida albicans SC5314]
gene-CAALFM_C401840CA	4584.96	3270.83	0.4874	2.8496e-05	0.00060068	4780	4396	4864	3125	3630	2960	XP_722681.2	hypothetical protein CAALFM_C401840CA [Candida albicans SC5314]|KGQ90134.1 hypothetical protein MEU_03421 [Candida albicans P37005]|KGR16252.1 hypothetical protein MG9_03409 [Candida albicans P37037]|KGT68416.1 hypothetical protein MEK_03436 [Candida albicans 12C]|KHC35830.1 hypothetical protein MGQ_03409 [Candida albicans P76067]|KHC39024.1 hypothetical protein W5O_03443 [Candida albicans Ca6]|K…
gene-CAALFM_C600620WA	418.97	667.59	-0.6716	2.9278e-05	0.00061504	517	391	377	604	740	641	KGQ84057.1	cytosine deaminase [Candida albicans P94015]|KGR07287.1 cytosine deaminase [Candida albicans P78048]
gene-CAALFM_C209470CA	320.31	192.37	0.7334	3.0448e-05	0.00063743	319	360	299	171	237	168	EEQ47445.1	conserved hypothetical protein [Candida albicans WO-1]
gene-CAALFM_C101690CA	24997.2	15547	0.6851	3.3562e-05	0.00070023	23973	25440	27022	15055	19560	11918	XP_718181.1	succinate--CoA ligase (GDP-forming) subunit alpha [Candida albicans SC5314]|KGQ98568.1 succinate-CoA ligase, alpha subunit [Candida albicans P37005]|KGQ99295.1 succinate-CoA ligase, alpha subunit [Candida albicans P94015]|KGR04175.1 succinate-CoA ligase, alpha subunit [Candida albicans GC75]|KGR15308.1 succinate-CoA ligase, alpha subunit [Candida albicans P57072]|KGR21209.1 succinate-CoA ligase, …
gene-CAALFM_C111750WA	1678.53	1084.02	0.6313	3.4164e-05	0.00070745	1788	1562	1793	1122	1191	899	XP_713011.2	Avt4p [Candida albicans SC5314]|EEQ42064.1 conserved hypothetical protein [Candida albicans WO-1]|KGQ90826.1 solute carrier family 36 (proton-coupled amino acid transporter) [Candida albicans P94015]|KGR02901.1 solute carrier family 36 (proton-coupled amino acid transporter) [Candida albicans GC75]|KGR14397.1 solute carrier family 36 (proton-coupled amino acid transporter) [Candida albicans P5707…
gene-CAALFM_C207950WA	1035.31	1443.61	-0.4794	3.4102e-05	0.00070745	1082	1041	1045	1316	1583	1390	CQB87886.1	Uncharacterized protein containing caspase domain [Chlamydia trachomatis]
gene-CAALFM_C301060WA	326.79	162.36	1.0127	3.4254e-05	0.00070745	361	274	368	200	160	116	XP_019330826.1	hypothetical protein CAALFM_C301060WA [Candida albicans SC5314]|KGQ92042.1 hypothetical protein MEU_02557 [Candida albicans P37005]|KGR12499.1 hypothetical protein MG3_02577 [Candida albicans P78048]|KGT70126.1 hypothetical protein MEK_02570 [Candida albicans 12C]|KGU12049.1 hypothetical protein MEY_02535 [Candida albicans 19F]|KGU13763.1 hypothetical protein MEM_02567 [Candida albicans L26]|KHC8…
gene-CAALFM_C206890CA	471.3	295.64	0.6739	3.443e-05	0.00070871	529	430	486	298	334	246	XP_714834.1	hypothetical protein CAALFM_C206890CA [Candida albicans SC5314]|KGR11542.1 hypothetical protein MG5_02085 [Candida albicans P57072]|KGR13672.1 hypothetical protein MG3_02102 [Candida albicans P78048]|KGR21032.1 hypothetical protein MG9_02101 [Candida albicans P37037]|KGT70872.1 hypothetical protein MEK_02118 [Candida albicans 12C]|KGU13776.1 hypothetical protein MEY_02099 [Candida albicans 19F]|K…
gene-CAALFM_C600730WA	564.15	248.96	1.183	3.5257e-05	0.0007233	587	469	675	340	204	177	XP_711327.1	hypothetical protein CAALFM_C600730WA [Candida albicans SC5314]|KGQ85955.1 hypothetical protein MEU_04562 [Candida albicans P37005]|KGQ89763.1 hypothetical protein MG1_04557 [Candida albicans GC75]|KGT65948.1 hypothetical protein MEK_04561 [Candida albicans 12C]|KGU04671.1 hypothetical protein MEQ_04527 [Candida albicans P87]|KGU05371.1 hypothetical protein MEY_04542 [Candida albicans 19F]|KGU058…
gene-CAALFM_C107820WA	538.06	336.14	0.6765	3.5377e-05	0.00072335	540	562	543	293	440	278	XP_717590.1	hypothetical protein CAALFM_C107820WA [Candida albicans SC5314]|EEQ42427.1 conserved hypothetical protein [Candida albicans WO-1]|KGQ97772.1 hypothetical protein MEU_00755 [Candida albicans P37005]|KGR22421.1 hypothetical protein MG9_00754 [Candida albicans P37037]|KGT71894.1 hypothetical protein MEK_00760 [Candida albicans 12C]|KGU13032.1 hypothetical protein MEQ_00748 [Candida albicans P87]|KGU…
gene-CAALFM_C200680CA	28239.9	48926.4	-0.7929	3.5575e-05	0.00072497	29398	27449	29610	31675	61779	54079	XP_719507.1	Sod5p [Candida albicans SC5314]|Q5AD07.1 RecName: Full=Cell surface Cu-only superoxide dismutase 5; AltName: Full=Predicted GPI-anchored protein 3; Flags: Precursor|KGR15936.1 hypothetical protein MG3_01528 [Candida albicans P78048]|KGU15948.1 hypothetical protein MEY_01481 [Candida albicans 19F]|KGU16141.1 hypothetical protein MEM_01486 [Candida albicans L26]|AOW27120.1 Sod5p [Candida albicans S…
gene-CAALFM_C306450WA	1164.17	763.7	0.6091	3.6272e-05	0.0007343	1358	1109	1101	750	804	706	XP_716095.1	Glg2p [Candida albicans SC5314]|EEQ44680.1 conserved hypothetical protein [Candida albicans WO-1]|KGQ91097.1 glycogenin glucosyltransferase [Candida albicans P37005]|KGQ97627.1 glycogenin glucosyltransferase [Candida albicans GC75]|KGR08768.1 glycogenin glucosyltransferase [Candida albicans P57072]|KGR10378.1 glycogenin glucosyltransferase [Candida albicans P78048]|KGR16744.1 glycogenin glucosylt…
gene-CAALFM_C401550CA	889.14	384.17	1.2114	3.6198e-05	0.0007343	1276	551	917	446	428	262	XP_722702.1	carbamoyl-phosphate synthase (glutamine-hydrolyzing) [Candida albicans SC5314]|Q5AML6.1 RecName: Full=Carbamoyl-phosphate synthase arginine-specific small chain; Short=CPS-A; AltName: Full=Arginine-specific carbamoyl-phosphate synthetase, glutamine chain|KGQ86418.1 carbamoyl-phosphate synthase arginine-specific small chain [Candida albicans P94015]|KGR16232.1 carbamoyl-phosphate synthase arginine…
gene-CAALFM_C600290WA	1474.81	2336.31	-0.6634	3.716e-05	0.00074981	1702	1296	1527	1984	2349	2584	XP_712307.1	hypothetical protein CAALFM_C600290WA [Candida albicans SC5314]|KGQ85911.1 hypothetical protein MEU_04518 [Candida albicans P37005]|KGT65902.1 hypothetical protein MEK_04515 [Candida albicans 12C]|KGU05327.1 hypothetical protein MEY_04498 [Candida albicans 19F]|KGU05799.1 hypothetical protein MEM_04488 [Candida albicans L26]|KHC50208.1 Late-stage biofilm-induced protein [Candida albicans P37039]|…
gene-CAALFM_C600710WA	1125.47	781.78	0.526	3.7499e-05	0.00075417	1168	1044	1236	727	884	715	XP_711330.2	hypothetical protein CAALFM_C600710WA [Candida albicans SC5314]|KGQ85953.1 hypothetical protein MEU_04560 [Candida albicans P37005]|KGQ89761.1 hypothetical protein MG1_04555 [Candida albicans GC75]|KGT65946.1 hypothetical protein MEK_04559 [Candida albicans 12C]|KGU04669.1 hypothetical protein MEQ_04525 [Candida albicans P87]|KGU05369.1 hypothetical protein MEY_04540 [Candida albicans 19F]|KGU058…
gene-CAALFM_C105340CA	1570.04	2917.48	-0.8936	3.7816e-05	0.00075558	2101	1291	1435	2984	2574	2988	XP_715866.2	Zcf2p [Candida albicans SC5314]|EEQ42648.1 conserved hypothetical protein [Candida albicans WO-1]|KGQ91794.1 hypothetical protein MEO_00519 [Candida albicans P94015]|KGT71985.1 hypothetical protein MEK_00529 [Candida albicans 12C]|KGU36116.1 putative transcription factor with zinc cluster DNA-binding motif [Candida albicans P75063]|KHC40567.1 putative transcription factor with zinc cluster DNA-bi…
gene-CAALFM_CR02760CA	542.11	816.37	-0.5908	3.7802e-05	0.00075558	551	556	551	666	897	868	XP_715765.2	Rpd3p [Candida albicans SC5314]|KGR01749.1 histone deacetylase RPD3 [Candida albicans P57072]|KGU03348.1 histone deacetylase RPD3 [Candida albicans L26]|KGU03613.1 histone deacetylase RPD3 [Candida albicans 19F]|KGU19593.1 histone deacetylase RPD3 [Candida albicans P34048]|KGU21850.1 histone deacetylase RPD3 [Candida albicans P57055]|KGU23569.1 histone deacetylase RPD3 [Candida albicans P75063]|K…
gene-CAALFM_C201310WA	584.2	372.4	0.6491	3.8088e-05	0.00075855	624	503	665	305	435	373	XP_719444.2	hypothetical protein CAALFM_C201310WA [Candida albicans SC5314]|Q5AD73.2 RecName: Full=Sorting nexin-41|AOW27177.1 hypothetical protein CAALFM_C201310WA [Candida albicans SC5314]
gene-CAALFM_C400360CA	681.59	352.2	0.9526	4.0048e-05	0.00079474	535	732	813	263	353	429	XP_713344.1	Rch1p [Candida albicans SC5314]|KGT68282.1 solute carrier family 10 (sodium/bile acid cotransporter), member 7 [Candida albicans 12C]|KGU09028.1 solute carrier family 10 (sodium/bile acid cotransporter), member 7 [Candida albicans 19F]|KGU10558.1 solute carrier family 10 (sodium/bile acid cotransporter), member 7 [Candida albicans L26]|KHC35697.1 solute carrier family 10 (sodium/bile acid cotrans…
gene-CAALFM_C501100CA	9560.55	5957.55	0.6824	4.0165e-05	0.00079474	11302	7613	10462	5814	6644	5234	XP_715723.1	cyclin [Candida albicans SC5314]|Q5A1N6.1 RecName: Full=G1/S-specific cyclin CLN3|KGQ87162.1 G1/S-specific cyclin CLN2 [Candida albicans P37005]|KGR08529.1 G1/S-specific cyclin CLN2 [Candida albicans P78048]|KGR13023.1 G1/S-specific cyclin CLN2 [Candida albicans P37037]|KGT67351.1 G1/S-specific cyclin CLN2 [Candida albicans 12C]|KGU07282.1 G1/S-specific cyclin CLN2 [Candida albicans 19F]|KGU08262…
gene-CAALFM_CR04770CA	378.34	234.02	0.6914	4.3004e-05	0.00084818	398	396	363	217	294	190	KGR01950.1	hypothetical protein MG5_05810 [Candida albicans P57072]|KHC28301.1 hypothetical protein MGQ_05798 [Candida albicans P76067]
gene-CAALFM_C403120CA	463.07	716.81	-0.6312	4.3538e-05	0.00085597	431	506	477	582	833	727	XP_720431.2	protein kinase [Candida albicans SC5314]|KGR15076.1 checkpoint serine/threonine-protein kinase [Candida albicans P37037]|KGT68540.1 checkpoint serine/threonine-protein kinase [Candida albicans 12C]|AOW29075.1 protein kinase [Candida albicans SC5314]
gene-CAALFM_C701320WA	2321.4	1670.59	0.4747	4.413e-05	0.00086484	2479	2137	2498	1496	1887	1591	XP_712484.1	hypothetical protein CAALFM_C701320WA [Candida albicans SC5314]|BAE44652.1 hypothetical protein [Candida albicans]|KHC71816.1 ethanolamine kinase [Candida albicans SC5314]|KHC80940.1 ethanolamine kinase [Candida albicans SC5314]|AOW30499.1 hypothetical protein CAALFM_C701320WA [Candida albicans SC5314]
gene-CAALFM_C304110CA	962.75	1514.74	-0.6541	4.46e-05	0.00086574	1004	967	975	1128	1715	1683	XP_723071.2	transcription factor [Candida albicans SC5314]|AOW28432.1 transcription factor [Candida albicans SC5314]
gene-CAALFM_C402130WA	322.31	645.56	-1.0017	4.4595e-05	0.00086574	254	400	327	738	571	577	XP_722650.1	cytochrome c1 heme lyase [Candida albicans SC5314]|EEQ45265.1 cytochrome C1 heme lyase [Candida albicans WO-1]|KGQ86467.1 cytochrome c heme-lyase [Candida albicans P94015]|KGQ90163.1 cytochrome c heme-lyase [Candida albicans P37005]|KGQ97167.1 cytochrome c heme-lyase [Candida albicans GC75]|KGR09562.1 cytochrome c heme-lyase [Candida albicans P78048]|KGR16281.1 cytochrome c heme-lyase [Candida al…
gene-CAALFM_CR04290WA	303.92	508.68	-0.7415	4.4464e-05	0.00086574	317	305	308	481	457	556	XP_717380.1	Hap31p [Candida albicans SC5314]|EEQ43528.1 transcriptional activator hap3 [Candida albicans WO-1]|KGQ81761.1 transcriptional activator HAP3 [Candida albicans P94015]|KGQ82440.1 transcriptional activator HAP3 [Candida albicans GC75]|KGQ83029.1 transcriptional activator HAP3 [Candida albicans P37005]|KGR01904.1 transcriptional activator HAP3 [Candida albicans P57072]|KGR03399.1 transcriptional act…
gene-CAALFM_C205070WA	28.19	86.88	-1.6326	4.496e-05	0.00086998	23	31	32	49	163	59	XP_714897.1	Fre9p [Candida albicans SC5314]|KGQ89054.1 hypothetical protein MEO_01911 [Candida albicans P94015]|KGQ96377.1 hypothetical protein MEU_01911 [Candida albicans P37005]|KGR13503.1 hypothetical protein MG3_01928 [Candida albicans P78048]|KGR20863.1 hypothetical protein MG9_01927 [Candida albicans P37037]|KGT70700.1 hypothetical protein MEK_01941 [Candida albicans 12C]|KGU14197.1 hypothetical protei…
gene-CAALFM_C203040WA	1372.08	920.49	0.5757	4.5133e-05	0.00087058	1429	1265	1510	868	1104	776	CAB92911.1	phosphatidylinositol phospholipase C [Candida albicans]
gene-CAALFM_C202030WA	4515.11	9101.32	-1.0113	4.531e-05	0.00087125	4105	5269	4395	11319	9289	6118	XP_019330750.1	3-deoxy-7-phosphoheptulonate synthase [Candida albicans SC5314]|KGQ96882.1 phospho-2-dehydro-3-deoxyheptonate aldolase, phenylalanine-inhibited [Candida albicans P37005]|KGR01435.1 phospho-2-dehydro-3-deoxyheptonate aldolase, phenylalanine-inhibited [Candida albicans GC75]|KGR11980.1 phospho-2-dehydro-3-deoxyheptonate aldolase, phenylalanine-inhibited [Candida albicans P57072]|KGR16071.1 phospho-…
gene-CAALFM_C404530CA	22743.5	14878.2	0.6122	4.5766e-05	0.00087472	24164	22599	22852	14069	18756	11735	KHC52823.1	pH-responsive protein 1 [Candida albicans P37039]
gene-CAALFM_C601460CA	667.44	428.19	0.6402	4.5775e-05	0.00087472	656	703	681	420	506	350	XP_716745.2	hypothetical protein CAALFM_C601460CA [Candida albicans SC5314]|KGQ86023.1 hypothetical protein MEU_04630 [Candida albicans P37005]|KGR07369.1 hypothetical protein MG3_04645 [Candida albicans P78048]|KGT66016.1 hypothetical protein MEK_04629 [Candida albicans 12C]|KGU05439.1 hypothetical protein MEY_04610 [Candida albicans 19F]|KGU05913.1 hypothetical protein MEM_04602 [Candida albicans L26]|KHC5…
gene-CAALFM_C110160WA	18454.2	12201.3	0.597	4.6053e-05	0.0008773	19468	19272	17698	12528	13244	10362	XP_723568.1	Mir1p [Candida albicans SC5314]|EEQ42215.1 mitochondrial phosphate carrier protein [Candida albicans WO-1]|KGQ90671.1 mitochondrial phosphate carrier protein [Candida albicans P94015]|KGQ97999.1 mitochondrial phosphate carrier protein [Candida albicans P37005]|KGR02744.1 mitochondrial phosphate carrier protein [Candida albicans GC75]|KGR14238.1 mitochondrial phosphate carrier protein [Candida alb…
gene-CAALFM_C208870CA	1621.16	2409.61	-0.5716	4.7059e-05	0.00089368	1773	1572	1620	2065	2468	2607	XP_712603.2	beta-1,3-glucan linked protein [Candida albicans SC5314]|Q59SF7.2 RecName: Full=Cell wall mannoprotein PIR1; AltName: Full=Protein with internal repeats 1; Flags: Precursor|KGQ95876.1 hypothetical protein MEU_02277 [Candida albicans P37005]|KGT70428.1 hypothetical protein MEK_02286 [Candida albicans 12C]|KGU15662.1 hypothetical protein MEM_02286 [Candida albicans L26]|KHC57985.1 hypothetical prot…
gene-CAALFM_C114360CA	1148.41	695.57	0.7239	4.7557e-05	0.00090035	1413	890	1228	658	763	644	XP_715049.1	Wsc4p [Candida albicans SC5314]|KGR14646.1 hypothetical protein MG5_01387 [Candida albicans P57072]|KHC41422.1 hypothetical protein MGO_01380 [Candida albicans P76055]|KHC66973.1 hypothetical protein MGE_01403 [Candida albicans P75010]|KHC84163.1 hypothetical protein W5Q_01388 [Candida albicans SC5314]|KHC88851.1 hypothetical protein I503_01420 [Candida albicans SC5314]|AOW27036.1 Wsc4p [Candida …
gene-CAALFM_CR06900CA	1274.61	906.3	0.4916	4.8005e-05	0.00090604	1390	1207	1308	791	1075	842	XP_711072.2	dolichyl-P-Glc:Man(9)GlcNAc(2)-PP-dolichol alpha-1,3-glucosyltransferase [Candida albicans SC5314]|AOW31385.1 dolichyl-P-Glc:Man(9)GlcNAc(2)-PP-dolichol alpha-1,3-glucosyltransferase [Candida albicans SC5314]
gene-CAALFM_C100850WA	3781.9	2139.37	0.822	4.945e-05	0.00093045	3474	3625	4473	2326	2491	1537	XP_718983.1	Ihd2p [Candida albicans SC5314]|KGQ98488.1 hypothetical protein MEU_00076 [Candida albicans P37005]|KGU14439.1 hypothetical protein MEQ_00075 [Candida albicans P87]|KGU18343.1 hypothetical protein MEM_00082 [Candida albicans L26]|KGU33476.1 hypothetical protein MG7_00074 [Candida albicans P34048]|KGU37307.1 Transcriptionally regulated by iron and by yeast-hyphal switching [Candida albicans P57055…
gene-CAALFM_C404260CA	2825.76	4209.14	-0.5747	5.0253e-05	0.00094266	2849	2754	3046	4064	4102	4242	XP_711550.1	mitofusin [Candida albicans SC5314]|KGQ88667.1 small GTP-binding protein domain [Candida albicans P37005]|KGQ96051.1 small GTP-binding protein domain [Candida albicans GC75]|KGR08938.1 small GTP-binding protein domain [Candida albicans P78048]|KGR14697.1 small GTP-binding protein domain [Candida albicans P37037]|KGT67626.1 small GTP-binding protein domain [Candida albicans 12C]|KGU08461.1 small G…
gene-CAALFM_C501210WA	3294.92	2320.72	0.5056	5.0484e-05	0.00094411	3169	3460	3441	2112	2700	2108	XP_715712.1	dynamin-like GTPase [Candida albicans SC5314]|EEQ46164.1 vacuolar sorting protein 1 [Candida albicans WO-1]|KGQ85086.1 vacuolar protein sorting-associated protein 1 [Candida albicans P94015]|KGQ87171.1 vacuolar protein sorting-associated protein 1 [Candida albicans P37005]|KGQ91454.1 vacuolar protein sorting-associated protein 1 [Candida albicans GC75]|KGR06279.1 vacuolar protein sorting-associat…
gene-CAALFM_CR02020CA	292.63	452.97	-0.6315	5.1032e-05	0.00095147	293	298	304	414	561	381	XP_718267.2	oligopeptide transporter [Candida albicans SC5314]|AAT95227.1 oligopeptide transporter [Candida albicans]|KGU03280.1 OPT family small oligopeptide transporter [Candida albicans L26]|AOW30953.1 oligopeptide transporter [Candida albicans SC5314]
gene-CAALFM_C108880WA	958.89	1952.8	-1.0256	5.139e-05	0.00095235	1110	763	1073	2436	1550	1677	XP_723433.2	oxygen-dependent protoporphyrinogen oxidase [Candida albicans SC5314]|AOW26525.1 oxygen-dependent protoporphyrinogen oxidase [Candida albicans SC5314]
gene-CAALFM_C301500CA	1086.36	725.74	0.5816	5.1304e-05	0.00095235	1204	959	1169	587	857	727	XP_721771.1	Bzz1p [Candida albicans SC5314]|KGQ92085.1 protein-tyrosine kinase [Candida albicans P37005]|KGR12544.1 protein-tyrosine kinase [Candida albicans P78048]|KGT70170.1 protein-tyrosine kinase [Candida albicans 12C]|KHC87623.1 protein-tyrosine kinase [Candida albicans SC5314]|AOW28192.1 Bzz1p [Candida albicans SC5314]
gene-CAALFM_CR09010CA	7895.43	4947.73	0.6742	5.1621e-05	0.00095375	8830	6925	8465	4807	6164	3827	XP_716432.1	putative cystathionine beta-lyase [Candida albicans SC5314]|EEQ43921.1 conserved hypothetical protein [Candida albicans WO-1]|KGQ80381.1 cystathionine gamma-synthase [Candida albicans P94015]|KGQ80647.1 cystathionine gamma-synthase [Candida albicans GC75]|KGQ80834.1 cystathionine gamma-synthase [Candida albicans P37005]|KGQ99733.1 cystathionine gamma-synthase [Candida albicans P57072]|KGR00594.1 …
gene-CAALFM_C202600CA	201.57	121.8	0.7285	5.1995e-05	0.00095777	195	213	208	113	129	119	XP_722628.1	Fgr22p [Candida albicans SC5314]|AOW27298.1 Fgr22p [Candida albicans SC5314]
gene-CAALFM_C113440CA	38.08	12.81	1.5766	5.2418e-05	0.00096266	43	30	44	10	13	15	KHC60633.1	hypothetical protein MGC_01302 [Candida albicans P37039]
gene-CAALFM_C303990CA	91.95	45.78	1.0114	5.4012e-05	0.00098898	84	95	102	42	44	49	XP_711006.2	Aap1p [Candida albicans SC5314]|KGU10830.1 hypothetical protein MEY_02827 [Candida albicans 19F]|KHC78946.1 hypothetical protein W5Q_02910 [Candida albicans SC5314]|KHC87170.1 hypothetical protein I503_02904 [Candida albicans SC5314]|AOW28422.1 Aap1p [Candida albicans SC5314]
gene-CAALFM_CR06860CA	5144.77	3070.74	0.7447	5.502e-05	0.0010044	6498	4332	4975	2807	2919	3325	XP_711076.1	phenylpyruvate decarboxylase [Candida albicans SC5314]|KGR05575.1 phenylpyruvate decarboxylase [Candida albicans P37037]|KGT63484.1 phenylpyruvate decarboxylase [Candida albicans 12C]|KHC70540.1 phenylpyruvate decarboxylase [Candida albicans SC5314]|KHC77131.1 phenylpyruvate decarboxylase [Candida albicans SC5314]|AOW31383.1 phenylpyruvate decarboxylase [Candida albicans SC5314]
gene-CAALFM_C700470CA	568.55	351.8	0.6921	5.5832e-05	0.0010162	500	653	581	325	405	318	XP_720364.1	CDP-diacylglycerol--glycerol-3-phosphate 3-phosphatidyltransferase [Candida albicans SC5314]|BAE44578.1 hypothetical protein [Candida albicans]|EEQ46859.1 CDP-diacylglycerol-glycerol-3-phosphate 3-phosphatidyltransferase [Candida albicans WO-1]|KGQ83521.1 CDP-diacylglycerol-glycerol-3-phosphate 3-phosphatidyltransferase [Candida albicans P94015]|KGQ85350.1 CDP-diacylglycerol-glycerol-3-phosphate …
gene-CAALFM_C203910CA	710.3	463.5	0.6145	5.6424e-05	0.001024	665	735	771	401	580	409	XP_720958.2	alpha-1,2-mannosidase MNL1 [Candida albicans SC5314]|KGU14086.1 hypothetical protein MEY_01805 [Candida albicans 19F]|AOW27418.1 alpha-1,2-mannosidase MNL1 [Candida albicans SC5314]
gene-CAALFM_C109770WA	310.62	591.84	-0.9285	5.9618e-05	0.0010788	366	256	332	709	543	478	XP_723528.1	hypothetical protein CAALFM_C109770WA [Candida albicans SC5314]|EEQ42250.1 conserved hypothetical protein [Candida albicans WO-1]|KGQ97962.1 hypothetical protein MEU_00945 [Candida albicans P37005]|KGR02708.1 hypothetical protein MG1_00950 [Candida albicans GC75]|KGR14202.1 hypothetical protein MG5_00937 [Candida albicans P57072]|KGR17081.1 hypothetical protein MG3_00990 [Candida albicans P78048]…
gene-CAALFM_C109180WA	1361.33	828.92	0.715	6.0463e-05	0.0010908	1233	1637	1279	674	1020	792	KGQ97904.1	hypothetical protein MEU_00887 [Candida albicans P37005]|KHC83666.1 hypothetical protein W5Q_00885 [Candida albicans SC5314]
gene-CAALFM_C106750WA	183.88	84.13	1.1307	6.2388e-05	0.0011199	210	144	211	102	97	50	KHC57621.1	hypothetical protein MEW_00657 [Candida albicans P60002]
gene-CAALFM_C601070CA	2060.19	885.84	1.2182	6.2442e-05	0.0011199	2337	1487	2512	1204	858	525	XP_714320.2	Cip1p [Candida albicans SC5314]|KGQ85989.1 hypothetical protein MEU_04596 [Candida albicans P37005]|KGT65982.1 hypothetical protein MEK_04595 [Candida albicans 12C]|KGU05405.1 hypothetical protein MEY_04576 [Candida albicans 19F]|KGU05879.1 hypothetical protein MEM_04568 [Candida albicans L26]|KHC50285.1 putative oxidoreductase [Candida albicans P37039]|KHC84934.1 putative oxidoreductase [Candida…
gene-CAALFM_C203870WA	279.11	143.14	0.9664	6.431e-05	0.001149	377	233	248	160	149	113	KGT70584.1	glucosamine 6-phosphate N-acetyltransferase [Candida albicans 12C]|KGU15190.1 glucosamine 6-phosphate N-acetyltransferase [Candida albicans L26]
gene-CAALFM_C209730CA	696.85	482.52	0.5307	6.4436e-05	0.001149	733	668	733	459	546	430	XP_714551.1	inositol polyphosphate multikinase [Candida albicans SC5314]|EEQ47469.1 conserved hypothetical protein [Candida albicans WO-1]|KHC66051.1 hypothetical protein MGE_02361 [Candida albicans P75010]|AOW27951.1 inositol polyphosphate multikinase [Candida albicans SC5314]
gene-CAALFM_C104900WA	2629.52	1738.63	0.5965	6.7916e-05	0.0012075	2407	2680	2951	1531	2168	1512	XP_713563.2	putative alpha-1,3-mannosyltransferase [Candida albicans SC5314]|Q59VL7.2 RecName: Full=Putative alpha-1,3-mannosyltransferase MNN15|AOW26163.1 putative alpha-1,3-mannosyltransferase [Candida albicans SC5314]
gene-CAALFM_C107110WA	2141.55	1502.36	0.5114	6.9562e-05	0.0012332	2449	1908	2212	1331	1734	1415	XP_718784.2	Taf145p [Candida albicans SC5314]|AOW26363.1 Taf145p [Candida albicans SC5314]
gene-CAALFM_C402450WA	535.1	817.68	-0.6117	7.181e-05	0.0012694	534	536	567	660	871	900	CQB88314.1	protein disulfide-isomerase domain [Chlamydia trachomatis]
gene-CAALFM_CR02350CA	7225.54	3691.3	0.9691	7.2407e-05	0.0012763	9525	5277	7442	4358	3635	2841	XP_713422.2	Gef2p [Candida albicans SC5314]|KGR01710.1 chloride channel, other eukaryote [Candida albicans P57072]|KGU03311.1 chloride channel, other eukaryote [Candida albicans L26]|KGU03576.1 chloride channel, other eukaryote [Candida albicans 19F]|KGU20106.1 chloride channel, other eukaryote [Candida albicans P34048]|KGU21813.1 chloride channel, other eukaryote [Candida albicans P57055]|KHC30859.1 chlorid…
gene-CAALFM_C306220CA	204.63	120.25	0.764	7.2637e-05	0.0012767	203	184	240	102	152	107	XP_716076.1	Oac1p [Candida albicans SC5314]|KGQ87500.1 solute carrier family 25, member 34/35 [Candida albicans P94015]|KGQ91399.1 solute carrier family 25, member 34/35 [Candida albicans P37005]|KGR08743.1 solute carrier family 25, member 34/35 [Candida albicans P57072]|KGR09922.1 solute carrier family 25, member 34/35 [Candida albicans P37037]|KGR11083.1 solute carrier family 25, member 34/35 [Candida albi…
gene-CAALFM_CR02300CA	1616.85	999.79	0.694	7.325e-05	0.0012838	1665	1400	1893	1058	1068	830	XP_713425.2	hypothetical protein CAALFM_CR02300CA [Candida albicans SC5314]|KGU03308.1 hypothetical protein MEM_05593 [Candida albicans L26]|KGU03573.1 hypothetical protein MEY_05543 [Candida albicans 19F]|KGU20103.1 hypothetical protein MG7_05584 [Candida albicans P34048]|KGU21810.1 Hap43p-repressed protein [Candida albicans P57055]|KHC46316.1 Hap43p-repressed protein [Candida albicans P37039]|KHC67199.1 Ha…
gene-CAALFM_C100680WA	25827.4	13911.1	0.8927	7.3647e-05	0.001287	28196	24959	25948	16743	15063	9220	KGU33460.1	hypothetical protein MG7_00057 [Candida albicans P34048]
gene-CAALFM_C505450CA	4807.13	2276.89	1.0783	7.4165e-05	0.0012924	6635	3110	5079	2631	2495	1601	XP_721952.1	Mum2p [Candida albicans SC5314]|KGQ90431.1 hypothetical protein MG1_04483 [Candida albicans GC75]|KGR05973.1 hypothetical protein MG5_04484 [Candida albicans P57072]|KGR07943.1 hypothetical protein MG3_04499 [Candida albicans P78048]|KGR11398.1 hypothetical protein MG9_04475 [Candida albicans P37037]|KGU05297.1 hypothetical protein MEQ_04454 [Candida albicans P87]|KGU06552.1 hypothetical protein …
gene-CAALFM_C303390CA	363.59	618.45	-0.7668	7.6778e-05	0.0013341	305	451	351	583	671	581	XP_720031.2	adrenodoxin [Candida albicans SC5314]|KGQ92266.1 hypothetical protein MEU_02789 [Candida albicans P37005]|KGR12727.1 hypothetical protein MG3_02811 [Candida albicans P78048]|KGR17453.1 hypothetical protein MG9_02803 [Candida albicans P37037]|KGT69775.1 hypothetical protein MEK_02814 [Candida albicans 12C]|KGU11408.1 hypothetical protein MEY_02766 [Candida albicans 19F]|KGU12818.1 hypothetical pro…
gene-CAALFM_C602040WA	12279.8	7572.03	0.6976	7.8466e-05	0.0013596	13585	11421	12629	8200	8514	5729	XP_710845.1	cytochrome-b5 reductase [Candida albicans SC5314]|Q59M70.1 RecName: Full=NADH-cytochrome b5 reductase 2; AltName: Full=Mitochondrial cytochrome b reductase|KGQ84191.1 NADH-cytochrome b5 reductase 2 [Candida albicans P94015]|KGQ86077.1 NADH-cytochrome b5 reductase 2 [Candida albicans P37005]|KGR07424.1 NADH-cytochrome b5 reductase 2 [Candida albicans P78048]|KGR11050.1 NADH-cytochrome b5 reductase…
gene-CAALFM_C701640WA	7250.06	4319.45	0.747	8.02e-05	0.0013858	6714	7630	7808	3975	5876	3162	XP_721397.1	dihydrolipoyllysine-residue acetyltransferase [Candida albicans SC5314]|BAE44683.1 hypothetical protein [Candida albicans]|KGQ84471.1 pyruvate dehydrogenase complex dihydrolipoamide acetyltransferase [Candida albicans P37005]|KGQ85667.1 pyruvate dehydrogenase complex dihydrolipoamide acetyltransferase [Candida albicans GC75]|KGR05132.1 pyruvate dehydrogenase complex dihydrolipoamide acetyltransfe…
gene-CAALFM_C404330CA	2790.86	1890.35	0.5617	8.0521e-05	0.0013874	3115	2821	2607	1676	2370	1621	EEQ45065.1	conserved hypothetical protein [Candida albicans WO-1]
gene-CAALFM_C305420WA	1164.73	813.23	0.5177	8.2239e-05	0.0014092	1257	1146	1163	656	955	821	XP_714686.1	putative serine/threonine protein kinase [Candida albicans SC5314]|KHC79084.1 hypothetical protein W5Q_03051 [Candida albicans SC5314]|KHC87308.1 hypothetical protein I503_03045 [Candida albicans SC5314]|AOW28556.1 putative serine/threonine protein kinase [Candida albicans SC5314]
gene-CAALFM_C401140CA	405.01	593.7	-0.5518	8.2244e-05	0.0014092	419	433	386	532	654	579	XP_722745.1	hypothetical protein CAALFM_C401140CA [Candida albicans SC5314]|AOW28900.1 hypothetical protein CAALFM_C401140CA [Candida albicans SC5314]|RLP64571.1 hypothetical protein L150_03324 [Candida albicans Ca529L]
gene-CAALFM_C307790WA	3200.51	4413.29	-0.4634	8.4975e-05	0.0014519	3400	2940	3468	4123	4894	4097	XP_710929.1	Std1p [Candida albicans SC5314]|KGQ87042.1 hypothetical protein MEO_03196 [Candida albicans P94015]|KGQ91225.1 hypothetical protein MEU_03234 [Candida albicans P37005]|KGR10506.1 hypothetical protein MG3_03265 [Candida albicans P78048]|KGR16871.1 hypothetical protein MG9_03223 [Candida albicans P37037]|KGT69148.1 hypothetical protein MEK_03247 [Candida albicans 12C]|KGU09555.1 hypothetical protei…
gene-CAALFM_C204220CA	1683.99	2377.26	-0.4976	8.5398e-05	0.0014551	1909	1648	1601	2067	2834	2205	XP_019330769.1	TATA-binding protein-associated factor [Candida albicans SC5314]|KGR12187.1 transcription initiation factor TFIID/TFIIF subunit [Candida albicans P57072]|KHC38046.1 transcription initiation factor TFIID/TFIIF subunit [Candida albicans P76055]|KHC39484.1 transcription initiation factor TFIID/TFIIF subunit [Candida albicans P76067]|KHC46572.1 transcription initiation factor TFIID/TFIIF subunit [Can…
gene-CAALFM_C101240WA	711.27	461.44	0.6226	8.6417e-05	0.0014684	687	744	743	401	598	388	XP_718134.1	Ifd3p [Candida albicans SC5314]|EEQ43021.1 hypothetical protein CAWG_01252 [Candida albicans WO-1]|KGQ98524.1 hypothetical protein MEU_00113 [Candida albicans P37005]|KGR04132.1 hypothetical protein MG1_00110 [Candida albicans GC75]|KGR15265.1 hypothetical protein MG5_00111 [Candida albicans P57072]|KGR21893.1 hypothetical protein MG3_00114 [Candida albicans P78048]|KGR23189.1 hypothetical protei…
gene-CAALFM_C306050CA	762.43	1516.01	-0.9917	8.8446e-05	0.0014932	563	1046	706	1616	1454	1385	XP_716627.1	hypothetical protein CAALFM_C306050CA [Candida albicans SC5314]|KGQ88216.1 hypothetical protein MEO_03024 [Candida albicans P94015]|KGQ92520.1 hypothetical protein MEU_03053 [Candida albicans P37005]|KGR09244.1 hypothetical protein MG5_03058 [Candida albicans P57072]|KGR11163.1 hypothetical protein MG3_03081 [Candida albicans P78048]|KGR17712.1 hypothetical protein MG9_03068 [Candida albicans P37…
gene-CAALFM_C703140WA	281.28	161.25	0.8042	8.8517e-05	0.0014932	264	265	332	173	181	124	XP_716964.2	hypothetical protein CAALFM_C703140WA [Candida albicans SC5314]|AOW30659.1 hypothetical protein CAALFM_C703140WA [Candida albicans SC5314]
gene-CAALFM_CR06060WA	294.68	453.59	-0.6228	8.8609e-05	0.0014932	338	261	305	365	548	446	EEQ43677.1	conserved hypothetical protein [Candida albicans WO-1]|KGQ82597.1 hypothetical protein MG1_05987 [Candida albicans GC75]|KGR02326.1 hypothetical protein MG3_05984 [Candida albicans P78048]|KGU01378.1 hypothetical protein MEQ_05936 [Candida albicans P87]|KGU22238.1 hypothetical protein MGM_05896 [Candida albicans P75063]|KHC29367.1 hypothetical protein W5O_05994 [Candida albicans Ca6]|KHC61615.1 h…
gene-CAALFM_C109340CA	2398.05	1631.28	0.5558	9.0019e-05	0.0015084	2428	2256	2660	1565	1943	1358	XP_723481.2	hypothetical protein CAALFM_C109340CA [Candida albicans SC5314]|AOW26568.1 hypothetical protein CAALFM_C109340CA [Candida albicans SC5314]
gene-CAALFM_C601180CA	195.95	118.07	0.7293	9.0248e-05	0.0015084	192	184	224	107	143	103	XP_714331.2	Ebp1p [Candida albicans SC5314]|KGQ86000.1 NADPH2 dehydrogenase [Candida albicans P37005]|KGT65993.1 NADPH2 dehydrogenase [Candida albicans 12C]|KGU05416.1 NADPH2 dehydrogenase [Candida albicans 19F]|KGU05890.1 NADPH2 dehydrogenase [Candida albicans L26]|KHC50296.1 NADPH2 dehydrogenase [Candida albicans P37039]|AOW30064.1 Ebp1p [Candida albicans SC5314]
gene-CAALFM_C702920WA	648.66	306.77	1.082	8.9776e-05	0.0015084	449	766	760	351	245	296	XP_716991.2	hypothetical protein CAALFM_C702920WA [Candida albicans SC5314]|KGR04613.1 hypothetical protein MG3_05240 [Candida albicans P78048]|KGT64802.1 hypothetical protein MEK_05223 [Candida albicans 12C]|KGU03801.1 hypothetical protein MEM_05231 [Candida albicans L26]|KHC55372.1 hypothetical protein MGE_05186 [Candida albicans P75010]|AOW30638.1 hypothetical protein CAALFM_C702920WA [Candida albicans SC…
gene-CAALFM_CR02950CA	1226.23	1750.45	-0.5131	9.0717e-05	0.0015121	1256	1269	1225	1689	1811	1677	XP_715783.1	mitochondrial 37S ribosomal protein MRP21 [Candida albicans SC5314]|EEQ43394.1 conserved hypothetical protein [Candida albicans WO-1]|KGQ81627.1 hypothetical protein MEO_05611 [Candida albicans P94015]|KGR06578.1 hypothetical protein MG9_05659 [Candida albicans P37037]|KGU02900.1 hypothetical protein MEM_05654 [Candida albicans L26]|KGU03632.1 hypothetical protein MEY_05603 [Candida albicans 19F]…
gene-CAALFM_C107120WA	284954	172576	0.7235	9.148e-05	0.0015207	346811	227581	301353	182684	176614	149699	XP_713900.1	Gap4p [Candida albicans SC5314]|Q59WB3.1 RecName: Full=S-adenosylmethionine permease GAP4; Short=SAM permease; AltName: Full=Amino-acid permease GAP4|EEQ42491.1 conserved hypothetical protein [Candida albicans WO-1]|KGQ99087.1 amino acid permease [Candida albicans P37005]|KGR15822.1 amino acid permease [Candida albicans P57072]|KGR21723.1 amino acid permease [Candida albicans P78048]|KGR23750.1 a…
gene-CAALFM_C403940CA	9868.18	6105.49	0.6927	9.1953e-05	0.0015244	10850	8780	10632	6199	7502	4525	XP_720913.2	pyruvate carboxylase 2 [Candida albicans SC5314]|KGQ86632.1 pyruvate carboxylase [Candida albicans P94015]|KGQ89686.1 pyruvate carboxylase [Candida albicans P37005]|KGQ96652.1 pyruvate carboxylase [Candida albicans GC75]|KGR09470.1 pyruvate carboxylase [Candida albicans P78048]|KGR15148.1 pyruvate carboxylase [Candida albicans P37037]|KGU07843.1 pyruvate carboxylase [Candida albicans P87]|KGU0875…
gene-CAALFM_C405400CA	1127.07	671.59	0.7465	9.2617e-05	0.0015313	1120	1168	1158	672	866	474	XP_711445.2	hypothetical protein CAALFM_C405400CA [Candida albicans SC5314]|AOW29279.1 hypothetical protein CAALFM_C405400CA [Candida albicans SC5314]
gene-CAALFM_C303870CA	2806.26	4761.76	-0.7628	9.537e-05	0.0015726	3497	2117	3018	3799	5104	5262	XP_712729.2	aspartyl protease [Candida albicans SC5314]|Q59SU1.2 RecName: Full=Candidapepsin-9; AltName: Full=ACP 9; AltName: Full=Aspartate protease 9; AltName: Full=Secreted aspartic protease 9; Flags: Precursor|KGQ92312.1 candidapepsin-9 [Candida albicans P37005]|KGR12775.1 candidapepsin-9 [Candida albicans P78048]|KGR17502.1 candidapepsin-9 [Candida albicans P37037]|KGT69823.1 candidapepsin-9 [Candida al…
gene-CAALFM_C304470WA	3790.99	2771.13	0.4518	9.7418e-05	0.001602	3858	3860	3878	2402	3342	2546	XP_723115.1	protein kinase C [Candida albicans SC5314]|KGT69877.1 protein kinase C-like 1 [Candida albicans 12C]|KHC78990.1 protein kinase C-like 1 [Candida albicans SC5314]|KHC87214.1 protein kinase C-like 1 [Candida albicans SC5314]|AOW28465.1 protein kinase C [Candida albicans SC5314]
gene-CAALFM_C700190WA	551.28	895.36	-0.7003	9.8966e-05	0.001622	467	633	581	719	1015	938	KGQ83493.1	hypothetical protein MEO_04900 [Candida albicans P94015]
gene-CAALFM_CR07130CA	15	43.92	-1.5408	9.9162e-05	0.001622	20	15	11	53	38	37	XP_710174.1	Alk8p [Candida albicans SC5314]|KGU18186.1 cytochrome P450 52A11 [Candida albicans P34048]|KGU20652.1 cytochrome P450 52A11 [Candida albicans P57055]|KHC64272.1 cytochrome P450 52A11 [Candida albicans P78042]|AOW31408.1 Alk8p [Candida albicans SC5314]|RLP67175.1 cytochrome P450 52A11 [Candida albicans Ca529L]
gene-CAALFM_CR08890CA	2075.33	3636.75	-0.8091	0.00010196	0.0016634	2556	1465	2367	3374	3551	3806	XP_716419.1	Asr2p [Candida albicans SC5314]|KGQ80824.1 hypothetical protein MEU_06218 [Candida albicans P37005]|KGR00584.1 hypothetical protein MG3_06254 [Candida albicans P78048]|KGR05237.1 hypothetical protein MG9_06241 [Candida albicans P37037]|KGT62813.1 hypothetical protein MEK_06219 [Candida albicans 12C]|KGU00323.1 hypothetical protein MEM_06236 [Candida albicans L26]|KGU00697.1 hypothetical protein M…
gene-CAALFM_C205180WA	24478.9	47800.7	-0.9655	0.00010401	0.0016923	34795	15386	25347	40772	49242	51684	XP_002418447.1	white colony protein, putative [Candida dubliniensis CD36]|XP_019330774.1 Wh11p [Candida albicans SC5314]|P43074.1 RecName: Full=White colony protein WHS11|AAB28155.1 Saccharomyces cerevisiae glucose/lipid-regulated protein GLP1 homolog [Candida albicans]|CAX43748.1 white colony protein, putative [Candida dubliniensis CD36]|EEQ45929.1 conserved hypothetical protein [Candida albicans WO-1]|KGQ8906…
gene-CAALFM_C106370CA	137.78	6.51	4.4077	0.00010499	0.0017037	320	14	97	6	5	8	XP_718861.1	Pbr1p [Candida albicans SC5314]|KGQ99015.1 hypothetical protein MEU_00615 [Candida albicans P37005]|KGR21652.1 hypothetical protein MG3_00659 [Candida albicans P78048]|KGR23679.1 hypothetical protein MG9_00618 [Candida albicans P37037]|KGT72078.1 hypothetical protein MEK_00625 [Candida albicans 12C]|KGU17371.1 hypothetical protein MEY_00622 [Candida albicans 19F]|KGU17632.1 hypothetical protein M…
gene-CAALFM_C303920WA	542.62	788.8	-0.5394	0.00010689	0.0017255	635	498	531	695	889	765	XP_019330854.1	hypothetical protein CAALFM_C303920WA [Candida albicans SC5314]|KGQ92317.1 hypothetical protein MEU_02844 [Candida albicans P37005]|KGR12780.1 hypothetical protein MG3_02866 [Candida albicans P78048]|KGR17507.1 hypothetical protein MG9_02858 [Candida albicans P37037]|KGT69828.1 hypothetical protein MEK_02867 [Candida albicans 12C]|KGU10825.1 hypothetical protein MEY_02822 [Candida albicans 19F]|K…
gene-CAALFM_C400660WA	722.43	1195.42	-0.7272	0.00010676	0.0017255	618	871	712	939	1406	1232	XP_712630.1	mitochondrial 37S ribosomal protein MRPS17 [Candida albicans SC5314]|KGQ86324.1 hypothetical protein MEO_03260 [Candida albicans P94015]|KGQ90019.1 hypothetical protein MEU_03300 [Candida albicans P37005]|KGQ97021.1 hypothetical protein MG1_03310 [Candida albicans GC75]|KGR07999.1 hypothetical protein MG5_03319 [Candida albicans P57072]|KGR09828.1 hypothetical protein MG3_03331 [Candida albicans …
gene-CAALFM_C114180WA	539.5	876.82	-0.6998	0.00010809	0.0017402	555	433	668	847	900	845	XP_715026.1	hypothetical protein CAALFM_C114180WA [Candida albicans SC5314]|KGR16694.1 hypothetical protein MG3_01424 [Candida albicans P78048]|KHC56366.1 hypothetical protein MEW_01376 [Candida albicans P60002]|KHC66955.1 hypothetical protein MGE_01385 [Candida albicans P75010]|AOW27018.1 hypothetical protein CAALFM_C114180WA [Candida albicans SC5314]
gene-CAALFM_C505340WA	1220.82	1848.31	-0.5987	0.00010837	0.0017402	1142	1395	1188	1693	2209	1618	XP_721937.2	hypothetical protein CAALFM_C505340WA [Candida albicans SC5314]|KGQ86689.1 ribosome assembly protein SQT1 [Candida albicans P37005]|KGQ90421.1 ribosome assembly protein SQT1 [Candida albicans GC75]|KGR05963.1 ribosome assembly protein SQT1 [Candida albicans P57072]|KGR07933.1 ribosome assembly protein SQT1 [Candida albicans P78048]|KGT67104.1 ribosome assembly protein SQT1 [Candida albicans 12C]|…
gene-CAALFM_CR01280CA	2324.95	1574.66	0.5616	0.00011229	0.0017984	2180	2410	2516	1346	1993	1388	XP_717917.2	sterol transporter [Candida albicans SC5314]|Q5A8A2.2 RecName: Full=Phosphatidylglycerol/phosphatidylinositol transfer protein; Short=PG/PI-TP; Flags: Precursor|EEQ43251.1 phosphatidylglycerol/phosphatidylinositol transfer protein precursor [Candida albicans WO-1]|KGU03211.1 phosphatidylglycerol/phosphatidylinositol transfer protein [Candida albicans L26]|KGU03480.1 phosphatidylglycerol/phosphati…
gene-CAALFM_C400060WA	460.66	299.51	0.6222	0.00011506	0.0018379	525	390	499	284	334	272	XP_710340.2	gamma-glutamylcyclotransferase [Candida albicans SC5314]|KGR09783.1 hypothetical protein MG3_03286 [Candida albicans P78048]|KGU08999.1 hypothetical protein MEY_03230 [Candida albicans 19F]|KGU10529.1 hypothetical protein MEM_03260 [Candida albicans L26]|KHC51095.1 hypothetical protein MEW_03186 [Candida albicans P60002]|KHC53001.1 hypothetical protein MGC_03259 [Candida albicans P37039]|KHC77958…
gene-CAALFM_C102980WA	554.01	1021.21	-0.8821	0.00011642	0.0018478	557	595	541	1202	1140	677	XP_721487.1	glyoxylate reductase [Candida albicans SC5314]|KGR15431.1 hypothetical protein MG5_00281 [Candida albicans P57072]|KGR21331.1 hypothetical protein MG3_00331 [Candida albicans P78048]|KHC43132.1 hypothetical protein MGQ_00280 [Candida albicans P76067]|KHC90005.1 hypothetical protein I503_00287 [Candida albicans SC5314]|AOW25979.1 glyoxylate reductase [Candida albicans SC5314]
gene-CAALFM_C200350WA	453.38	711	-0.6491	0.00011658	0.0018478	433	488	464	726	810	576	XP_719543.2	DNA helicase [Candida albicans SC5314]|Q5ACX1.2 RecName: Full=DNA repair protein RAD5|AOW27089.1 DNA helicase [Candida albicans SC5314]
gene-CAALFM_C403710CA	211.48	114.31	0.8944	0.00011603	0.0018478	212	191	245	128	94	111	KHC35229.1	hypothetical protein MGO_03580 [Candida albicans P76055]|KHC36000.1 hypothetical protein MGQ_03583 [Candida albicans P76067]
gene-CAALFM_CR02790CA	435.69	272.24	0.6752	0.00011871	0.0018767	422	429	482	213	366	243	XP_715768.2	dolichyl-phosphate beta-glucosyltransferase [Candida albicans SC5314]|KGQ83240.1 dolichyl-phosphate beta-glucosyltransferase [Candida albicans GC75]|KGU03351.1 dolichyl-phosphate beta-glucosyltransferase [Candida albicans L26]|KGU03616.1 dolichyl-phosphate beta-glucosyltransferase [Candida albicans 19F]|KGU19596.1 dolichyl-phosphate beta-glucosyltransferase [Candida albicans P34048]|KGU21853.1 do…
gene-CAALFM_C406480CA	1434.34	971.54	0.5627	0.00012302	0.0019399	1579	1227	1595	894	1016	968	XP_715542.2	mitogen-activated serine/threonine-protein kinase [Candida albicans SC5314]|Q5A1D3.3 RecName: Full=Extracellular signal-regulated kinase 1; Short=ERK1; AltName: Full=MAP kinase 1; Short=MAPK 1|KGR09147.1 extracellular signal-regulated kinase 1 [Candida albicans P78048]|KGR13391.1 extracellular signal-regulated kinase 1 [Candida albicans P37037]|KGU08080.1 extracellular signal-regulated kinase 1 […
gene-CAALFM_C301200WA	484.82	815.56	-0.7515	0.00012514	0.0019682	415	586	476	692	1066	696	XP_710441.2	Utp20p [Candida albicans SC5314]|AOW28166.1 Utp20p [Candida albicans SC5314]
gene-CAALFM_C305170WA	476.45	237.16	1.0027	0.0001261	0.0019782	458	503	495	130	370	228	XP_723202.1	Wor2p [Candida albicans SC5314]|Q5ANB1.1 RecName: Full=White-opaque regulator 2|KGT69948.1 hypothetical protein MEK_02990 [Candida albicans 12C]|KHC79059.1 hypothetical protein W5Q_03026 [Candida albicans SC5314]|KHC87283.1 hypothetical protein I503_03020 [Candida albicans SC5314]|AOW28532.1 Wor2p [Candida albicans SC5314]
gene-CAALFM_C505200CA	1384.66	2087.98	-0.5924	0.00013241	0.0020719	1426	1199	1621	2051	2349	1803	XP_721921.2	hypothetical protein CAALFM_C505200CA [Candida albicans SC5314]|KGQ86675.1 hypothetical protein MEU_04467 [Candida albicans P37005]|KGR07919.1 hypothetical protein MG3_04475 [Candida albicans P78048]|KGR11374.1 hypothetical protein MG9_04451 [Candida albicans P37037]|KGT67090.1 hypothetical protein MEK_04463 [Candida albicans 12C]|KGU06459.1 hypothetical protein MEY_04445 [Candida albicans 19F]|K…
gene-CAALFM_C401280CA	340.26	488.26	-0.521	0.00013334	0.0020812	355	325	362	422	553	480	XP_722730.2	hypothetical protein CAALFM_C401280CA [Candida albicans SC5314]|KGU09114.1 splicing factor 3A subunit 1 [Candida albicans 19F]|KHC78074.1 splicing factor 3A subunit 1 [Candida albicans SC5314]|AOW28912.1 hypothetical protein CAALFM_C401280CA [Candida albicans SC5314]
gene-CAALFM_C108630WA	356.15	629.78	-0.8234	0.00013627	0.0021134	275	460	348	539	744	599	KGQ97850.1	hypothetical protein MEU_00833 [Candida albicans P37005]|KGR02595.1 hypothetical protein MG1_00837 [Candida albicans GC75]|KGR14091.1 hypothetical protein MG5_00826 [Candida albicans P57072]|KGR16969.1 hypothetical protein MG3_00878 [Candida albicans P78048]|KGR22499.1 hypothetical protein MG9_00832 [Candida albicans P37037]|KGT71321.1 hypothetical protein MEK_00864 [Candida albicans 12C]|KGU1311…
gene-CAALFM_C204960CA	317.29	530.74	-0.7406	0.00013644	0.0021134	393	279	302	498	489	574	XP_714887.2	hypothetical protein CAALFM_C204960CA [Candida albicans SC5314]|KGR13493.1 hypothetical protein MG3_01916 [Candida albicans P78048]|KGR20853.1 hypothetical protein MG9_01915 [Candida albicans P37037]|KGR21783.1 hypothetical protein MG9_01910 [Candida albicans P37037]|KHC58519.1 hypothetical protein MGC_01894 [Candida albicans P37039]|AOW27515.1 hypothetical protein CAALFM_C204960CA [Candida albic…
gene-CAALFM_C500750CA	2133.06	1456.1	0.5505	0.0001364	0.0021134	2054	2222	2244	1353	1788	1214	XP_714205.2	hypothetical protein CAALFM_C500750CA [Candida albicans SC5314]|KGQ85046.1 hypothetical protein MEO_03971 [Candida albicans P94015]|KGQ91414.1 hypothetical protein MG1_04037 [Candida albicans GC75]|KGR08498.1 hypothetical protein MG3_04054 [Candida albicans P78048]|KGR12992.1 hypothetical protein MG9_04009 [Candida albicans P37037]|KGU07251.1 hypothetical protein MEY_03996 [Candida albicans 19F]|…
gene-CAALFM_C205060CA	84.81	145.21	-0.7771	0.00013842	0.0021388	96	78	86	131	181	123	XP_714896.1	sulfiredoxin [Candida albicans SC5314]|EEQ45918.1 sulfiredoxin [Candida albicans WO-1]|KGQ89053.1 sulfiredoxin [Candida albicans P94015]|KGQ96376.1 sulfiredoxin [Candida albicans P37005]|KGR00120.1 sulfiredoxin [Candida albicans GC75]|KGR12267.1 sulfiredoxin [Candida albicans P57072]|KGR13502.1 sulfiredoxin [Candida albicans P78048]|KGR20862.1 sulfiredoxin [Candida albicans P37037]|KGT70699.1 sul…
gene-CAALFM_CR03660CA	150.8	322.19	-1.0951	0.00013999	0.0021575	98	199	161	356	278	307	XP_715141.2	hypothetical protein CAALFM_CR03660CA [Candida albicans SC5314]|KHC45127.1 hypothetical protein MEW_05670 [Candida albicans P60002]|AOW31104.1 hypothetical protein CAALFM_CR03660CA [Candida albicans SC5314]
gene-CAALFM_C302530WA	606.31	368.68	0.7151	0.00014105	0.0021684	600	623	631	299	524	294	XP_019330845.1	hypothetical protein CAALFM_C302530WA [Candida albicans SC5314]|EEQ44311.1 conserved hypothetical protein [Candida albicans WO-1]|KGQ87880.1 hypothetical protein MEO_02679 [Candida albicans P94015]|KGQ92182.1 hypothetical protein MEU_02703 [Candida albicans P37005]|KGQ99562.1 hypothetical protein MG1_02725 [Candida albicans GC75]|KGR10750.1 hypothetical protein MG5_02701 [Candida albicans P57072]…
gene-CAALFM_C205200CA	218.12	337.99	-0.6312	0.00014807	0.0022537	237	232	198	301	354	347	XP_714909.2	Sgo1p [Candida albicans SC5314]|AOW27537.1 Sgo1p [Candida albicans SC5314]
gene-CAALFM_C402200CA	129.02	64.63	0.9887	0.000147	0.0022537	110	157	126	50	92	54	XP_722642.2	hypothetical protein CAALFM_C402200CA [Candida albicans SC5314]|KGQ86474.1 hypothetical protein MEO_03416 [Candida albicans P94015]|KGQ90170.1 hypothetical protein MEU_03457 [Candida albicans P37005]|KGR09569.1 hypothetical protein MG3_03490 [Candida albicans P78048]|KGR16288.1 hypothetical protein MG9_03445 [Candida albicans P37037]|KGT68452.1 hypothetical protein MEK_03472 [Candida albicans 12C…
gene-CAALFM_C406510CA	428.74	907.19	-1.0802	0.00014791	0.0022537	556	328	435	1185	700	739	XP_715539.2	Cso99p [Candida albicans SC5314]|AOW29375.1 Cso99p [Candida albicans SC5314]
gene-CAALFM_C702810WA	638.32	1011.9	-0.6646	0.00014744	0.0022537	601	724	623	1050	1111	837	XP_717002.1	thioredoxin peroxidase [Candida albicans SC5314]|BAE44788.1 hypothetical protein [Candida albicans]|KGR08331.1 hypothetical protein MG9_05220 [Candida albicans P37037]|KGT64793.1 hypothetical protein MEK_05214 [Candida albicans 12C]|KGU20144.1 hypothetical protein MG7_05217 [Candida albicans P34048]|KHC67879.1 hypothetical protein MGS_05261 [Candida albicans P78042]|KHC71955.1 hypothetical protei…
gene-CAALFM_C101070CA	144.53	260.9	-0.8548	0.00014902	0.0022571	121	180	139	192	316	275	XP_718118.2	hypothetical protein CAALFM_C101070CA [Candida albicans SC5314]|KGQ98509.1 kinetochore protein Mis13/DSN1 [Candida albicans P37005]|KGU37328.1 kinetochore protein Mis13/DSN1 [Candida albicans P57055]|KHC61735.1 kinetochore protein Mis13/DSN1 [Candida albicans P37039]|KHC68288.1 kinetochore protein Mis13/DSN1 [Candida albicans P75010]|KHC85808.1 kinetochore protein Mis13/DSN1 [Candida albicans P78…
gene-CAALFM_C107590CA	1244.77	882.78	0.495	0.00014901	0.0022571	1229	1305	1271	736	1053	852	XP_711728.2	hypothetical protein CAALFM_C107590CA [Candida albicans SC5314]|AOW26406.1 hypothetical protein CAALFM_C107590CA [Candida albicans SC5314]
gene-CAALFM_CR03570CA	197.18	321.98	-0.7083	0.0001511	0.0022829	171	233	197	304	360	293	CQB88391.1	Predicted protein tyrosine phosphatase [Chlamydia trachomatis]
gene-CAALFM_C114250CA	1348.03	1878.22	-0.4785	0.00015673	0.0023622	1387	1366	1371	1573	2062	1955	KHC84804.1	hypothetical protein MGS_01378 [Candida albicans P78042]
gene-CAALFM_C103120WA	2515.62	3787.32	-0.5901	0.00015767	0.0023704	2616	2230	2866	3262	3809	4139	XP_721502.1	hypothetical protein CAALFM_C103120WA [Candida albicans SC5314]|Q5AI48.1 RecName: Full=FAS1 domain-containing protein CaO19.3004; Flags: Precursor|KHC40354.1 FAS1 domain-containing protein [Candida albicans P76055]|KHC43146.1 FAS1 domain-containing protein [Candida albicans P76067]|KHC57273.1 FAS1 domain-containing protein [Candida albicans P60002]|KHC68483.1 FAS1 domain-containing protein [Candi…
gene-CAALFM_C500050WA	198.82	125.59	0.6631	0.00016067	0.0024096	215	190	204	119	145	110	XP_710523.2	hypothetical protein CAALFM_C500050WA [Candida albicans SC5314]|KGQ87060.1 hypothetical protein MEU_03961 [Candida albicans P37005]|KGR08428.1 hypothetical protein MG3_03983 [Candida albicans P78048]|KGR12922.1 hypothetical protein MG9_03938 [Candida albicans P37037]|KGT67251.1 hypothetical protein MEK_03965 [Candida albicans 12C]|KGU07182.1 hypothetical protein MEY_03926 [Candida albicans 19F]|K…
gene-CAALFM_C110210CA	1320.62	884.3	0.5789	0.00016107	0.0024098	1603	1169	1281	757	966	907	KGR22653.1	serine/threonine-protein kinase CLA4 [Candida albicans P37037]|KGU17870.1 serine/threonine-protein kinase CLA4 [Candida albicans L26]
gene-CAALFM_C111580WA	1005.02	1659.7	-0.7231	0.0001621	0.0024193	1216	794	1079	1768	1671	1451	XP_713029.1	hypothetical protein CAALFM_C111580WA [Candida albicans SC5314]|KGQ90809.1 DOPA 4,5-dioxygenase [Candida albicans P94015]|KGQ97316.1 DOPA 4,5-dioxygenase [Candida albicans P37005]|KGR02883.1 DOPA 4,5-dioxygenase [Candida albicans GC75]|KGR14380.1 DOPA 4,5-dioxygenase [Candida albicans P57072]|KGR16446.1 DOPA 4,5-dioxygenase [Candida albicans P78048]|KGR22790.1 DOPA 4,5-dioxygenase [Candida albica…
gene-CAALFM_C203080WA	13882.1	8929.3	0.6366	0.0001632	0.0024297	13290	14648	14484	9345	10248	6928	XP_715332.2	isocitrate dehydrogenase (NAD(+)) [Candida albicans SC5314]|KGQ88867.1 isocitrate dehydrogenase, NAD-dependent [Candida albicans P94015]|KGQ96189.1 isocitrate dehydrogenase, NAD-dependent [Candida albicans P37005]|KGQ99925.1 isocitrate dehydrogenase, NAD-dependent [Candida albicans GC75]|KGR12081.1 isocitrate dehydrogenase, NAD-dependent [Candida albicans P57072]|KGR14854.1 isocitrate dehydrogena…
gene-CAALFM_C400370WA	312.34	500.46	-0.681	0.0001638	0.0024327	269	369	314	424	561	506	XP_713345.1	formin-binding protein [Candida albicans SC5314]|KGQ86309.1 hypothetical protein MEO_03245 [Candida albicans P94015]|KGQ90004.1 hypothetical protein MEU_03285 [Candida albicans P37005]|KGR09813.1 hypothetical protein MG3_03316 [Candida albicans P78048]|KGR16122.1 hypothetical protein MG9_03273 [Candida albicans P37037]|KGT68283.1 hypothetical protein MEK_03297 [Candida albicans 12C]|KGU09029.1 hy…
gene-CAALFM_C100700WA	1403.89	2166.19	-0.6252	0.00016444	0.0024364	1561	1260	1484	2212	2014	2136	XP_718997.1	hypothetical protein CAALFM_C100700WA [Candida albicans SC5314]|EEQ43066.1 conserved hypothetical protein [Candida albicans WO-1]|KGQ98473.1 NADH dehydrogenase (ubiquinone) 1 alpha subcomplex 6 [Candida albicans P37005]|KGQ99202.1 NADH dehydrogenase (ubiquinone) 1 alpha subcomplex 6 [Candida albicans P94015]|KGR04082.1 NADH dehydrogenase (ubiquinone) 1 alpha subcomplex 6 [Candida albicans GC75]|K…
gene-CAALFM_C110060CA	79.77	39.94	1.008	0.00016498	0.0024385	78	80	86	45	37	35	XP_723557.1	hypothetical protein CAALFM_C110060CA [Candida albicans SC5314]|KGQ90662.1 hypothetical protein MEO_00977 [Candida albicans P94015]|KGQ97989.1 hypothetical protein MEU_00973 [Candida albicans P37005]|KGR14229.1 hypothetical protein MG5_00965 [Candida albicans P57072]|KGT71459.1 hypothetical protein MEK_01003 [Candida albicans 12C]|KHC41010.1 Biofilm-induced protein [Candida albicans P76055]|KHC55…
gene-CAALFM_C103410WA	59.17	110.06	-0.8991	0.0001665	0.002455	67	63	51	82	138	111	XP_721540.2	hypothetical protein CAALFM_C103410WA [Candida albicans SC5314]|KGR23399.1 hypothetical protein MG9_00331 [Candida albicans P37037]|KGU33720.1 hypothetical protein MG7_00323 [Candida albicans P34048]|KGU37553.1 Hap43p-induced protein [Candida albicans P57055]|KHC85450.1 Hap43p-induced protein [Candida albicans P78042]|KHC90048.1 Hap43p-induced protein [Candida albicans SC5314]|AOW26022.1 hypothet…
gene-CAALFM_CR03120WA	1968.89	2869.28	-0.5429	0.0001681	0.0024727	2190	1841	2003	2829	2813	2815	XP_713247.1	hypothetical protein CAALFM_CR03120WA [Candida albicans SC5314]|KGR06595.1 hypothetical protein MG9_05676 [Candida albicans P37037]|KGU02917.1 hypothetical protein MEM_05671 [Candida albicans L26]|KGU03649.1 hypothetical protein MEY_05620 [Candida albicans 19F]|KHC45072.1 Hap43p-repressed protein [Candida albicans P60002]|KHC71271.1 Hap43p-repressed protein [Candida albicans SC5314]|AOW31051.1 hy…
gene-CAALFM_C110980WA	109.59	54.84	1.0081	0.00017024	0.0024983	101	112	122	67	49	44	XP_713922.1	hypothetical protein CAALFM_C110980WA [Candida albicans SC5314]|EEQ42138.1 conserved hypothetical protein [Candida albicans WO-1]|KGQ90751.1 hypothetical protein MEO_01067 [Candida albicans P94015]|KGQ97258.1 hypothetical protein MEU_01068 [Candida albicans P37005]|KGR02825.1 hypothetical protein MG1_01069 [Candida albicans GC75]|KGR16385.1 hypothetical protein MG3_01111 [Candida albicans P78048]…
gene-CAALFM_C303500WA	516.03	779.69	-0.596	0.00017127	0.0025073	612	466	505	620	970	751	XP_720043.1	Skn2p [Candida albicans SC5314]|KGT69786.1 hypothetical protein MEK_02825 [Candida albicans 12C]|KGU11419.1 hypothetical protein MEY_02777 [Candida albicans 19F]|KGU12829.1 hypothetical protein MEM_02815 [Candida albicans L26]|KHC36662.1 hypothetical protein MGO_02756 [Candida albicans P76055]|KHC64742.1 hypothetical protein MGE_02804 [Candida albicans P75010]|KHC78877.1 hypothetical protein W5Q_…
gene-CAALFM_C101420CA	534.83	372.13	0.523	0.00017421	0.0025322	581	517	540	345	438	327	XP_718153.1	Rho family GTPase [Candida albicans SC5314]|P33153.2 RecName: Full=GTP-binding RHO-like protein; Flags: Precursor|AAA34337.2 unknown [Candida albicans]|EEQ43005.1 GTP-binding protein RHO1 [Candida albicans WO-1]|KGQ98541.1 GTP-binding RHO-like protein [Candida albicans P37005]|KGQ99269.1 GTP-binding RHO-like protein [Candida albicans P94015]|KGR04149.1 GTP-binding RHO-like protein [Candida albica…
gene-CAALFM_C402120WA	6131.16	4031.93	0.6047	0.0001734	0.0025322	6826	5776	6186	4116	4757	3130	XP_722651.1	Erv29p [Candida albicans SC5314]|EEQ45266.1 conserved hypothetical protein [Candida albicans WO-1]|KGQ86466.1 hypothetical protein MEO_03408 [Candida albicans P94015]|KGQ90162.1 hypothetical protein MEU_03449 [Candida albicans P37005]|KGQ97166.1 hypothetical protein MG1_03461 [Candida albicans GC75]|KGR08142.1 hypothetical protein MG5_03468 [Candida albicans P57072]|KGR09561.1 hypothetical protei…
gene-CAALFM_C700980WA	1713.49	1172.86	0.5465	0.00017417	0.0025322	2021	1591	1642	961	1443	1113	XP_720310.1	endopolyphosphatase [Candida albicans SC5314]|BAE44626.1 hypothetical protein [Candida albicans]|KGU05070.1 endopolyphosphatase [Candida albicans L26]|KHC49820.1 endopolyphosphatase [Candida albicans P37039]|KHC71792.1 endopolyphosphatase [Candida albicans SC5314]|KHC80913.1 endopolyphosphatase [Candida albicans SC5314]|AOW30473.1 endopolyphosphatase [Candida albicans SC5314]
gene-CAALFM_C304420WA	3220.29	2246.66	0.5196	0.00017707	0.0025632	3414	2968	3486	2248	2486	1931	XP_723108.1	putative E3 ubiquitin-protein ligase [Candida albicans SC5314]|KHC78985.1 zinc finger domain, LSD1 subclass [Candida albicans SC5314]|KHC87209.1 zinc finger domain, LSD1 subclass [Candida albicans SC5314]|AOW28460.1 putative E3 ubiquitin-protein ligase [Candida albicans SC5314]
gene-CAALFM_C602640CA	1016.84	606.56	0.7459	0.00017717	0.0025632	1256	861	1006	651	687	461	EEQ46739.1	conserved hypothetical protein [Candida albicans WO-1]|KGQ86134.1 hypothetical protein MEU_04742 [Candida albicans P37005]|KGR05004.1 hypothetical protein MG5_04741 [Candida albicans P57072]|KGT66127.1 hypothetical protein MEK_04741 [Candida albicans 12C]|KGU05550.1 hypothetical protein MEY_04722 [Candida albicans 19F]|KGU06024.1 hypothetical protein MEM_04714 [Candida albicans L26]|KGU25147.1 hy…
gene-CAALFM_CR01330WA	2284.93	1065.48	1.1007	0.00017974	0.0025941	3193	1394	2464	1185	1311	678	XP_717912.1	carbamoyl-phosphate synthase (glutamine-hydrolyzing) [Candida albicans SC5314]|EEQ43255.1 carbamoyl-phosphate synthase arginine-specific large chain [Candida albicans WO-1]|KGQ82741.1 carbamoyl-phosphate synthase arginine-specific large chain [Candida albicans P37005]|KGU03216.1 carbamoyl-phosphate synthase arginine-specific large chain [Candida albicans L26]|KGU03485.1 carbamoyl-phosphate syntha…
gene-CAALFM_C700850WA	493.01	318.66	0.6287	0.00018095	0.0026055	505	442	564	296	397	261	XP_720325.1	hypothetical protein CAALFM_C700850WA [Candida albicans SC5314]|BAE44612.1 hypothetical protein [Candida albicans]|KHC71779.1 hypothetical protein W5Q_05138 [Candida albicans SC5314]|KHC80900.1 hypothetical protein I503_05094 [Candida albicans SC5314]|AOW30461.1 hypothetical protein CAALFM_C700850WA [Candida albicans SC5314]
gene-CAALFM_C109960WA	1125.77	1671.01	-0.5694	0.00018228	0.0026185	1186	1029	1235	1724	1788	1432	XP_019330687.1	Pet100p [Candida albicans SC5314]|KHC67606.1 hypothetical protein MGE_00974 [Candida albicans P75010]|AOW26627.1 Pet100p [Candida albicans SC5314]|RLP62265.1 hypothetical protein L150_00960 [Candida albicans Ca529L]
gene-CAALFM_C101400CA	2643.42	1871.62	0.4981	0.00018446	0.0026436	2628	2621	2839	1789	2202	1588	XP_718152.1	sphinganine kinase [Candida albicans SC5314]|KGQ98540.1 hypothetical protein MEU_00129 [Candida albicans P37005]|KGR04148.1 hypothetical protein MG1_00126 [Candida albicans GC75]|KGR21909.1 hypothetical protein MG3_00130 [Candida albicans P78048]|KGT72334.1 hypothetical protein MEK_00132 [Candida albicans 12C]|KGU18395.1 hypothetical protein MEM_00135 [Candida albicans L26]|KGU36332.1 hypothetica…
gene-CAALFM_C208100WA	1338.04	1869.02	-0.482	0.00018588	0.0026578	1458	1376	1260	1674	2000	1873	XP_716016.2	hypothetical protein CAALFM_C208100WA [Candida albicans SC5314]|AOW27804.1 hypothetical protein CAALFM_C208100WA [Candida albicans SC5314]|AZB52853.1 mitochondrial apoptosis inducing factor [Candida albicans]
gene-CAALFM_C201720CA	282.07	423.97	-0.5896	0.00018699	0.0026612	276	279	308	340	529	404	XP_722532.1	hypothetical protein CAALFM_C201720CA [Candida albicans SC5314]|EEQ45615.1 conserved hypothetical protein [Candida albicans WO-1]|KGQ88735.1 hypothetical protein MEO_01582 [Candida albicans P94015]|KGQ96851.1 hypothetical protein MEU_01575 [Candida albicans P37005]|KGR01407.1 hypothetical protein MG1_01593 [Candida albicans GC75]|KGR13254.1 hypothetical protein MG5_01582 [Candida albicans P57072]…
gene-CAALFM_C404360WA	70.22	128.19	-0.8682	0.00018675	0.0026612	57	82	75	124	132	123	XP_711539.2	hypothetical protein CAALFM_C404360WA [Candida albicans SC5314]|KGQ88677.1 phenylacetate 2-hydroxylase [Candida albicans P37005]|KGR14707.1 phenylacetate 2-hydroxylase [Candida albicans P37037]|KGU08471.1 phenylacetate 2-hydroxylase [Candida albicans 19F]|KHC34562.1 phenylacetate 2-hydroxylase [Candida albicans P76067]|KHC52807.1 phenylacetate 2-hydroxylase [Candida albicans P37039]|KHC76528.1 ph…
gene-CAALFM_C704140CA	306.19	470.35	-0.6204	0.00018957	0.0026917	284	354	296	425	549	429	XP_715209.1	hypothetical protein CAALFM_C704140CA [Candida albicans SC5314]|BAE44914.1 hypothetical protein [Candida albicans]|EEQ47180.1 conserved hypothetical protein [Candida albicans WO-1]|KGQ83731.1 hypothetical protein MEU_05342 [Candida albicans P37005]|KGQ84926.1 hypothetical protein MG1_05367 [Candida albicans GC75]|KGR04734.1 hypothetical protein MG3_05362 [Candida albicans P78048]|KGR07709.1 hypot…
gene-CAALFM_C306890WA	10144.6	6346.92	0.6765	0.00019356	0.002742	8732	11405	10811	5601	8339	5150	XP_719907.1	dolichyl-phosphate-mannose-protein mannosyltransferase [Candida albicans SC5314]|Q5ADM9.1 RecName: Full=Dolichyl-phosphate-mannose--protein mannosyltransferase 2; Short=Protein mannosyltransferase 2|KHC79229.1 dolichyl-phosphate-mannose-protein mannosyltransferase [Candida albicans SC5314]|KHC86992.1 dolichyl-phosphate-mannose-protein mannosyltransferase [Candida albicans SC5314]|AOW28694.1 dolic…
gene-CAALFM_C603600CA	53.71	22.41	1.2794	0.00019882	0.00281	68	45	52	26	17	22	XP_718066.2	hypothetical protein CAALFM_C603600CA [Candida albicans SC5314]|AOW30289.1 hypothetical protein CAALFM_C603600CA [Candida albicans SC5314]
gene-CAALFM_C400720WA	377.24	211.17	0.8396	0.00020239	0.0028489	412	270	478	214	207	201	XP_712624.2	Csp2p [Candida albicans SC5314]|KGQ86342.1 hypothetical protein MEO_03279 [Candida albicans P94015]|KGQ90038.1 hypothetical protein MEU_03320 [Candida albicans P37005]|KGQ97040.1 hypothetical protein MG1_03330 [Candida albicans GC75]|KGR08018.1 hypothetical protein MG5_03339 [Candida albicans P57072]|KGR09848.1 hypothetical protein MG3_03352 [Candida albicans P78048]|KGT68317.1 hypothetical prote…
gene-CAALFM_CR05450CA	700.05	463.13	0.5951	0.00020249	0.0028489	678	768	692	428	573	385	XP_710161.1	hypothetical protein CAALFM_CR05450CA [Candida albicans SC5314]|KGQ82542.1 hypothetical protein MG1_05925 [Candida albicans GC75]|KGQ83137.1 hypothetical protein MEU_05893 [Candida albicans P37005]|KGR02271.1 hypothetical protein MG3_05922 [Candida albicans P78048]|KGR06022.1 hypothetical protein MG9_05912 [Candida albicans P37037]|KGT63773.1 hypothetical protein MEK_05894 [Candida albicans 12C]|…
gene-CAALFM_C204930CA	527.38	758.33	-0.5248	0.0002041	0.0028649	564	510	541	600	918	755	XP_714883.2	cyclin-dependent serine/threonine protein kinase [Candida albicans SC5314]|Q9Y7W4.3 RecName: Full=Serine/threonine-protein kinase BUR1|AOW27512.1 cyclin-dependent serine/threonine protein kinase [Candida albicans SC5314]
gene-CAALFM_CR07460CA	611.45	1013.93	-0.7303	0.0002046	0.0028653	492	722	649	790	1184	1059	XP_712327.2	hypothetical protein CAALFM_CR07460CA [Candida albicans SC5314]|KGR05634.1 hypothetical protein MG9_06103 [Candida albicans P37037]|KHC44452.1 hypothetical protein MGC_06070 [Candida albicans P37039]|AOW31439.1 hypothetical protein CAALFM_CR07460CA [Candida albicans SC5314]
gene-CAALFM_C402300WA	433.48	682.05	-0.6544	0.00020667	0.0028877	422	474	428	516	751	767	XP_720522.2	histone deacetylase [Candida albicans SC5314]|AOW29001.1 histone deacetylase [Candida albicans SC5314]
gene-CAALFM_CR03070WA	968.83	1602.6	-0.7254	0.00020749	0.0028926	1102	774	1100	1715	1487	1499	XP_713252.2	ribosome dissociation factor [Candida albicans SC5314]|EEQ43406.1 conserved hypothetical protein [Candida albicans WO-1]|KGQ81639.1 mRNA surveillance protein pelota [Candida albicans P94015]|KGQ83267.1 mRNA surveillance protein pelota [Candida albicans GC75]|KGR01779.1 mRNA surveillance protein pelota [Candida albicans P57072]|KGR04546.1 mRNA surveillance protein pelota [Candida albicans P78048]|…
gene-CAALFM_C404790WA	216.24	129.79	0.7354	0.00020957	0.002915	187	237	236	123	153	111	KGQ85823.1	hypothetical protein MEO_03663 [Candida albicans P94015]|KGQ88323.1 hypothetical protein MEU_03716 [Candida albicans P37005]|KGU08947.1 hypothetical protein MEM_03716 [Candida albicans L26]
gene-CAALFM_C104760CA	363.6	249.12	0.5457	0.00021095	0.0029275	391	341	382	230	286	226	XP_713578.2	Syg1p [Candida albicans SC5314]|AOW26150.1 Syg1p [Candida albicans SC5314]
gene-CAALFM_C701150WA	217.39	342.72	-0.6551	0.0002167	0.0030006	225	222	218	363	352	296	XP_712470.2	hypothetical protein CAALFM_C701150WA [Candida albicans SC5314]|EEQ46916.1 conserved hypothetical protein [Candida albicans WO-1]|KGQ84947.1 hypothetical protein MEU_05061 [Candida albicans P37005]|KGR03056.1 hypothetical protein MG5_05041 [Candida albicans P57072]|KGR06532.1 hypothetical protein MG3_04899 [Candida albicans P78048]|KGR09262.1 hypothetical protein MG9_05065 [Candida albicans P3703…
gene-CAALFM_C200630CA	272.09	144.81	0.9042	0.00021722	0.0030009	249	313	268	110	223	109	XP_719512.1	allantoicase [Candida albicans SC5314]|EEQ45514.1 allantoicase [Candida albicans WO-1]|KGQ89894.1 allantoicase [Candida albicans P94015]|KGQ96746.1 allantoicase [Candida albicans P37005]|KGR01299.1 allantoicase [Candida albicans GC75]|KGR15931.1 allantoicase [Candida albicans P78048]|KGR22126.1 allantoicase [Candida albicans P37037]|KGT71068.1 allantoicase [Candida albicans 12C]|KGU12218.1 allant…
gene-CAALFM_C505400WA	1383.51	987.03	0.4869	0.0002213	0.0030504	1319	1434	1476	896	1159	890	XP_721944.1	Apm1p [Candida albicans SC5314]|EEQ46551.1 AP-1 complex subunit mu-1 [Candida albicans WO-1]|KGQ86695.1 AP-1 complex subunit mu [Candida albicans P37005]|KGR05969.1 AP-1 complex subunit mu [Candida albicans P57072]|KGR07939.1 AP-1 complex subunit mu [Candida albicans P78048]|KGR11394.1 AP-1 complex subunit mu [Candida albicans P37037]|KGT67110.1 AP-1 complex subunit mu [Candida albicans 12C]|KGU0…
gene-CAALFM_C206340WA	83.36	36.45	1.1975	0.00022346	0.0030596	119	57	81	28	36	44	KHC46772.1	hypothetical protein W5O_02042 [Candida albicans Ca6]
gene-CAALFM_C503820CA	2652.83	1969.04	0.4301	0.00022324	0.0030596	2950	2522	2656	1709	2210	1945	XP_711164.1	exomer complex subunit [Candida albicans SC5314]|EEQ46404.1 hypothetical protein CAWG_04754 [Candida albicans WO-1]|KGQ86782.1 hypothetical protein MEU_04322 [Candida albicans P37005]|KGR07782.1 hypothetical protein MG3_04337 [Candida albicans P78048]|KGR11234.1 hypothetical protein MG9_04310 [Candida albicans P37037]|KGT66952.1 hypothetical protein MEK_04324 [Candida albicans 12C]|KGU06322.1 hyp…
gene-CAALFM_C505020CA	4134.87	2856.92	0.5333	0.00022303	0.0030596	4210	4208	4230	2797	3414	2309	XP_721902.1	dolichyl-diphosphooligosaccharide--protein glycotransferase [Candida albicans SC5314]|KGQ86657.1 oligosaccharyltransferase complex subunit gamma [Candida albicans P37005]|KGR07901.1 oligosaccharyltransferase complex subunit gamma [Candida albicans P78048]|KGR11356.1 oligosaccharyltransferase complex subunit gamma [Candida albicans P37037]|KGT67072.1 oligosaccharyltransferase complex subunit gamma…
gene-CAALFM_C306060WA	596.43	1002.55	-0.7492	0.00022498	0.0030685	503	739	574	975	965	1013	XP_716628.1	Elongator subunit [Candida albicans SC5314]|EEQ44641.1 hypothetical protein CAWG_02915 [Candida albicans WO-1]|KGQ92521.1 elongator complex protein 3 [Candida albicans P37005]|KGR09245.1 elongator complex protein 3 [Candida albicans P57072]|KGR11164.1 elongator complex protein 3 [Candida albicans P78048]|KGR17713.1 elongator complex protein 3 [Candida albicans P37037]|KGT69717.1 elongator complex…
gene-CAALFM_C504150CA	667.87	452.9	0.5609	0.00022511	0.0030685	751	644	651	450	515	381	XP_721809.1	hypothetical protein CAALFM_C504150CA [Candida albicans SC5314]|EEQ46434.1 conserved hypothetical protein [Candida albicans WO-1]|KGQ90303.1 hypothetical protein MG1_04354 [Candida albicans GC75]|KGR05845.1 hypothetical protein MG5_04355 [Candida albicans P57072]|KGU06355.1 hypothetical protein MEY_04340 [Candida albicans 19F]|KGU23052.1 hypothetical protein MG7_04345 [Candida albicans P34048]|KG…
gene-CAALFM_C500770CA	3263.27	2270.92	0.5228	0.00022588	0.0030722	3076	3655	3230	1957	2699	2132	XP_714207.2	trifunctional dihydropteroate synthetase/dihydrohydroxymethylpterin pyrophosphokinase/dihydroneopterin aldolase [Candida albicans SC5314]|AOW29519.1 trifunctional dihydropteroate synthetase/dihydrohydroxymethylpterin pyrophosphokinase/dihydroneopterin aldolase [Candida albicans SC5314]
gene-CAALFM_C106660WA	3054.67	4938.4	-0.6928	0.00022704	0.003077	3780	2358	3255	4697	4778	5082	XP_718834.1	hypothetical protein CAALFM_C106660WA [Candida albicans SC5314]|KGU17399.1 hypothetical protein MEY_00650 [Candida albicans 19F]|KHC62266.1 hypothetical protein MGC_00644 [Candida albicans P37039]|KHC83430.1 hypothetical protein W5Q_00646 [Candida albicans SC5314]|KHC89466.1 hypothetical protein I503_00650 [Candida albicans SC5314]|AOW26322.1 hypothetical protein CAALFM_C106660WA [Candida albican…
gene-CAALFM_C113830CA	5565.49	4084.42	0.4463	0.00022724	0.003077	5513	5667	5841	3688	4902	3615	XP_722224.1	Pdx1p [Candida albicans SC5314]|KGR14595.1 hypothetical protein MG5_01335 [Candida albicans P57072]|KGR23005.1 hypothetical protein MG9_01343 [Candida albicans P37037]|KGU30585.1 hypothetical protein MG7_01348 [Candida albicans P34048]|KGU37160.1 hypothetical protein MGK_01336 [Candida albicans P57055]|KHC41371.1 hypothetical protein MGO_01328 [Candida albicans P76055]|KHC42043.1 hypothetical pro…
gene-CAALFM_C206670CA	255.63	408.71	-0.6784	0.00023751	0.003209	249	275	257	297	477	450	KGQ89200.1	hypothetical protein MEO_02062 [Candida albicans P94015]|KGU14343.1 hypothetical protein MEY_02072 [Candida albicans 19F]|KHC88034.1 hypothetical protein I503_02106 [Candida albicans SC5314]
gene-CAALFM_C108160WA	722.32	1011.48	-0.4862	0.00023964	0.0032306	746	708	757	818	1177	1028	XP_717630.2	hypothetical protein CAALFM_C108160WA [Candida albicans SC5314]|EEQ42396.1 conserved hypothetical protein [Candida albicans WO-1]|KGQ97805.1 chromatin structure-remodeling complex subunit SFH1 [Candida albicans P37005]|KGR14046.1 chromatin structure-remodeling complex subunit SFH1 [Candida albicans P57072]|KGR22454.1 chromatin structure-remodeling complex subunit SFH1 [Candida albicans P37037]|KG…
gene-CAALFM_C402320CA	3477.49	1726.22	1.0107	0.0002408	0.0032392	4531	2365	3817	2151	1707	1202	XP_019330913.1	superoxide dismutase [Candida albicans SC5314]|O59924.3 RecName: Full=Superoxide dismutase [Cu-Zn]|AAC12872.1 Cu,Zn-superoxide dismutase [Candida albicans]|EEQ45246.1 superoxide dismutase 1 [Candida albicans WO-1]|KGQ86486.1 superoxide dismutase [Cu-Zn] [Candida albicans P94015]|KGQ90182.1 superoxide dismutase [Cu-Zn] [Candida albicans P37005]|KGQ97186.1 superoxide dismutase [Cu-Zn] [Candida albi…
gene-CAALFM_C112610WA	864.35	1231.09	-0.5101	0.00024214	0.0032501	885	942	814	1152	1315	1183	XP_710785.1	mitochondrial 54S ribosomal protein YmL15 [Candida albicans SC5314]|KGQ90907.1 hypothetical protein MEO_01226 [Candida albicans P94015]|KGQ97414.1 hypothetical protein MEU_01227 [Candida albicans P37005]|KGR02982.1 hypothetical protein MG1_01229 [Candida albicans GC75]|KGR16544.1 hypothetical protein MG3_01273 [Candida albicans P78048]|KGR22888.1 hypothetical protein MG9_01226 [Candida albicans P…
gene-CAALFM_C304630WA	1245.8	737.87	0.7552	0.00024348	0.003261	996	1485	1314	562	836	806	XP_723134.1	hypothetical protein CAALFM_C304630WA [Candida albicans SC5314]|EEQ44506.1 conserved hypothetical protein [Candida albicans WO-1]|KGQ88076.1 solute carrier family 25 (peroxisomal adenine nucleotide transporter), member 17 [Candida albicans P94015]|KGQ92382.1 solute carrier family 25 (peroxisomal adenine nucleotide transporter), member 17 [Candida albicans P37005]|KGQ98286.1 solute carrier family …
gene-CAALFM_C504050WA	1789.62	1243.22	0.5255	0.00024469	0.00327	1627	1811	2033	1135	1435	1135	KHC34744.1	hypothetical protein W5O_04384 [Candida albicans Ca6]
gene-CAALFM_C405460CA	1099.33	1502.72	-0.4515	0.00025144	0.0033529	1127	1095	1142	1247	1811	1441	XP_711450.1	oxidative DNA demethylase [Candida albicans SC5314]|KGR09053.1 hypothetical protein MG3_03809 [Candida albicans P78048]|KGR14811.1 hypothetical protein MG9_03764 [Candida albicans P37037]|AOW29284.1 oxidative DNA demethylase [Candida albicans SC5314]
gene-CAALFM_C106360WA	64.72	112.8	-0.8031	0.00025562	0.0034013	70	67	61	90	130	117	XP_718862.1	putative protein kinase [Candida albicans SC5314]|KGQ99014.1 protein-serine/threonine kinase [Candida albicans P37005]|KGR21651.1 protein-serine/threonine kinase [Candida albicans P78048]|KGR23678.1 protein-serine/threonine kinase [Candida albicans P37037]|KGT72077.1 protein-serine/threonine kinase [Candida albicans 12C]|KGU17631.1 protein-serine/threonine kinase [Candida albicans 19F]|KHC62237.1…
gene-CAALFM_C400860CA	1507.38	810.88	0.8953	0.00025714	0.0034141	1922	1230	1481	1001	761	609	XP_722771.1	hypothetical protein CAALFM_C400860CA [Candida albicans SC5314]|EEQ45372.1 conserved hypothetical protein [Candida albicans WO-1]|KGQ86356.1 hypothetical protein MEO_03293 [Candida albicans P94015]|KGQ90052.1 hypothetical protein MEU_03334 [Candida albicans P37005]|KGR08032.1 hypothetical protein MG5_03353 [Candida albicans P57072]|KGR09862.1 hypothetical protein MG3_03366 [Candida albicans P7804…
gene-CAALFM_C402170CA	235.12	150.59	0.6412	0.00026222	0.0034665	225	238	256	139	182	129	XP_722646.1	putative hydrolase [Candida albicans SC5314]|KGQ86471.1 hypothetical protein MEO_03413 [Candida albicans P94015]|KGQ90167.1 hypothetical protein MEU_03454 [Candida albicans P37005]|KGR08147.1 hypothetical protein MG5_03473 [Candida albicans P57072]|KGR09566.1 hypothetical protein MG3_03487 [Candida albicans P78048]|KGR16285.1 hypothetical protein MG9_03442 [Candida albicans P37037]|KGT68449.1 hyp…
gene-CAALFM_C502300CA	3277.99	2435.46	0.4284	0.00026204	0.0034665	3598	3251	3187	2119	2898	2262	XP_720546.2	coatomer subunit delta [Candida albicans SC5314]|AOW29656.1 coatomer subunit delta [Candida albicans SC5314]
gene-CAALFM_C700880CA	313.66	673.6	-1.1017	0.00026467	0.0034851	433	167	369	589	595	796	XP_720321.2	hypothetical protein CAALFM_C700880CA [Candida albicans SC5314]|KHC71782.1 hypothetical protein W5Q_05141 [Candida albicans SC5314]|KHC80903.1 hypothetical protein I503_05097 [Candida albicans SC5314]|AOW30464.1 hypothetical protein CAALFM_C700880CA [Candida albicans SC5314]
gene-CAALFM_CR02050CA	468.67	699.12	-0.578	0.00026477	0.0034851	487	452	496	523	874	705	XP_718271.1	histone deacetylase [Candida albicans SC5314]|Q5A960.1 RecName: Full=Histone deacetylase HDA1|KGQ82807.1 histone deacetylase 6/10 [Candida albicans P37005]|KGU03283.1 histone deacetylase 6/10 [Candida albicans L26]|KGU03549.1 histone deacetylase 6/10 [Candida albicans 19F]|KHC46292.1 histone deacetylase 6/10 [Candida albicans P37039]|KHC78152.1 histone deacetylase 6/10 [Candida albicans SC5314]|A…
gene-CAALFM_C403530WA	602.5	421.5	0.5145	0.00027115	0.0035615	619	594	631	338	491	431	KGR15112.1	hypothetical protein MG9_03571 [Candida albicans P37037]
gene-CAALFM_C202010CA	476.55	293.5	0.7001	0.00027501	0.0036045	437	419	604	292	326	253	XP_722560.1	putative chitinase [Candida albicans SC5314]|Q5AM60.1 RecName: Full=Chitinase 4|KGQ96880.1 chitinase [Candida albicans P37005]|KGR22261.1 chitinase [Candida albicans P37037]|KGT71205.1 chitinase [Candida albicans 12C]|AOW27242.1 putative chitinase [Candida albicans SC5314]
gene-CAALFM_C208480WA	262.31	485.27	-0.8883	0.00027835	0.0036405	191	327	280	366	514	564	XP_714472.2	25S rRNA (adenine645-N1)-methyltransferase [Candida albicans SC5314]|KGR21177.1 ribosomal RNA-processing protein 8 [Candida albicans P37037]|AOW27836.1 25S rRNA (adenine645-N1)-methyltransferase [Candida albicans SC5314]
gene-CAALFM_C110740CA	4806.59	7797.28	-0.6979	0.00027977	0.0036513	5031	4527	5165	5828	7643	9636	XP_713949.2	Asr1p [Candida albicans SC5314]|KHC83818.1 hypothetical protein W5Q_01038 [Candida albicans SC5314]|AOW26701.1 Asr1p [Candida albicans SC5314]
gene-CAALFM_C405420CA	1148.08	725.88	0.6612	0.00028325	0.0036889	1076	1046	1394	703	897	570	XP_711446.2	Tsc2p [Candida albicans SC5314]|AOW29280.1 Tsc2p [Candida albicans SC5314]
gene-CAALFM_C111570WA	79.82	139.59	-0.8037	0.0002852	0.0037018	94	69	82	145	156	113	EEQ42082.1	predicted protein, partial [Candida albicans WO-1]
gene-CAALFM_C404840CA	555.32	374.21	0.5708	0.00028545	0.0037018	519	581	597	367	385	354	XP_717200.1	Agp3p [Candida albicans SC5314]|KGQ85829.1 hypothetical protein MEO_03669 [Candida albicans P94015]|KGQ88329.1 hypothetical protein MEU_03722 [Candida albicans P37005]|KGQ96105.1 hypothetical protein MG1_03731 [Candida albicans GC75]|KGR07169.1 hypothetical protein MG5_03734 [Candida albicans P57072]|KGR08992.1 hypothetical protein MG3_03748 [Candida albicans P78048]|KGR14751.1 hypothetical prote…
gene-CAALFM_C104470CA	237.33	146.28	0.7012	0.00028766	0.0037226	226	214	287	140	147	145	XP_712228.1	hypothetical protein CAALFM_C104470CA [Candida albicans SC5314]|KGR21474.1 hypothetical protein MG3_00477 [Candida albicans P78048]|KHC62060.1 Early-stage biofilm-induced protein [Candida albicans P37039]|KHC89617.1 Early-stage biofilm-induced protein [Candida albicans SC5314]|AOW26121.1 hypothetical protein CAALFM_C104470CA [Candida albicans SC5314]
gene-CAALFM_C701380WA	135.34	79.06	0.7734	0.00030657	0.0039589	120	151	142	68	92	76	XP_712490.1	hypothetical protein CAALFM_C701380WA [Candida albicans SC5314]|BAE44658.1 hypothetical protein [Candida albicans]|KGT65143.1 hypothetical protein MEK_05075 [Candida albicans 12C]|KHC71822.1 hypothetical protein W5Q_05181 [Candida albicans SC5314]|KHC80946.1 hypothetical protein I503_05140 [Candida albicans SC5314]|AOW30505.1 hypothetical protein CAALFM_C701380WA [Candida albicans SC5314]
gene-CAALFM_C301720CA	10078.2	7567.46	0.4133	0.00031033	0.003999	9905	10094	10830	6768	8880	6937	XP_721749.2	coatomer subunit alpha [Candida albicans SC5314]|KGT70191.1 coatomer protein complex, subunit alpha (xenin) [Candida albicans 12C]|AOW28213.1 coatomer subunit alpha [Candida albicans SC5314]
gene-CAALFM_C207830WA	2636.58	1817.45	0.5373	0.0003117	0.0040083	2971	2403	2710	1862	1850	1651	XP_716038.2	Flc3p [Candida albicans SC5314]|KGQ95782.1 hypothetical protein MEU_02180 [Candida albicans P37005]|AOW27780.1 Flc3p [Candida albicans SC5314]
gene-CAALFM_C400910CA	226.21	329.24	-0.5421	0.00031463	0.0040376	223	226	243	286	379	317	XP_722768.2	hypothetical protein CAALFM_C400910CA, partial [Candida albicans SC5314]|AOW28881.1 hypothetical protein CAALFM_C400910CA, partial [Candida albicans SC5314]
gene-CAALFM_CR07520CA	2169.09	1643.5	0.4004	0.00031565	0.0040421	2280	2090	2272	1452	1821	1616	XP_710395.2	Rab family GTPase [Candida albicans SC5314]|5UB8_A Chain A, Crystal Structure Of Ypt31, A Rab Family Gtpase From Candida Albicans, In Complex With Gdp And Zn(ii)|AOW31445.1 Rab family GTPase [Candida albicans SC5314]
gene-CAALFM_CR02060WA	242.33	400.57	-0.7275	0.00031685	0.0040491	238	269	233	334	563	315	XP_718272.2	hypothetical protein CAALFM_CR02060WA [Candida albicans SC5314]|KGQ83941.1 hypothetical protein MG1_05582 [Candida albicans GC75]|AOW30957.1 hypothetical protein CAALFM_CR02060WA [Candida albicans SC5314]
gene-CAALFM_C105260CA	1140.88	837.09	0.447	0.00032109	0.0040841	1205	1112	1176	728	903	856	XP_715875.1	succinate dehydrogenase flavoprotein subunit [Candida albicans SC5314]|KGR23578.1 succinate dehydrogenase [ubiquinone] flavoprotein subunit, mitochondrial [Candida albicans P37037]|KGT71978.1 succinate dehydrogenase [ubiquinone] flavoprotein subunit, mitochondrial [Candida albicans 12C]|AOW26196.1 succinate dehydrogenase flavoprotein subunit [Candida albicans SC5314]
gene-CAALFM_C113780WA	2418.19	1582.28	0.6115	0.00032042	0.0040841	2212	2876	2284	1336	1959	1449	XP_722219.1	myosin 2 [Candida albicans SC5314]|KHC84107.1 hypothetical protein W5Q_01331 [Candida albicans SC5314]|KHC88795.1 hypothetical protein I503_01363 [Candida albicans SC5314]|AOW26980.1 myosin 2 [Candida albicans SC5314]
gene-CAALFM_C704280CA	1237.92	854.63	0.5335	0.00032159	0.0040841	1269	1214	1306	733	1117	721	XP_715189.1	hypothetical protein CAALFM_C704280CA [Candida albicans SC5314]|BAE44928.1 hypothetical protein [Candida albicans]|KGQ83745.1 catechol O-methyltransferase [Candida albicans P37005]|KGR02505.1 catechol O-methyltransferase [Candida albicans P57072]|KGR04748.1 catechol O-methyltransferase [Candida albicans P78048]|KGR07723.1 catechol O-methyltransferase [Candida albicans P37037]|KGT64938.1 catechol …
gene-CAALFM_C503170CA	1199.4	799.54	0.5842	0.00032417	0.0041083	1064	1237	1364	652	1004	745	XP_720654.2	hypothetical protein CAALFM_C503170CA [Candida albicans SC5314]|AOW29737.1 hypothetical protein CAALFM_C503170CA [Candida albicans SC5314]
gene-CAALFM_C602190CA	2307.8	1675.71	0.4613	0.00032922	0.0041638	2333	2306	2422	1476	2081	1464	XP_712499.1	serine/threonine/tyrosine protein kinase [Candida albicans SC5314]|KGQ84205.1 hypothetical protein MEO_04635 [Candida albicans P94015]|KGQ86091.1 hypothetical protein MEU_04699 [Candida albicans P37005]|KGR04961.1 hypothetical protein MG5_04698 [Candida albicans P57072]|KGR07438.1 hypothetical protein MG3_04715 [Candida albicans P78048]|KGR11064.1 hypothetical protein MG9_04690 [Candida albicans …
gene-CAALFM_C300600WA	44.81	95.62	-1.0874	0.00033215	0.0041922	49	28	61	105	93	83	XP_717774.1	Iff11p [Candida albicans SC5314]|Q5A7R7.1 RecName: Full=Cell wall protein IFF11; AltName: Full=Adhesin-like protein IFF11; Flags: Precursor|KGQ91998.1 hypothetical protein MEU_02512 [Candida albicans P37005]|KGT70082.1 hypothetical protein MEK_02525 [Candida albicans 12C]|KHC80009.1 hypothetical protein W5Q_02550 [Candida albicans SC5314]|KHC87536.1 hypothetical protein I503_02556 [Candida albica…
gene-CAALFM_C500830CA	2631.37	1755.53	0.5834	0.00033768	0.0042533	2445	2854	2737	1509	2307	1467	XP_714213.1	Erv46p [Candida albicans SC5314]|EEQ46132.1 conserved hypothetical protein [Candida albicans WO-1]|KGQ85054.1 hypothetical protein MEO_03979 [Candida albicans P94015]|KGQ87138.1 hypothetical protein MEU_04040 [Candida albicans P37005]|KGQ91422.1 hypothetical protein MG1_04045 [Candida albicans GC75]|KGR06247.1 hypothetical protein MG5_04047 [Candida albicans P57072]|KGR08506.1 hypothetical protei…
gene-CAALFM_C109630WA	15988	10754.3	0.572	0.00034634	0.0043515	14732	17562	16519	10372	13011	8725	EEQ42263.1	isocitrate dehydrogenase subunit 1, mitochondrial precursor [Candida albicans WO-1]
gene-CAALFM_C300640WA	4841.59	3265.32	0.5683	0.0003469	0.0043515	4833	4761	5222	3340	3819	2556	XP_717768.1	hypothetical protein CAALFM_C300640WA [Candida albicans SC5314]|EEQ44138.1 conserved hypothetical protein [Candida albicans WO-1]|KGQ87700.1 glutamate decarboxylase [Candida albicans P94015]|KGQ92002.1 glutamate decarboxylase [Candida albicans P37005]|KGQ99383.1 glutamate decarboxylase [Candida albicans GC75]|KGR10570.1 glutamate decarboxylase [Candida albicans P57072]|KGR17188.1 glutamate decarb…
gene-CAALFM_C109040CA	277.64	398.45	-0.5202	0.00034979	0.0043788	289	270	291	357	423	402	-	-
gene-CAALFM_CR01270CA	770.79	553.55	0.4782	0.0003534	0.004415	801	765	793	481	587	575	KHC71104.1	FTR1 family protein [Candida albicans SC5314]|KHC79714.1 FTR1 family protein [Candida albicans SC5314]
gene-CAALFM_CR07770CA	1206.33	844.52	0.5149	0.00035944	0.0044814	1208	1240	1241	856	918	728	XP_711044.1	type 2C protein phosphatase [Candida albicans SC5314]|KGR01150.1 hypothetical protein MG3_06148 [Candida albicans P78048]|KGU01767.1 hypothetical protein MEY_06120 [Candida albicans 19F]|KHC44482.1 hypothetical protein MGC_06100 [Candida albicans P37039]|AOW31468.1 type 2C protein phosphatase [Candida albicans SC5314]
gene-CAALFM_C110790WA	20866.1	14701.4	0.5052	0.00037096	0.0046062	19167	21728	22868	12386	18254	13448	XP_713945.1	AAA family ATPase [Candida albicans SC5314]|EEQ42156.1 cell division control protein 48 [Candida albicans WO-1]|KGQ90733.1 cell division control protein 48 [Candida albicans P94015]|KGQ97240.1 cell division control protein 48 [Candida albicans P37005]|KGR02807.1 cell division control protein 48 [Candida albicans GC75]|KGR14302.1 cell division control protein 48 [Candida albicans P57072]|KGR16367.…
gene-CAALFM_C304060CA	20539.2	30401.9	-0.5658	0.00037034	0.0046062	22006	17490	23517	31104	31435	27253	XP_710999.1	coproporphyrinogen oxidase [Candida albicans SC5314]|EEQ44450.1 coproporphyrinogen III oxidase [Candida albicans WO-1]|KGQ88021.1 coproporphyrinogen III oxidase [Candida albicans P94015]|KGQ92327.1 coproporphyrinogen III oxidase [Candida albicans P37005]|KGR10062.1 coproporphyrinogen III oxidase [Candida albicans P57072]|KGR12790.1 coproporphyrinogen III oxidase [Candida albicans P78048]|KGR17517…
gene-CAALFM_C204250WA	453.52	660.36	-0.5427	0.0003721	0.004611	464	488	434	532	745	693	KHC53521.1	ESCRT-II complex subunit VPS36 [Candida albicans P60002]
gene-CAALFM_C112180CA	1350.57	964.78	0.4848	0.00037554	0.0046442	1272	1400	1456	848	1161	876	XP_716315.1	hypothetical protein CAALFM_C112180CA [Candida albicans SC5314]|KGR22846.1 hypothetical protein MG9_01183 [Candida albicans P37037]|KGT71662.1 hypothetical protein MEK_01209 [Candida albicans 12C]|KHC83955.1 Hap43p-repressed protein [Candida albicans SC5314]|KHC89393.1 Hap43p-repressed protein [Candida albicans SC5314]|AOW26837.1 hypothetical protein CAALFM_C112180CA [Candida albicans SC5314]
gene-CAALFM_C102080WA	94.44	162.8	-0.7898	0.00037636	0.0046451	80	108	100	139	214	137	XP_713759.1	Set6p [Candida albicans SC5314]|KGQ98603.1 SET and MYND domain-containing protein [Candida albicans P37005]|KGR21244.1 SET and MYND domain-containing protein [Candida albicans P78048]|KGR23269.1 SET and MYND domain-containing protein [Candida albicans P37037]|KGU18459.1 SET and MYND domain-containing protein [Candida albicans L26]|KGU19567.1 SET and MYND domain-containing protein [Candida albican…
gene-CAALFM_C600100CA	5735.77	3747.94	0.6139	0.00037768	0.004652	6131	5435	6004	3814	4607	2767	XP_710498.1	Het1p [Candida albicans SC5314]|KGQ84006.1 hypothetical protein MEO_04435 [Candida albicans P94015]|KGQ85893.1 hypothetical protein MEU_04500 [Candida albicans P37005]|KGQ89700.1 hypothetical protein MG1_04494 [Candida albicans GC75]|KGR04760.1 hypothetical protein MG5_04496 [Candida albicans P57072]|KGR07235.1 hypothetical protein MG3_04511 [Candida albicans P78048]|KGR10859.1 hypothetical prote…
gene-CAALFM_C111510CA	890.43	1553.31	-0.8022	0.00037991	0.0046531	1147	768	820	1816	1416	1310	XP_713035.2	hypothetical protein CAALFM_C111510CA [Candida albicans SC5314]|KGT71599.1 hypothetical protein MEK_01144 [Candida albicans 12C]|KHC56110.1 hypothetical protein MEW_01116 [Candida albicans P60002]|AOW26775.1 hypothetical protein CAALFM_C111510CA [Candida albicans SC5314]
gene-CAALFM_C306110CA	1643.6	1200.88	0.4523	0.00038005	0.0046531	1681	1543	1810	1002	1435	1156	XP_716634.1	NADH/NAD(+) kinase [Candida albicans SC5314]|EEQ44646.1 conserved hypothetical protein [Candida albicans WO-1]|KGQ88222.1 hypothetical protein MEO_03030 [Candida albicans P94015]|KGQ92526.1 hypothetical protein MEU_03059 [Candida albicans P37005]|KGQ98097.1 hypothetical protein MG1_03078 [Candida albicans GC75]|KGR09250.1 hypothetical protein MG5_03064 [Candida albicans P57072]|KGR11169.1 hypothe…
gene-CAALFM_C403540CA	838.65	495.52	0.7584	0.00037891	0.0046531	648	944	965	369	576	538	XP_709964.2	Ecm38p [Candida albicans SC5314]|KGR15113.1 gamma-glutamyltransferase [Candida albicans P37037]|KGT68574.1 gamma-glutamyltransferase [Candida albicans 12C]|AOW29112.1 Ecm38p [Candida albicans SC5314]
gene-CAALFM_C303420CA	30151.4	19863.8	0.6021	0.00038284	0.0046779	31168	26665	34600	19756	24196	15339	XP_720034.1	NADH-ubiquinone reductase (H(+)-translocating) [Candida albicans SC5314]|CAB77710.2 NADH dehydrogenase (mitochondrion) [Candida albicans]|KGQ87957.1 NADH dehydrogenase [Candida albicans P94015]|KGQ92263.1 NADH dehydrogenase [Candida albicans P37005]|KGR10835.1 NADH dehydrogenase [Candida albicans P57072]|KGR12724.1 NADH dehydrogenase [Candida albicans P78048]|KGR17450.1 NADH dehydrogenase [Candid…
gene-CAALFM_C602300CA	132.74	223.98	-0.7508	0.00039116	0.0047701	140	117	150	236	200	220	XP_712511.1	hypothetical protein CAALFM_C602300CA [Candida albicans SC5314]|KGQ86102.1 hypothetical protein MEU_04710 [Candida albicans P37005]|KGT66095.1 hypothetical protein MEK_04709 [Candida albicans 12C]|KGU05518.1 hypothetical protein MEY_04690 [Candida albicans 19F]|KGU05992.1 hypothetical protein MEM_04682 [Candida albicans L26]|KHC50398.1 Hap43p-repressed protein [Candida albicans P37039]|KHC82633.1…
gene-CAALFM_C500380WA	144.64	228.97	-0.6629	0.00039481	0.0048051	166	122	156	181	269	235	RLP65176.1	hypothetical protein L150_03944 [Candida albicans Ca529L]
gene-CAALFM_C106810WA	17578.4	37235.2	-1.0828	0.00039746	0.0048157	14431	19661	19526	50990	24369	31485	XP_718818.1	catalase A [Candida albicans SC5314]|O13289.5 RecName: Full=Peroxisomal catalase|BAA21767.1 catalase [Candida albicans]|KGQ91292.1 peroxisomal catalase [Candida albicans P94015]|KGQ99058.1 peroxisomal catalase [Candida albicans P37005]|KGR21695.1 peroxisomal catalase [Candida albicans P78048]|KGR23722.1 peroxisomal catalase [Candida albicans P37037]|KGT72121.1 peroxisomal catalase [Candida albica…
gene-CAALFM_C404310WA	1081.19	1859.88	-0.7825	0.00039804	0.0048157	1004	1273	1020	2156	1960	1366	XP_711544.1	Cox11p [Candida albicans SC5314]|KGQ88672.1 cytochrome c oxidase assembly protein subunit 11 [Candida albicans P37005]|KGQ96056.1 cytochrome c oxidase assembly protein subunit 11 [Candida albicans GC75]|KGR07120.1 cytochrome c oxidase assembly protein subunit 11 [Candida albicans P57072]|KGR08943.1 cytochrome c oxidase assembly protein subunit 11 [Candida albicans P78048]|KGR14702.1 cytochrome c …
gene-CAALFM_CR02140WA	1150.42	1539.82	-0.4209	0.00039716	0.0048157	1154	1184	1180	1326	1788	1482	XP_019331063.1	Ras family GTPase [Candida albicans SC5314]|EEQ43326.1 hypothetical protein CAWG_01560 [Candida albicans WO-1]|KGQ81552.1 small GTP-binding protein domain [Candida albicans P94015]|KGQ82815.1 small GTP-binding protein domain [Candida albicans P37005]|KGQ83948.1 small GTP-binding protein domain [Candida albicans GC75]|KGR01688.1 small GTP-binding protein domain [Candida albicans P57072]|KGR04455.1…
gene-CAALFM_CR02250CA	696.19	460.57	0.5957	0.00040391	0.0048772	642	817	664	425	530	417	KGQ81563.1	SCY1-like [Candida albicans P94015]
gene-CAALFM_CR02650CA	404.77	600.46	-0.5682	0.00040604	0.0048932	428	380	432	504	609	666	XP_715756.1	electron carrier [Candida albicans SC5314]|Q5A218.1 RecName: Full=Fe-S cluster assembly protein DRE2; AltName: Full=Anamorsin homolog|KGU03339.1 Fe-S cluster assembly protein DRE2 [Candida albicans L26]|KGU03604.1 Fe-S cluster assembly protein DRE2 [Candida albicans 19F]|AOW31009.1 electron carrier [Candida albicans SC5314]
gene-CAALFM_C207580WA	240.83	477.48	-0.9861	0.00040965	0.0049271	254	221	263	641	444	307	XP_713124.2	hypothetical protein CAALFM_C207580WA [Candida albicans SC5314]|KGQ89288.1 hypothetical protein MEO_02150 [Candida albicans P94015]|KGR00357.1 hypothetical protein MG1_02182 [Candida albicans GC75]|KGR13738.1 hypothetical protein MG3_02168 [Candida albicans P78048]|KGT70938.1 hypothetical protein MEK_02184 [Candida albicans 12C]|KGU11060.1 hypothetical protein MEQ_02136 [Candida albicans P87]|KGU…
gene-CAALFM_C600900CA	517.4	775.71	-0.5839	0.00041472	0.0049783	489	587	503	728	774	789	XP_714300.1	hypothetical protein CAALFM_C600900CA [Candida albicans SC5314]|KGQ84085.1 hypothetical protein MEO_04514 [Candida albicans P94015]|KGQ85972.1 hypothetical protein MEU_04579 [Candida albicans P37005]|KGQ89782.1 hypothetical protein MG1_04576 [Candida albicans GC75]|KGR07315.1 hypothetical protein MG3_04591 [Candida albicans P78048]|KGR10942.1 hypothetical protein MG9_04567 [Candida albicans P3703…
gene-CAALFM_C402340WA	9558.19	6068.38	0.6555	0.00041596	0.0049834	10187	8406	10717	6434	7151	4463	XP_720519.1	hypothetical protein CAALFM_C402340WA [Candida albicans SC5314]|KGQ90184.1 hypothetical protein MEU_03471 [Candida albicans P37005]|KGQ97188.1 hypothetical protein MG1_03483 [Candida albicans GC75]|KGR09583.1 hypothetical protein MG3_03504 [Candida albicans P78048]|KGR16302.1 hypothetical protein MG9_03459 [Candida albicans P37037]|KGT68466.1 hypothetical protein MEK_03486 [Candida albicans 12C]|…
gene-CAALFM_C604580WA	1603.92	1178.42	0.4448	0.00042185	0.0050441	1647	1538	1726	1119	1354	1035	XP_712429.2	hexokinase 1 [Candida albicans SC5314]|Q59RW5.2 RecName: Full=N-acetylglucosamine kinase 1; Short=GlcNAc kinase 1; AltName: Full=Hexokinase 1|AOW30374.1 hexokinase 1 [Candida albicans SC5314]
gene-CAALFM_C503620WA	264.27	156.57	0.756	0.00042297	0.0050477	296	225	290	167	187	112	XP_711426.1	farnesyltranstransferase [Candida albicans SC5314]|EEQ46386.1 hypothetical protein CAWG_04735 [Candida albicans WO-1]|KGQ86763.1 geranylgeranyl diphosphate synthase, type III [Candida albicans P37005]|KGQ90251.1 geranylgeranyl diphosphate synthase, type III [Candida albicans GC75]|KGR11216.1 geranylgeranyl diphosphate synthase, type III [Candida albicans P37037]|KGT66934.1 geranylgeranyl diphosph…
gene-CAALFM_C105350WA	317.35	613.52	-0.9494	0.00042469	0.0050584	412	249	315	750	467	560	XP_715865.1	Rab family GTPase [Candida albicans SC5314]|KGQ98922.1 small GTP-binding protein domain [Candida albicans P37005]|KGR21559.1 small GTP-binding protein domain [Candida albicans P78048]|AOW26204.1 Rab family GTPase [Candida albicans SC5314]
gene-CAALFM_C307850WA	1785.84	1139.03	0.6491	0.00042732	0.0050798	2078	1541	1862	1213	1297	870	XP_710936.1	hypothetical protein CAALFM_C307850WA [Candida albicans SC5314]|Q59MJ2.1 RecName: Full=Probable transporter MCH1|KGQ91230.1 hypothetical protein MEU_03239 [Candida albicans P37005]|KGR10511.1 hypothetical protein MG3_03270 [Candida albicans P78048]|KGR16876.1 hypothetical protein MG9_03228 [Candida albicans P37037]|KGT69153.1 hypothetical protein MEK_03252 [Candida albicans 12C]|KGU09560.1 hypoth…
gene-CAALFM_CR02880WA	583.27	352.11	0.7285	0.0004297	0.0050982	636	469	686	366	423	260	XP_715777.1	hypothetical protein CAALFM_CR02880WA [Candida albicans SC5314]|KGQ81620.1 hypothetical protein MEO_05604 [Candida albicans P94015]|KGQ83248.1 hypothetical protein MG1_05668 [Candida albicans GC75]|KGR01760.1 hypothetical protein MG5_05618 [Candida albicans P57072]|KGU03360.1 hypothetical protein MEM_05646 [Candida albicans L26]|KGU03625.1 hypothetical protein MEY_05596 [Candida albicans 19F]|KGU…
gene-CAALFM_C302270WA	1921.52	1022.23	0.9108	0.00043634	0.005157	2090	1795	2003	1265	1167	590	XP_019330841.1	hypothetical protein CAALFM_C302270WA [Candida albicans SC5314]|KGQ87855.1 hypothetical protein MEO_02653 [Candida albicans P94015]|KGQ92158.1 hypothetical protein MEU_02678 [Candida albicans P37005]|KGR10725.1 hypothetical protein MG5_02675 [Candida albicans P57072]|KGR12617.1 hypothetical protein MG3_02700 [Candida albicans P78048]|KGR17346.1 hypothetical protein MG9_02693 [Candida albicans P37…
gene-CAALFM_CR01730WA	836.68	570.94	0.5514	0.00043572	0.005157	786	914	855	562	648	487	XP_718234.1	Ifu5p [Candida albicans SC5314]|ABV00960.1 Wwm1 [Candida albicans]|KGU03255.1 hypothetical protein MEM_05539 [Candida albicans L26]|KGU03524.1 hypothetical protein MEY_05493 [Candida albicans 19F]|KHC46264.1 hypothetical protein MGC_05514 [Candida albicans P37039]|AOW30932.1 Ifu5p [Candida albicans SC5314]
gene-CAALFM_C501680CA	1369.11	970.9	0.4965	0.00044053	0.0051965	1613	1251	1335	917	1037	924	RLP65298.1	G1/S-specific cyclin CLN1 [Candida albicans Ca529L]
gene-CAALFM_C305210CA	868.03	1392.22	-0.6818	0.00044467	0.0052353	784	992	872	1030	1499	1619	XP_723208.2	dynein heavy chain [Candida albicans SC5314]|KGT69953.1 dynein heavy chain 1, cytosolic [Candida albicans 12C]|KHC79064.1 dynein heavy chain 1, cytosolic [Candida albicans SC5314]|KHC87288.1 dynein heavy chain 1, cytosolic [Candida albicans SC5314]|AOW28536.1 dynein heavy chain [Candida albicans SC5314]
gene-CAALFM_C201410CA	911.47	1423.34	-0.6434	0.0004498	0.0052856	975	906	909	973	1688	1610	XP_722496.1	B-type cyclin [Candida albicans SC5314]|Q5ALY0.1 RecName: Full=G2/mitotic-specific cyclin CLB2|KGR16009.1 G2/mitotic-specific cyclin CYB1 [Candida albicans P78048]|KGU16211.1 G2/mitotic-specific cyclin CYB1 [Candida albicans L26]|KHC65274.1 G2/mitotic-specific cyclin CYB1 [Candida albicans P75010]|KHC66543.1 G2/mitotic-specific cyclin CYB1 [Candida albicans P75010]|KHC81214.1 G2/mitotic-specific …
gene-CAALFM_C207270WA	922.8	612.27	0.5916	0.00045084	0.0052877	805	1066	943	528	677	617	XP_714873.2	hypothetical protein CAALFM_C207270WA [Candida albicans SC5314]|EEQ47257.1 conserved hypothetical protein [Candida albicans WO-1]|KGR11577.1 hypothetical protein MG5_02120 [Candida albicans P57072]|KGU28790.1 hypothetical protein MG7_02138 [Candida albicans P34048]|KGU35310.1 hypothetical protein MGK_02126 [Candida albicans P57055]|KHC38328.1 hypothetical protein MGO_02105 [Candida albicans P7605…
gene-CAALFM_C504930CA	13148.3	21842.3	-0.7322	0.00045545	0.0053315	12175	13065	14971	18827	18533	26740	XP_721890.1	maltose permease [Candida albicans SC5314]|EEQ46504.1 hypothetical protein CAWG_04859 [Candida albicans WO-1]|KGQ84733.1 sugar porter (SP) family MFS transporter [Candida albicans P94015]|KGQ86648.1 sugar porter (SP) family MFS transporter [Candida albicans P37005]|KGQ90380.1 sugar porter (SP) family MFS transporter [Candida albicans GC75]|KGR05922.1 sugar porter (SP) family MFS transporter [Cand…
gene-CAALFM_C302750WA	54.27	25.16	1.1083	0.00045919	0.0053651	47	52	67	25	30	20	XP_719963.2	hypothetical protein CAALFM_C302750WA [Candida albicans SC5314]|KGT70021.1 hypothetical protein MEK_02743 [Candida albicans 12C]|AOW28306.1 hypothetical protein CAALFM_C302750WA [Candida albicans SC5314]
gene-CAALFM_C103360WA	1707.01	2426.68	-0.5076	0.00046531	0.0054255	1646	1794	1777	1991	2607	2618	XP_721533.2	chromatin-remodeling ATPase [Candida albicans SC5314]|KHC61954.1 chromodomain-helicase-DNA-binding protein 1 [Candida albicans P37039]|KHC68507.1 chromodomain-helicase-DNA-binding protein 1 [Candida albicans P75010]|KHC83117.1 chromodomain-helicase-DNA-binding protein 1 [Candida albicans SC5314]|KHC90043.1 chromodomain-helicase-DNA-binding protein 1 [Candida albicans SC5314]|AOW26017.1 chromatin-…
gene-CAALFM_C300860WA	446.49	679.72	-0.6072	0.00046613	0.0054255	483	440	444	484	829	729	XP_710644.1	centromeric DNA-binding histone H3-like protein [Candida albicans SC5314]|Q59LN9.1 RecName: Full=Histone H3-like centromeric protein CSE4; AltName: Full=CENP-A homolog|EEQ44161.1 histone H3 [Candida albicans WO-1]|KGQ87721.1 histone H3-like centromeric protein CSE4 [Candida albicans P94015]|KGQ92023.1 histone H3-like centromeric protein CSE4 [Candida albicans P37005]|KGQ99404.1 histone H3-like ce…
gene-CAALFM_C701500WA	1366.28	960.66	0.5087	0.00046908	0.0054495	1444	1293	1448	977	1064	808	XP_721415.1	hypothetical protein CAALFM_C701500WA [Candida albicans SC5314]|BAE44670.1 hypothetical protein [Candida albicans]|KGQ83356.1 hypothetical protein MEO_05040 [Candida albicans P94015]|KGQ84457.1 hypothetical protein MEU_05097 [Candida albicans P37005]|KGR03090.1 hypothetical protein MG5_05075 [Candida albicans P57072]|KGR05118.1 hypothetical protein MG3_05113 [Candida albicans P78048]|KGT65155.1 h…
gene-CAALFM_C108750WA	409.06	250.32	0.7109	0.00047443	0.0054908	509	334	414	269	256	213	XP_723420.1	Ymc2p [Candida albicans SC5314]|KGR16980.1 solute carrier family 25 (mitochondrial carnitine/acylcarnitine transporter), member 20/29 [Candida albicans P78048]|KGT71332.1 solute carrier family 25 (mitochondrial carnitine/acylcarnitine transporter), member 20/29 [Candida albicans 12C]|KGU17727.1 solute carrier family 25 (mitochondrial carnitine/acylcarnitine transporter), member 20/29 [Candida alb…
gene-CAALFM_CR02890CA	382.16	573.91	-0.5873	0.00047366	0.0054908	355	437	374	471	638	601	XP_715778.2	DNA-directed RNA polymerase III subunit [Candida albicans SC5314]|Q5A246.1 RecName: Full=DNA-directed RNA polymerase III subunit RPC3; Short=RNA polymerase III subunit C3|KGU03626.1 DNA-directed RNA polymerase III subunit RPC3 [Candida albicans 19F]|AOW31029.1 DNA-directed RNA polymerase III subunit [Candida albicans SC5314]
gene-CAALFM_C403500CA	7.76	25.27	-1.693	0.00047668	0.0055065	12	4	8	25	28	22	XP_711598.2	hypothetical protein CAALFM_C403500CA [Candida albicans SC5314]|AOW29108.1 hypothetical protein CAALFM_C403500CA [Candida albicans SC5314]
gene-CAALFM_C301370CA	383.67	267.36	0.5233	0.00048071	0.0055426	412	370	393	250	275	266	XP_721785.2	Pga44p [Candida albicans SC5314]|Q5AJK6.2 RecName: Full=Predicted GPI-anchored protein 44; Flags: Precursor|KGQ92073.1 hypothetical protein MEU_02589 [Candida albicans P37005]|KGT70158.1 hypothetical protein MEK_02603 [Candida albicans 12C]|KGU12622.1 hypothetical protein MEM_02599 [Candida albicans L26]|KHC56531.1 putative GPI-anchored protein [Candida albicans P37039]|AOW28180.1 Pga44p [Candida…
gene-CAALFM_C504870WA	489.11	304.25	0.6851	0.00048335	0.0055626	589	392	522	301	369	238	KGQ90374.1	hypothetical protein MG1_04426 [Candida albicans GC75]|KGU25491.1 hypothetical protein MGM_04441 [Candida albicans P75063]|KHC64915.1 hypothetical protein MGI_04396 [Candida albicans P75016]
gene-CAALFM_C106550WA	14054.3	23909.6	-0.7665	0.00048492	0.0055702	15111	13671	14254	29386	20777	19491	XP_718845.2	glutamate synthase (NADH) [Candida albicans SC5314]|KHC89455.1 glutamate synthase, NADH/NADPH, small subunit [Candida albicans SC5314]|AOW26311.1 glutamate synthase (NADH) [Candida albicans SC5314]
gene-CAALFM_C404180CA	405.91	282.89	0.5221	0.00048958	0.0056133	462	383	399	267	311	262	XP_717095.2	hypothetical protein CAALFM_C404180CA [Candida albicans SC5314]|KGQ85751.1 hypothetical protein MEO_03589 [Candida albicans P94015]|KGR07091.1 hypothetical protein MG5_03653 [Candida albicans P57072]|KHC34098.1 hypothetical protein MGO_03632 [Candida albicans P76055]|KHC34527.1 hypothetical protein MGQ_03621 [Candida albicans P76067]|AOW29167.1 hypothetical protein CAALFM_C404180CA [Candida albic…
gene-CAALFM_CR03010CA	364.89	586.99	-0.6869	0.00049323	0.0056446	304	451	356	531	711	513	EEQ43400.1	protein ERV1, mitochondrial precursor [Candida albicans WO-1]
gene-CAALFM_C202270CA	471.48	695.64	-0.5619	0.00049895	0.0056993	434	548	456	608	797	669	XP_722588.1	mitochondrial 37S ribosomal protein MRPS8 [Candida albicans SC5314]|XP_002418209.1 mitochondrial 37S ribosomal protein MRPS8 [Candida dubliniensis CD36]|CAX43509.1 itochondrial ribosomal protein of the small subunit, putative [Candida dubliniensis CD36]|EEQ45664.1 mitochondrial 40S ribosomal protein S8 [Candida albicans WO-1]|KGQ88791.1 hypothetical protein MEO_01639 [Candida albicans P94015]|KGQ…
gene-CAALFM_CR09230CA	723.14	518.44	0.479	0.00051199	0.0058375	721	709	783	449	638	466	EEQ43940.1	conserved hypothetical protein [Candida albicans WO-1]|KGQ80667.1 hypothetical protein MG1_06287 [Candida albicans GC75]|KGU00540.1 hypothetical protein MEQ_06228 [Candida albicans P87]|KGU20841.1 hypothetical protein MGM_06238 [Candida albicans P75063]|KHC58989.1 hypothetical protein MGI_06214 [Candida albicans P75016]|RLP67362.1 hypothetical protein L150_06170 [Candida albicans Ca529L]
gene-CAALFM_C401760WA	1475	2674.25	-0.8581	0.0005205	0.0059235	1814	981	1748	2996	2391	2434	XP_722689.1	peptide alpha-N-acetyltransferase [Candida albicans SC5314]|EEQ45301.1 L-A virus GAG protein N-acetyltransferase [Candida albicans WO-1]|KGQ86431.1 peptide alpha-N-acetyltransferase [Candida albicans P94015]|KGQ90127.1 peptide alpha-N-acetyltransferase [Candida albicans P37005]|KGQ97131.1 peptide alpha-N-acetyltransferase [Candida albicans GC75]|KGR09526.1 peptide alpha-N-acetyltransferase [Candi…
gene-CAALFM_CR10710CA	929.4	672.68	0.4664	0.00052308	0.0059418	936	919	989	643	778	582	XP_719419.1	Vps52p [Candida albicans SC5314]|EEQ44069.1 conserved hypothetical protein [Candida albicans WO-1]|KGQ80614.1 hypothetical protein MEU_06385 [Candida albicans P37005]|KGR00750.1 hypothetical protein MG3_06423 [Candida albicans P78048]|KGR05401.1 hypothetical protein MG9_06408 [Candida albicans P37037]|KGT62978.1 hypothetical protein MEK_06387 [Candida albicans 12C]|KGU00487.1 hypothetical protein…
gene-CAALFM_C103650CA	812.46	1206.36	-0.571	0.00052726	0.0059782	761	949	768	1041	1491	1083	XP_721562.1	mitochondrial 54S ribosomal protein YmL27 [Candida albicans SC5314]|EEQ42802.1 conserved hypothetical protein [Candida albicans WO-1]|KGQ95645.1 hypothetical protein MEO_00350 [Candida albicans P94015]|KGQ98755.1 hypothetical protein MEU_00350 [Candida albicans P37005]|KGR03568.1 hypothetical protein MG1_00349 [Candida albicans GC75]|KGR15495.1 hypothetical protein MG5_00347 [Candida albicans P57…
gene-CAALFM_CR05860WA	1343.74	867.2	0.6314	0.00053258	0.0060273	1091	1554	1451	729	1022	841	XP_711693.1	hypothetical protein CAALFM_CR05860WA [Candida albicans SC5314]|EEQ43660.1 conserved hypothetical protein [Candida albicans WO-1]|KGQ81899.1 hypothetical protein MEO_05894 [Candida albicans P94015]|KGQ82577.1 hypothetical protein MG1_05965 [Candida albicans GC75]|KGQ83172.1 hypothetical protein MEU_05933 [Candida albicans P37005]|KGR02042.1 hypothetical protein MG5_05910 [Candida albicans P57072]…
gene-CAALFM_C109370WA	364.43	578.55	-0.6669	0.00055163	0.0062315	314	405	393	467	591	658	XP_723485.2	Cef1p [Candida albicans SC5314]|Q5APG6.2 RecName: Full=Pre-mRNA-splicing factor CEF1|KGR22571.1 pre-mRNA-splicing factor CEF1 [Candida albicans P37037]|KHC83685.1 pre-mRNA-splicing factor CEF1 [Candida albicans SC5314]|AOW26571.1 Cef1p [Candida albicans SC5314]
gene-CAALFM_C504680WA	4742.29	3544.4	0.4202	0.0005543	0.0062501	4786	4480	5256	3341	3836	3338	XP_721863.2	phosphatidylserine decarboxylase 2 [Candida albicans SC5314]|Q5AK66.2 RecName: Full=Phosphatidylserine decarboxylase proenzyme 2; Contains: RecName: Full=Phosphatidylserine decarboxylase 2 beta chain; Contains: RecName: Full=Phosphatidylserine decarboxylase 2 alpha chain|KGQ86869.1 phosphatidylserine decarboxylase [Candida albicans P37005]|KHC51297.1 phosphatidylserine decarboxylase [Candida albi…
gene-CAALFM_C203750WA	2000.64	1337.02	0.581	0.00055798	0.0062801	2116	2019	1987	1241	1761	1016	XP_720971.1	Yim1p [Candida albicans SC5314]|EEQ45799.1 conserved hypothetical protein [Candida albicans WO-1]|KGQ88927.1 hypothetical protein MEO_01779 [Candida albicans P94015]|KGQ96250.1 hypothetical protein MEU_01779 [Candida albicans P37005]|KGQ99985.1 hypothetical protein MG1_01802 [Candida albicans GC75]|KGR14914.1 hypothetical protein MG3_01788 [Candida albicans P78048]|KGR22001.1 hypothetical protein…
gene-CAALFM_C206240WA	102.46	160.43	-0.6464	0.00056709	0.0063593	112	95	107	150	186	142	XP_019330788.1	mRNA splicing protein [Candida albicans SC5314]|EEQ46024.1 small nuclear ribonucleoprotein Sm D2 [Candida albicans WO-1]|KGQ89163.1 small nuclear ribonucleoprotein D2 [Candida albicans P94015]|KGQ96486.1 small nuclear ribonucleoprotein D2 [Candida albicans P37005]|KGR00230.1 small nuclear ribonucleoprotein D2 [Candida albicans GC75]|KGR12377.1 small nuclear ribonucleoprotein D2 [Candida albicans …
gene-CAALFM_C302360CA	497.98	336.48	0.5652	0.00056707	0.0063593	473	519	530	329	399	275	XP_721687.2	hypothetical protein CAALFM_C302360CA [Candida albicans SC5314]|KGT69986.1 arylsulfatase [Candida albicans 12C]|KGT70252.1 arylsulfatase [Candida albicans 12C]|AOW28273.1 hypothetical protein CAALFM_C302360CA [Candida albicans SC5314]
gene-CAALFM_C203380WA	2223.49	1631.67	0.4464	0.00057237	0.0064067	2569	1998	2253	1442	1903	1524	XP_721009.2	Pan1p [Candida albicans SC5314]|Q5AHB1.2 RecName: Full=Actin cytoskeleton-regulatory complex protein PAN1|AOW27374.1 Pan1p [Candida albicans SC5314]
gene-CAALFM_C305270CA	1250.98	887.47	0.4951	0.00058601	0.0065356	1444	1084	1311	782	1070	802	XP_723214.1	Hgt5p [Candida albicans SC5314]|KGT69641.1 sugar porter (SP) family MFS transporter [Candida albicans 12C]|KHC79069.1 sugar porter (SP) family MFS transporter [Candida albicans SC5314]|KHC87293.1 sugar porter (SP) family MFS transporter [Candida albicans SC5314]|AOW28541.1 Hgt5p [Candida albicans SC5314]
gene-CAALFM_C401260WA	421.81	265.31	0.67	0.00058554	0.0065356	544	335	418	255	295	238	XP_722733.2	Rlm1p [Candida albicans SC5314]|AOW28910.1 Rlm1p [Candida albicans SC5314]
gene-CAALFM_C404660CA	1280.53	892.91	0.5203	0.00058799	0.0065458	1480	1083	1368	748	996	916	XP_717220.1	ubiquitin-specific protease [Candida albicans SC5314]|KHC76556.1 ubiquitin carboxyl-terminal hydrolase 7/11 [Candida albicans SC5314]|KHC86488.1 ubiquitin carboxyl-terminal hydrolase 7/11 [Candida albicans SC5314]|AOW29212.1 ubiquitin-specific protease [Candida albicans SC5314]
gene-CAALFM_C206630CA	120.81	230.31	-0.93	0.00060567	0.0067304	174	92	106	161	249	277	XP_019330793.1	hypothetical protein CAALFM_C206630CA [Candida albicans SC5314]|KGQ89196.1 hypothetical protein MEO_02058 [Candida albicans P94015]|KGQ96521.1 hypothetical protein MEU_02060 [Candida albicans P37005]|KGR00265.1 hypothetical protein MG1_02090 [Candida albicans GC75]|KGR13646.1 hypothetical protein MG3_02076 [Candida albicans P78048]|KGR21006.1 hypothetical protein MG9_02075 [Candida albicans P3703…
gene-CAALFM_C100790WA	227.17	134.32	0.7578	0.00061024	0.006769	281	166	252	121	165	116	XP_718989.2	hypothetical protein CAALFM_C100790WA [Candida albicans SC5314]|KHC61708.1 hypothetical protein MGC_00074 [Candida albicans P37039]|AOW25776.1 hypothetical protein CAALFM_C100790WA [Candida albicans SC5314]
gene-CAALFM_CR06300CA	22.24	51.46	-1.2197	0.00061366	0.0067945	20	22	26	30	75	52	KGR02081.1	hypothetical protein MG5_05951 [Candida albicans P57072]
gene-CAALFM_C207440CA	354.67	489.17	-0.4639	0.00061978	0.0068499	374	343	369	447	566	445	XP_713144.2	sterol esterase [Candida albicans SC5314]|AOW27742.1 sterol esterase [Candida albicans SC5314]
gene-CAALFM_C703710CA	837.75	626.03	0.4203	0.00063169	0.0069691	881	793	892	554	711	600	XP_710534.2	phosphatidylinositol phospholipase C [Candida albicans SC5314]|KGR08423.1 phosphatidylinositol phospholipase C, delta [Candida albicans P37037]|KGU04137.1 phosphatidylinositol phospholipase C, delta [Candida albicans 19F]|KHC72042.1 phosphatidylinositol phospholipase C, delta [Candida albicans SC5314]|KHC79898.1 phosphatidylinositol phospholipase C, delta [Candida albicans SC5314]|AOW30713.1 phos…
gene-CAALFM_C303860WA	153.32	97.75	0.6476	0.00065237	0.0071843	160	157	152	89	117	86	XP_712730.1	Mg-dependent acid phosphatase [Candida albicans SC5314]|EEQ44435.1 conserved hypothetical protein [Candida albicans WO-1]|KGQ88005.1 magnesium-dependent phosphatase-1 [Candida albicans P94015]|KGQ92311.1 magnesium-dependent phosphatase-1 [Candida albicans P37005]|KGR10046.1 magnesium-dependent phosphatase-1 [Candida albicans P57072]|KGR12774.1 magnesium-dependent phosphatase-1 [Candida albicans P…
gene-CAALFM_C201930CA	2463.16	1819.4	0.4372	0.0006551	0.0072014	2781	2479	2281	1644	2011	1754	KGU34803.1	hypothetical protein MGK_01605 [Candida albicans P57055]
gene-CAALFM_C400380WA	1164.22	780.02	0.5777	0.00066025	0.007245	1308	1113	1146	779	956	594	XP_713346.2	D-arabinose 1-dehydrogenase (NAD(P)(+)) [Candida albicans SC5314]|KGU09030.1 D-arabinose 1-dehydrogenase [Candida albicans 19F]|KGU10560.1 D-arabinose 1-dehydrogenase [Candida albicans L26]|KHC62960.1 D-arabinose 1-dehydrogenase [Candida albicans P75010]|AOW28831.1 D-arabinose 1-dehydrogenase (NAD(P)(+)) [Candida albicans SC5314]
gene-CAALFM_CR07400CA	22724.7	16284.4	0.4808	0.00066243	0.007256	21362	23596	24497	16074	18223	14060	XP_712334.1	dihydrolipoyl dehydrogenase [Candida albicans SC5314]|EEQ43789.1 dihydrolipoyl dehydrogenase, mitochondrial precursor [Candida albicans WO-1]|KGQ81141.1 dihydrolipoyl dehydrogenase, mitochondrial [Candida albicans P37005]|KGQ81344.1 dihydrolipoyl dehydrogenase, mitochondrial [Candida albicans GC75]|KGQ82043.1 dihydrolipoyl dehydrogenase, mitochondrial [Candida albicans P94015]|KGR00866.1 dihydrol…
gene-CAALFM_C601760WA	4475.22	3363.28	0.412	0.00066773	0.007301	4284	4614	4783	3017	3890	3121	XP_716719.2	Sec12p [Candida albicans SC5314]|KGQ86050.1 hypothetical protein MEU_04657 [Candida albicans P37005]|KGR04920.1 hypothetical protein MG5_04656 [Candida albicans P57072]|KGT66043.1 hypothetical protein MEK_04656 [Candida albicans 12C]|KGU05466.1 hypothetical protein MEY_04637 [Candida albicans 19F]|KHC31740.1 hypothetical protein MGQ_04635 [Candida albicans P76067]|KHC32091.1 hypothetical protein …
gene-CAALFM_C113070CA	1705.33	1108.09	0.6223	0.0006728	0.0073238	1477	2012	1709	1096	1094	1077	XP_722144.2	Fad3p [Candida albicans SC5314]|KGT71747.1 omega-6 fatty acid desaturase (delta-12 desaturase) [Candida albicans 12C]|KGU16865.1 omega-6 fatty acid desaturase (delta-12 desaturase) [Candida albicans 19F]|KHC56258.1 omega-6 fatty acid desaturase (delta-12 desaturase) [Candida albicans P60002]|AOW26917.1 Fad3p [Candida albicans SC5314]
gene-CAALFM_C406140CA	1329.18	808.54	0.7177	0.00067339	0.0073238	1592	1030	1464	893	876	621	XP_715577.2	hypothetical protein CAALFM_C406140CA [Candida albicans SC5314]|EEQ44912.1 conserved hypothetical protein [Candida albicans WO-1]|KGQ85472.1 hypothetical protein MEO_03790 [Candida albicans P94015]|KGQ87537.1 hypothetical protein MEU_03847 [Candida albicans P37005]|KGU08048.1 hypothetical protein MEY_03814 [Candida albicans 19F]|KGU08636.1 hypothetical protein MEM_03848 [Candida albicans L26]|KGU…
gene-CAALFM_C702120CA	363.48	602.15	-0.7292	0.00067288	0.0073238	276	453	377	490	698	611	XP_721341.1	mitochondrial 54S ribosomal protein MRP49 [Candida albicans SC5314]|BAE44729.1 hypothetical protein [Candida albicans]|EEQ47008.1 hypothetical protein CAWG_05562 [Candida albicans WO-1]|KGQ83417.1 hypothetical protein MEO_05101 [Candida albicans P94015]|KGQ84519.1 hypothetical protein MEU_05159 [Candida albicans P37005]|KGQ85714.1 hypothetical protein MG1_05174 [Candida albicans GC75]|KGR03151.1 …
gene-CAALFM_C202810CA	312.39	479.18	-0.619	0.00068591	0.0074467	271	352	330	407	615	418	XP_715366.1	negative cofactor 2 transcription regulator complex subunit [Candida albicans SC5314]|KGQ96957.1 hypothetical protein MEU_01683 [Candida albicans P37005]|KGR14824.1 hypothetical protein MG3_01695 [Candida albicans P78048]|KGR22338.1 hypothetical protein MG9_01693 [Candida albicans P37037]|KGT70490.1 hypothetical protein MEK_01722 [Candida albicans 12C]|KGU13986.1 hypothetical protein MEY_01700 [C…
gene-CAALFM_C604420WA	891.35	616.06	0.5338	0.00069418	0.0075231	958	814	960	637	674	514	XP_712400.2	hypothetical protein CAALFM_C604420WA [Candida albicans SC5314]|KGQ85622.1 hypothetical protein MEU_04918 [Candida albicans P37005]|KGR06143.1 hypothetical protein MG3_04963 [Candida albicans P78048]|KGR09998.1 hypothetical protein MG9_04928 [Candida albicans P37037]|KGT65716.1 hypothetical protein MEK_04918 [Candida albicans 12C]|KHC50606.1 hypothetical protein MGC_04912 [Candida albicans P37039…
gene-CAALFM_C206100WA	7715.57	5267.06	0.5506	0.00069611	0.0075308	7221	8301	8045	4748	6837	4237	XP_714280.2	dolichyl-phosphate-mannose-protein mannosyltransferase [Candida albicans SC5314]|Q59X23.2 RecName: Full=Dolichyl-phosphate-mannose--protein mannosyltransferase 4; Short=Protein mannosyltransferase 4|KGR00216.1 dolichyl-phosphate-mannose-protein mannosyltransferase [Candida albicans GC75]|KGT70795.1 dolichyl-phosphate-mannose-protein mannosyltransferase [Candida albicans 12C]|KGU11718.1 dolichyl-p…
gene-CAALFM_C207140WA	2489.52	1762.17	0.4981	0.00070358	0.0075982	2639	2288	2702	1505	2293	1502	XP_714859.2	putative phosphoric monoester hydrolase [Candida albicans SC5314]|KGR00314.1 2,3-diketo-5-methylthio-1-phosphopentane phosphatase [Candida albicans GC75]|KGU11017.1 2,3-diketo-5-methylthio-1-phosphopentane phosphatase [Candida albicans P87]|KGU13799.1 2,3-diketo-5-methylthio-1-phosphopentane phosphatase [Candida albicans 19F]|KGU28778.1 2,3-diketo-5-methylthio-1-phosphopentane phosphatase [Candid…
gene-CAALFM_C205000CA	846.55	1264.52	-0.5793	0.00071174	0.0076728	840	1007	735	1149	1498	1128	XP_714891.1	mitochondrial 54S ribosomal protein YmL10/YmL18 [Candida albicans SC5314]|EEQ45913.1 conserved hypothetical protein [Candida albicans WO-1]|KGQ89048.1 ribosomal protein L15 [Candida albicans P94015]|KGQ96371.1 ribosomal protein L15 [Candida albicans P37005]|KGR12262.1 ribosomal protein L15 [Candida albicans P57072]|KGR13497.1 ribosomal protein L15 [Candida albicans P78048]|KGR20857.1 ribosomal pr…
gene-CAALFM_C307760CA	1127.16	837.74	0.4285	0.00071374	0.0076808	1165	1130	1154	807	931	750	XP_719809.1	hypothetical protein CAALFM_C307760CA [Candida albicans SC5314]|EEQ44788.1 conserved hypothetical protein [Candida albicans WO-1]|KGQ87039.1 hypothetical protein MEO_03193 [Candida albicans P94015]|KGQ91222.1 hypothetical protein MEU_03231 [Candida albicans P37005]|KGQ97750.1 hypothetical protein MG1_03239 [Candida albicans GC75]|KGR10503.1 hypothetical protein MG3_03262 [Candida albicans P78048]…
gene-CAALFM_C401150WA	185.2	292.93	-0.6602	0.0007213	0.0077407	191	179	197	318	322	227	XP_722744.1	Ask1p [Candida albicans SC5314]|KGQ90076.1 DASH complex subunit ASK1 [Candida albicans P37005]|KGR16194.1 DASH complex subunit ASK1 [Candida albicans P37037]|KGT68357.1 DASH complex subunit ASK1 [Candida albicans 12C]|KHC78062.1 DASH complex subunit ASK1 [Candida albicans SC5314]|KHC86911.1 DASH complex subunit ASK1 [Candida albicans SC5314]|AOW28901.1 Ask1p [Candida albicans SC5314]
gene-CAALFM_CR04530WA	8693.78	5670.89	0.6165	0.00072182	0.0077407	8888	8328	9403	6210	6392	4204	XP_717406.1	fumarase [Candida albicans SC5314]|EEQ43550.1 fumarate hydratase, mitochondrial precursor [Candida albicans WO-1]|KGQ81784.1 fumarate hydratase, mitochondrial [Candida albicans P94015]|KGQ82463.1 fumarate hydratase, mitochondrial [Candida albicans GC75]|KGQ83052.1 fumarate hydratase, mitochondrial [Candida albicans P37005]|KGR01927.1 fumarate hydratase, mitochondrial [Candida albicans P57072]|KGR…
gene-CAALFM_C400290CA	74.92	39.59	0.931	0.000726	0.0077719	84	62	84	40	35	41	EEQ45428.1	conserved hypothetical protein [Candida albicans WO-1]
gene-CAALFM_C101110CA	686.71	1119.98	-0.7063	0.00073362	0.0078397	542	875	672	1002	1367	982	XP_718123.1	zinc finger-containing protein [Candida albicans SC5314]|KGQ98513.1 ZPR1 zinc finger domain-containing protein [Candida albicans P37005]|KGR04121.1 ZPR1 zinc finger domain-containing protein [Candida albicans GC75]|KGR21882.1 ZPR1 zinc finger domain-containing protein [Candida albicans P78048]|KGU14464.1 ZPR1 zinc finger domain-containing protein [Candida albicans P87]|KGU33501.1 ZPR1 zinc finger…
gene-CAALFM_C307540CA	2336.68	1694.96	0.4637	0.00075426	0.0080463	2555	2109	2500	1546	1723	1745	XP_719835.1	hypothetical protein CAALFM_C307540CA [Candida albicans SC5314]|KGQ87017.1 hypothetical protein MEO_03171 [Candida albicans P94015]|KGQ91200.1 hypothetical protein MEU_03209 [Candida albicans P37005]|KGQ97728.1 hypothetical protein MG1_03217 [Candida albicans GC75]|KGR08871.1 hypothetical protein MG5_03228 [Candida albicans P57072]|KGR10481.1 hypothetical protein MG3_03240 [Candida albicans P7804…
gene-CAALFM_C104830WA	6825.29	4955.67	0.4617	0.00075644	0.0080556	6341	7297	7211	4219	6037	4584	XP_713569.2	coatomer subunit gamma [Candida albicans SC5314]|AOW26157.1 coatomer subunit gamma [Candida albicans SC5314]
gene-CAALFM_CR02090CA	1138.87	1612.01	-0.5014	0.00075897	0.0080685	1072	1241	1165	1344	1744	1706	KGU02046.1	mRNA-capping enzyme subunit beta [Candida albicans P87]
gene-CAALFM_C111200WA	15927.9	26369.7	-0.7273	0.00076619	0.0081312	19941	12072	16980	21464	24838	31564	XP_713901.2	hypothetical protein CAALFM_C111200WA [Candida albicans SC5314]|AOW26745.1 hypothetical protein CAALFM_C111200WA [Candida albicans SC5314]
gene-CAALFM_CR02490WA	1600.86	8156.09	-2.349	0.00076999	0.0081574	1965	727	2255	12860	3960	6249	ABD17825.1	oligopeptide transporter 4 [Candida albicans]|KGU03588.1 OPT family small oligopeptide transporter [Candida albicans 19F]|KGU20119.1 OPT family small oligopeptide transporter [Candida albicans P34048]|KGU21825.1 OPT family small oligopeptide transporter [Candida albicans P57055]|KHC46331.1 OPT family small oligopeptide transporter [Candida albicans P37039]
gene-CAALFM_C105510CA	429.6	305.12	0.4929	0.00077425	0.0081884	485	396	436	262	362	288	XP_002417189.1	40S ribosomal protein S27 [Candida dubliniensis CD36]|XP_019330650.1 ribosomal 40S subunit protein S27A [Candida albicans SC5314]|CAX44781.1 ribosomal protein S27, putative [Candida dubliniensis CD36]|EEQ42632.1 40S ribosomal protein S27-A [Candida albicans WO-1]|KGQ91810.1 small subunit ribosomal protein S27e [Candida albicans P94015]|KGQ98937.1 small subunit ribosomal protein S27e [Candida albi…
gene-CAALFM_C304860WA	494.57	707.31	-0.5173	0.00077705	0.0082038	466	526	519	560	856	704	KHC63797.1	hypothetical protein MGE_02935 [Candida albicans P75010]
gene-CAALFM_C108970WA	47.29	84.43	-0.8345	0.00078465	0.0082571	59	45	41	78	94	79	gene-CAALFM_C108970WA	-
gene-CAALFM_C207750WA	1647.57	1164.14	0.5015	0.00078479	0.0082571	1829	1524	1697	1187	1294	972	XP_019330798.1	Rho family GTPase [Candida albicans SC5314]|KGQ89305.1 small GTP-binding protein domain [Candida albicans P94015]|KGQ95774.1 small GTP-binding protein domain [Candida albicans P37005]|KGR00374.1 small GTP-binding protein domain [Candida albicans GC75]|KGR11625.1 small GTP-binding protein domain [Candida albicans P57072]|KGR13755.1 small GTP-binding protein domain [Candida albicans P78048]|KGR2111…
gene-CAALFM_CR04080CA	4865.72	3525.96	0.4645	0.00078673	0.0082634	4539	5254	5068	3119	4278	3151	XP_717354.2	protein-transporting protein [Candida albicans SC5314]|EEQ43507.1 conserved hypothetical protein [Candida albicans WO-1]|KGQ81740.1 translocation protein SEC63 [Candida albicans P94015]|KGU19045.1 translocation protein SEC63 [Candida albicans P34048]|KGU21265.1 translocation protein SEC63 [Candida albicans P57055]|AOW31146.1 protein-transporting protein [Candida albicans SC5314]
gene-CAALFM_C500710WA	262.81	155.89	0.7556	0.00078865	0.0082694	320	183	306	145	165	152	EEQ46121.1	conserved hypothetical protein [Candida albicans WO-1]|KHC49328.1 hypothetical protein MEW_03947 [Candida albicans P60002]
gene-CAALFM_C603550CA	95.59	170.13	-0.836	0.00079385	0.0083097	77	118	96	118	218	177	XP_718060.2	hypothetical protein CAALFM_C603550CA [Candida albicans SC5314]|AOW30284.1 hypothetical protein CAALFM_C603550CA [Candida albicans SC5314]
gene-CAALFM_C100950CA	1276.83	2000.87	-0.6485	0.00079952	0.0083548	1145	1520	1227	1446	2456	2110	XP_718972.1	polo kinase [Candida albicans SC5314]|EEQ43043.1 cell cycle serine/threonine-protein kinase CDC5/MSD2 [Candida albicans WO-1]|KGQ98498.1 cell cycle serine/threonine-protein kinase CDC5/MSD2 [Candida albicans P37005]|KGQ99226.1 cell cycle serine/threonine-protein kinase CDC5/MSD2 [Candida albicans P94015]|KGR23163.1 cell cycle serine/threonine-protein kinase CDC5/MSD2 [Candida albicans P37037]|KGT…
gene-CAALFM_C204540CA	2530.71	1210.04	1.0647	0.0008052	0.0083999	3973	1580	2263	1439	1368	772	XP_712922.2	putative ribosome biosynthesis protein [Candida albicans SC5314]|KHC65570.1 hypothetical protein MGE_01868 [Candida albicans P75010]|KHC87838.1 hypothetical protein I503_01902 [Candida albicans SC5314]|AOW27480.1 putative ribosome biosynthesis protein [Candida albicans SC5314]
gene-CAALFM_C405690WA	12575.7	9128.77	0.4621	0.0008169	0.0085074	11432	13419	13560	8501	10337	8324	XP_716562.2	GTPase-activating protein [Candida albicans SC5314]|Q5A455.2 RecName: Full=Protein transport protein SEC23|EEQ44953.1 protein transport protein SEC23 [Candida albicans WO-1]|KGQ85430.1 protein transporter SEC23 [Candida albicans P94015]|KGQ88243.1 protein transporter SEC23 [Candida albicans P37005]|KGR09071.1 protein transporter SEC23 [Candida albicans P78048]|KGT67760.1 protein transporter SEC23…
gene-CAALFM_C210680WA	582.42	806.12	-0.4687	0.00082007	0.008526	602	566	615	678	860	857	XP_717149.1	hypothetical protein CAALFM_C210680WA [Candida albicans SC5314]|KGR11425.1 transcription initiation factor TFIID subunit 8 [Candida albicans P57072]|KHC38907.1 transcription initiation factor TFIID subunit 8 [Candida albicans P76067]|KHC82088.1 transcription initiation factor TFIID subunit 8 [Candida albicans SC5314]|KHC88409.1 transcription initiation factor TFIID subunit 8 [Candida albicans SC5…
gene-CAALFM_C600920WA	1063.73	744.92	0.5148	0.00082652	0.0085784	1161	1068	1027	774	787	641	XP_714302.1	hypothetical protein CAALFM_C600920WA [Candida albicans SC5314]|KGQ84087.1 hypothetical protein MEO_04516 [Candida albicans P94015]|KGQ85974.1 hypothetical protein MEU_04581 [Candida albicans P37005]|KGR07317.1 hypothetical protein MG3_04593 [Candida albicans P78048]|KGR10944.1 hypothetical protein MG9_04569 [Candida albicans P37037]|KGT65967.1 hypothetical protein MEK_04580 [Candida albicans 12C…
gene-CAALFM_C207170CA	268.9	399.95	-0.5727	0.00082889	0.0085885	275	244	305	315	441	436	KHC57825.1	hypothetical protein MGC_02111 [Candida albicans P37039]
gene-CAALFM_C303170WA	2855.81	2065.66	0.4669	0.00083149	0.0085896	2880	3071	2776	1742	2605	1854	XP_720011.2	GTPase-activating protein [Candida albicans SC5314]|Q5AEF2.2 RecName: Full=Protein transport protein SEC13|EEQ44408.1 protein transport protein SEC13 [Candida albicans WO-1]|KGQ87980.1 protein transporter SEC13 [Candida albicans P94015]|KGQ92286.1 protein transporter SEC13 [Candida albicans P37005]|KGQ98187.1 protein transporter SEC13 [Candida albicans GC75]|KGR10812.1 protein transporter SEC13 […
gene-CAALFM_C702890CA	6438.46	4211.93	0.612	0.00083179	0.0085896	5739	7249	6657	3283	5767	3685	EEQ47067.1	dolichyl-phosphate-mannose-protein mannosyltransferase 1 [Candida albicans WO-1]
gene-CAALFM_C302610CA	66264.5	41280.2	0.6828	0.00083611	0.0086197	75757	53300	74481	42154	51892	29354	4LRU_A	Chain A, Crystal Structure Of Glyoxalase Iii (orf 19.251) From Candida Albicans
gene-CAALFM_CR02510WA	1347.58	2062.93	-0.6143	0.0008382	0.0086267	1380	1273	1474	1497	2188	2458	XP_710710.2	hypothetical protein CAALFM_CR02510WA [Candida albicans SC5314]|KGU20121.1 hypothetical protein MG7_05603 [Candida albicans P34048]|KHC67216.1 hypothetical protein MGS_05625 [Candida albicans P78042]|AOW30995.1 hypothetical protein CAALFM_CR02510WA [Candida albicans SC5314]
gene-CAALFM_C201170CA	1041.53	787.12	0.4039	0.00084202	0.0086516	1082	1025	1081	723	912	711	XP_719456.2	hypothetical protein CAALFM_C201170CA [Candida albicans SC5314]|KGQ96799.1 hypothetical protein MEU_01522 [Candida albicans P37005]|KGR15987.1 hypothetical protein MG3_01580 [Candida albicans P78048]|KGR22180.1 hypothetical protein MG9_01532 [Candida albicans P37037]|KGT71124.1 hypothetical protein MEK_01559 [Candida albicans 12C]|KHC59251.1 hypothetical protein MGC_01519 [Candida albicans P37039…
gene-CAALFM_C204180CA	1191.68	842.41	0.501	0.00084466	0.0086549	1272	1219	1155	866	910	718	XP_720928.2	hypothetical protein CAALFM_C204180CA [Candida albicans SC5314]|KGR12182.1 solute carrier family 25 (mitochondrial phosphate transporter), member 23/24/25/41 [Candida albicans P57072]|KGR14954.1 solute carrier family 25 (mitochondrial phosphate transporter), member 23/24/25/41 [Candida albicans P78048]|KGU12555.1 solute carrier family 25 (mitochondrial phosphate transporter), member 23/24/25/41 […
gene-CAALFM_C407030WA	657.37	461.71	0.5104	0.00084517	0.0086549	715	642	656	467	521	383	XP_715415.1	phosphoadenylyl-sulfate reductase (thioredoxin) [Candida albicans SC5314]|EEQ44831.1 phosphoadenosine phosphosulfate reductase [Candida albicans WO-1]|KGQ85557.1 phosphoadenosine phosphosulfate reductase [Candida albicans P94015]|KGQ87623.1 phosphoadenosine phosphosulfate reductase [Candida albicans P37005]|KGQ92681.1 phosphoadenosine phosphosulfate reductase [Candida albicans GC75]|KGR06923.1 ph…
gene-CAALFM_CR02580WA	432.41	644.22	-0.5742	0.00085388	0.0087295	459	441	423	694	664	542	XP_710700.2	pantoate--beta-alanine ligase [Candida albicans SC5314]|KGQ82856.1 pantoate-beta-alanine ligase [Candida albicans P37005]|KGR04499.1 pantoate-beta-alanine ligase [Candida albicans P78048]|KGR07074.1 pantoate-beta-alanine ligase [Candida albicans P37037]|KGU03332.1 pantoate-beta-alanine ligase [Candida albicans L26]|KGU03597.1 pantoate-beta-alanine ligase [Candida albicans 19F]|KHC46340.1 pantoate…
gene-CAALFM_C302170CA	10679.9	7687.4	0.4743	0.00085754	0.0087378	9875	11370	11380	7051	9295	6629	XP_721706.2	metalloaminopeptidase [Candida albicans SC5314]|KGQ99528.1 aminopeptidase I [Candida albicans GC75]|KGT70233.1 aminopeptidase I [Candida albicans 12C]|KGU10078.1 aminopeptidase I [Candida albicans P87]|KGU31051.1 aminopeptidase I [Candida albicans P75063]|KHC43634.1 aminopeptidase I [Candida albicans Ca6]|KHC69962.1 aminopeptidase I [Candida albicans P75016]|KHC79525.1 aminopeptidase I [Candida a…
gene-CAALFM_CR10790WA	1331.54	2841.67	-1.0936	0.00085739	0.0087378	882	1664	1503	2064	2084	4165	XP_719427.1	oligo-1,6-glucosidase IMA1 [Candida albicans SC5314]|KGQ80622.1 alpha-glucosidase [Candida albicans P37005]|KGR00758.1 alpha-glucosidase [Candida albicans P78048]|KGR05409.1 alpha-glucosidase [Candida albicans P37037]|KGT62986.1 alpha-glucosidase [Candida albicans 12C]|KGU00495.1 alpha-glucosidase [Candida albicans L26]|KGU00869.1 alpha-glucosidase [Candida albicans 19F]|KHC44336.1 alpha-glucosid…
gene-CAALFM_C104880CA	351.88	568.16	-0.6927	0.00086128	0.0087613	291	442	338	450	713	544	XP_713565.1	mitochondrial 54S ribosomal protein YmL37 [Candida albicans SC5314]|KGR21516.1 hypothetical protein MG3_00519 [Candida albicans P78048]|KGR23543.1 hypothetical protein MG9_00478 [Candida albicans P37037]|KGU14826.1 hypothetical protein MEQ_00470 [Candida albicans P87]|KGU18737.1 hypothetical protein MEM_00484 [Candida albicans L26]|KGU19509.1 hypothetical protein MEY_00480 [Candida albicans 19F]|…
gene-CAALFM_C700160CA	269.43	404.09	-0.5861	0.00086895	0.0088248	266	315	241	362	487	359	XP_720398.1	hypothetical protein CAALFM_C700160CA [Candida albicans SC5314]|Q5AFG1.1 RecName: Full=Ribosome biogenesis protein ALB1|BAE44547.1 hypothetical protein [Candida albicans]|EEQ46828.1 conserved hypothetical protein [Candida albicans WO-1]|KGT65268.1 ribosome biogenesis protein ALB1 [Candida albicans 12C]|KGU04879.1 ribosome biogenesis protein ALB1 [Candida albicans 19F]|KGU04989.1 ribosome biogenes…
gene-CAALFM_CR08370WA	1821.16	1341.19	0.4413	0.00087594	0.0088811	1972	1872	1728	1273	1550	1171	XP_716243.1	glutathione synthase [Candida albicans SC5314]|KGQ81008.1 glutathione synthetase [Candida albicans GC75]|KGU01821.1 glutathione synthetase [Candida albicans 19F]|KHC54856.1 glutathione synthetase [Candida albicans P75010]|KHC77274.1 glutathione synthetase [Candida albicans SC5314]|AOW31518.1 glutathione synthase [Candida albicans SC5314]
gene-CAALFM_C206430CA	419.16	282.7	0.5655	0.00088165	0.0089242	444	395	445	209	365	278	XP_711828.1	ethanol metabolism protein [Candida albicans SC5314]|Q59Q43.1 RecName: Full=Protein SYM1|KGQ96503.1 protein SYM1 [Candida albicans P37005]|KGR13628.1 protein SYM1 [Candida albicans P78048]|KGR20988.1 protein SYM1 [Candida albicans P37037]|KGT70825.1 protein SYM1 [Candida albicans 12C]|KGU14322.1 protein SYM1 [Candida albicans 19F]|KGU15432.1 protein SYM1 [Candida albicans L26]|KGU28711.1 protein …
gene-CAALFM_C205300CA	1566.27	2389.66	-0.6097	0.00088407	0.0089339	1299	1911	1560	2066	2806	2265	XP_019330775.1	mitochondrial 37S ribosomal protein MRPS35 [Candida albicans SC5314]|KGQ96399.1 hypothetical protein MEU_01934 [Candida albicans P37005]|KGR12290.1 hypothetical protein MG5_01934 [Candida albicans P57072]|KGR13525.1 hypothetical protein MG3_01951 [Candida albicans P78048]|KGR20885.1 hypothetical protein MG9_01950 [Candida albicans P37037]|KGT70722.1 hypothetical protein MEK_01964 [Candida albican…
gene-CAALFM_C303380WA	1375.61	932.27	0.561	0.00088603	0.008939	1659	1106	1462	784	1152	859	XP_720030.2	hypothetical protein CAALFM_C303380WA [Candida albicans SC5314]|AOW28366.1 hypothetical protein CAALFM_C303380WA [Candida albicans SC5314]
gene-CAALFM_C102630CA	1383.29	871.22	0.6679	0.00089027	0.008967	1723	1290	1230	960	810	784	XP_721451.2	glucan exo-1,3-beta-glucosidase [Candida albicans SC5314]|Q5AIA1.2 RecName: Full=Glucan 1,3-beta-glucosidase 2; AltName: Full=Exo-1,3-beta-glucanase 2; Flags: Precursor|KGQ98656.1 glucan 1,3-beta-glucosidase [Candida albicans P37005]|KGR15396.1 glucan 1,3-beta-glucosidase [Candida albicans P57072]|KGT72451.1 glucan 1,3-beta-glucosidase [Candida albicans 12C]|KHC61881.1 glucan 1,3-beta-glucosidase…
gene-CAALFM_CR07390CA	532.11	935.1	-0.814	0.000902	0.0090702	389	742	484	784	1089	920	XP_712336.1	mitochondrial 54S ribosomal protein YmL8 [Candida albicans SC5314]|EEQ43788.1 hypothetical protein CAWG_02037 [Candida albicans WO-1]|KGQ81343.1 ribosomal protein L17 [Candida albicans GC75]|KGR00865.1 ribosomal protein L17 [Candida albicans P57072]|KGR01114.1 ribosomal protein L17 [Candida albicans P78048]|KGT63521.1 ribosomal protein L17 [Candida albicans 12C]|KGU00973.1 ribosomal protein L17 […
gene-CAALFM_CR08350WA	2371.9	1807.2	0.3922	0.00090405	0.009076	2381	2407	2467	1673	2091	1621	XP_716242.1	hypothetical protein CAALFM_CR08350WA [Candida albicans SC5314]|Q5A360.1 RecName: Full=Nucleotide exchange factor SIL1; Flags: Precursor|KGR01203.1 nucleotide exchange factor SIL1 [Candida albicans P78048]|KGR05720.1 nucleotide exchange factor SIL1 [Candida albicans P37037]|KHC54854.1 nucleotide exchange factor SIL1 [Candida albicans P75010]|AOW31516.1 hypothetical protein CAALFM_CR08350WA [Candi…
gene-CAALFM_C113010WA	488.26	815.38	-0.7403	0.00090842	0.009105	383	648	453	779	931	716	KGQ97451.1	hypothetical protein MEU_01264 [Candida albicans P37005]
gene-CAALFM_C405350WA	335.07	235.26	0.5101	0.00093562	0.0093623	343	320	363	196	263	242	KHC66805.1	SVP1-like protein 2 [Candida albicans P75016]
gene-CAALFM_C702190WA	34.05	65.57	-0.9484	0.00095372	0.0095279	27	35	42	52	76	68	gene-CAALFM_C702190WA	-
gene-CAALFM_C306710WA	1984.58	1356.56	0.549	0.00095967	0.0095717	2330	1679	2084	1327	1617	1101	XP_719924.2	hypothetical protein CAALFM_C306710WA [Candida albicans SC5314]|AOW28677.1 hypothetical protein CAALFM_C306710WA [Candida albicans SC5314]
gene-CAALFM_C300700WA	538.21	389.02	0.4677	0.0009811	0.0097696	541	510	597	349	463	350	XP_717762.2	CORVET complex membrane-binding subunit [Candida albicans SC5314]|AOW28120.1 CORVET complex membrane-binding subunit [Candida albicans SC5314]
gene-CAALFM_CR00930WA	75.3	124.34	-0.7264	0.00098887	0.009831	66	79	85	98	146	128	XP_717953.1	Ato10p [Candida albicans SC5314]|KGT64671.1 hypothetical protein MEK_05453 [Candida albicans 12C]|KHC71071.1 hypothetical protein W5Q_05553 [Candida albicans SC5314]|KHC79682.1 hypothetical protein I503_05517 [Candida albicans SC5314]|AOW30858.1 Ato10p [Candida albicans SC5314]
gene-CAALFM_C210330CA	233.55	415.04	-0.8271	0.0010152	0.01007	280	180	258	455	318	433	XP_714391.2	hypothetical protein CAALFM_C210330CA [Candida albicans SC5314]|KGQ96019.1 hypothetical protein MEU_02421 [Candida albicans P37005]|KGU13023.1 hypothetical protein MEY_02438 [Candida albicans 19F]|KGU29083.1 hypothetical protein MG7_02435 [Candida albicans P34048]|KGU35600.1 Hap43p-repressed protein [Candida albicans P57055]|KHC66113.1 Hap43p-repressed protein [Candida albicans P75010]|KHC80809.1…
gene-CAALFM_CR08800WA	53.66	109.88	-1.0277	0.0010162	0.01007	76	45	44	122	83	114	gene-CAALFM_CR08800WA	-
gene-CAALFM_C600820WA	41764.1	59251	-0.5046	0.0010229	0.01012	47767	36211	44178	59115	58458	57077	XP_711315.2	putative glucosidase [Candida albicans SC5314]|Q59NP5.2 RecName: Full=Secreted beta-glucosidase SUN41; Flags: Precursor|KGQ85964.1 hypothetical protein MEU_04571 [Candida albicans P37005]|KGR07307.1 hypothetical protein MG3_04583 [Candida albicans P78048]|KGT65957.1 hypothetical protein MEK_04570 [Candida albicans 12C]|KGU05380.1 hypothetical protein MEY_04551 [Candida albicans 19F]|KGU05854.1 hy…
gene-CAALFM_C401800WA	332.74	212.57	0.6438	0.0010357	0.010214	300	381	334	190	278	171	XP_722684.1	hypothetical protein CAALFM_C401800WA [Candida albicans SC5314]|KHC77483.1 hypothetical protein W5Q_03481 [Candida albicans SC5314]|KHC86735.1 hypothetical protein I503_03473 [Candida albicans SC5314]|AOW28952.1 hypothetical protein CAALFM_C401800WA [Candida albicans SC5314]
gene-CAALFM_C700920CA	722.46	1172.46	-0.698	0.001035	0.010214	998	548	678	1071	1184	1212	XP_720316.1	hypothetical protein CAALFM_C700920CA [Candida albicans SC5314]|BAE44620.1 hypothetical protein [Candida albicans]|KGQ85396.1 hypothetical protein MEU_05045 [Candida albicans P37005]|KGR03306.1 hypothetical protein MG5_05024 [Candida albicans P57072]|KGR05518.1 hypothetical protein MG3_05087 [Candida albicans P78048]|KGR09763.1 hypothetical protein MG9_05050 [Candida albicans P37037]|KGT65104.1 h…
gene-CAALFM_C303330CA	350.01	492.07	-0.4905	0.0010523	0.010361	340	342	389	454	511	492	XP_720027.2	hypothetical protein CAALFM_C303330CA [Candida albicans SC5314]|Q5AED6.3 RecName: Full=Pre-mRNA-splicing factor CLF1|KGT69770.1 pre-mRNA-splicing factor CLF1 [Candida albicans 12C]|KGU10197.1 pre-mRNA-splicing factor CLF1 [Candida albicans P87]|KHC78521.1 pre-mRNA-splicing factor CLF1 [Candida albicans P78042]|KHC78893.1 pre-mRNA-splicing factor CLF1 [Candida albicans SC5314]|AOW28362.1 hypotheti…
gene-CAALFM_C201990CA	2070.03	3001.53	-0.5358	0.0010544	0.010362	2342	1785	2225	2589	2963	3323	XP_722558.2	1-phosphatidylinositol-3-phosphate 5-kinase [Candida albicans SC5314]|AOW27240.1 1-phosphatidylinositol-3-phosphate 5-kinase [Candida albicans SC5314]
gene-CAALFM_CR02870WA	1915.35	1450.57	0.4004	0.0010558	0.010362	1949	1903	2009	1210	1764	1371	KGQ82884.1	AP-1 complex subunit gamma-1 [Candida albicans P37005]
gene-CAALFM_C701990CA	1152.28	789.64	0.5452	0.0010667	0.010452	1074	1086	1367	771	931	651	BAE44715.1	hypothetical protein [Candida albicans]
gene-CAALFM_C210200WA	1012.68	637.61	0.6672	0.0010718	0.010485	1359	843	911	580	809	523	EEQ47512.1	hypothetical protein CAWG_06091 [Candida albicans WO-1]|KGQ89541.1 oligosaccharyltransferase complex subunit epsilon [Candida albicans P94015]|KGQ96006.1 oligosaccharyltransferase complex subunit epsilon [Candida albicans P37005]|KGQ99700.1 oligosaccharyltransferase complex subunit epsilon [Candida albicans GC75]|KGR20830.1 oligosaccharyltransferase complex subunit epsilon [Candida albicans P3703…
gene-CAALFM_C101040WA	445.36	294.16	0.5956	0.0010737	0.010487	404	481	475	242	393	252	XP_718115.1	hypothetical protein CAALFM_C101040WA [Candida albicans SC5314]|KGQ98506.1 methionine-R-sulfoxide reductase [Candida albicans P37005]|KGQ99234.1 methionine-R-sulfoxide reductase [Candida albicans P94015]|KGR04114.1 methionine-R-sulfoxide reductase [Candida albicans GC75]|KGR15247.1 methionine-R-sulfoxide reductase [Candida albicans P57072]|KGR21874.1 methionine-R-sulfoxide reductase [Candida albi…
gene-CAALFM_C604140CA	875.18	621.8	0.4925	0.0010932	0.010661	877	866	935	478	717	664	XP_710423.2	hypothetical protein CAALFM_C604140CA [Candida albicans SC5314]|AOW30334.1 hypothetical protein CAALFM_C604140CA [Candida albicans SC5314]
gene-CAALFM_C206220CA	267.92	379.71	-0.5023	0.001102	0.010729	276	285	258	363	404	358	XP_711477.1	Mec3p [Candida albicans SC5314]|KGQ96484.1 G2-specific checkpoint protein [Candida albicans P37005]|KGR00228.1 G2-specific checkpoint protein [Candida albicans GC75]|KGR12375.1 G2-specific checkpoint protein [Candida albicans P57072]|KGT70807.1 G2-specific checkpoint protein [Candida albicans 12C]|KGU11730.1 G2-specific checkpoint protein [Candida albicans P87]|KGU15414.1 G2-specific checkpoint p…
gene-CAALFM_CR04120CA	405.27	254.22	0.6701	0.0011104	0.010794	423	451	364	222	354	192	XP_717359.2	mismatch repair ATPase [Candida albicans SC5314]|KGR03382.1 hypothetical protein MG3_05790 [Candida albicans P78048]|KHC45725.1 hypothetical protein MGC_05754 [Candida albicans P37039]|AOW31150.1 mismatch repair ATPase [Candida albicans SC5314]
gene-CAALFM_C205800CA	675.78	487.32	0.4708	0.0011149	0.010821	641	672	754	407	576	474	XP_712822.2	hypothetical protein CAALFM_C205800CA [Candida albicans SC5314]|KGQ96444.1 hypothetical protein MEU_01981 [Candida albicans P37005]|KHC65686.1 hypothetical protein MGE_01990 [Candida albicans P75010]|AOW27591.1 hypothetical protein CAALFM_C205800CA [Candida albicans SC5314]
gene-CAALFM_CR08610WA	1770	1103.6	0.6816	0.0011249	0.0109	2278	1518	1641	1129	1363	803	XP_716273.1	mitochondrial pyruvate carrier [Candida albicans SC5314]|EEQ43893.1 brain protein 44 [Candida albicans WO-1]|KGQ81030.1 hypothetical protein MG1_06235 [Candida albicans GC75]|KGQ81251.1 hypothetical protein MEU_06197 [Candida albicans P37005]|KGQ82154.1 hypothetical protein MEO_06160 [Candida albicans P94015]|KGR00982.1 hypothetical protein MG5_06181 [Candida albicans P57072]|KGR01227.1 hypotheti…
gene-CAALFM_C113350WA	4912.45	7410.36	-0.5931	0.001142	0.011049	5186	4423	5449	5434	7836	8789	XP_722171.1	Stp2p [Candida albicans SC5314]|Q5AL16.1 RecName: Full=Transcriptional regulator STP2; Flags: Precursor|AOW26940.1 Stp2p [Candida albicans SC5314]
gene-CAALFM_C208430CA	33.97	63.43	-0.8961	0.0011454	0.011064	35	33	36	64	63	60	KGQ89363.1	hypothetical protein MEO_02228 [Candida albicans P94015]
gene-CAALFM_C111660WA	47795.8	33720.6	0.5033	0.0011554	0.011144	50828	41928	53812	34078	38285	27806	XP_713020.2	glutamate decarboxylase [Candida albicans SC5314]|KGQ90817.1 glutamate decarboxylase [Candida albicans P94015]|KHC60465.1 glutamate decarboxylase [Candida albicans P37039]|AOW26790.1 glutamate decarboxylase [Candida albicans SC5314]|RLP62431.1 glutamate decarboxylase [Candida albicans Ca529L]
gene-CAALFM_C400230WA	674.75	469.15	0.523	0.0011588	0.011159	679	683	702	425	608	376	XP_713329.1	hypothetical protein CAALFM_C400230WA [Candida albicans SC5314]|KGQ86296.1 hypothetical protein MEO_03232 [Candida albicans P94015]|KGQ89991.1 hypothetical protein MEU_03272 [Candida albicans P37005]|KGR16109.1 hypothetical protein MG9_03260 [Candida albicans P37037]|KHC77975.1 hypothetical protein W5Q_03325 [Candida albicans SC5314]|KHC86826.1 hypothetical protein I503_03326 [Candida albicans SC…
gene-CAALFM_C301080WA	489.05	702.16	-0.5223	0.0011664	0.011211	436	534	523	587	778	726	XP_019330827.1	mitochondrial 54S ribosomal protein YmL33 [Candida albicans SC5314]|EEQ44181.1 predicted protein [Candida albicans WO-1]|KGQ87742.1 ribosomal protein L30 [Candida albicans P94015]|KGQ92044.1 ribosomal protein L30 [Candida albicans P37005]|KGQ99425.1 ribosomal protein L30 [Candida albicans GC75]|KGR10612.1 ribosomal protein L30 [Candida albicans P57072]|KGR12501.1 ribosomal protein L30 [Candida al…
gene-CAALFM_C305730CA	520.23	361.28	0.5241	0.0011679	0.011211	569	510	514	312	474	301	XP_716595.1	Lac1p [Candida albicans SC5314]|KGR17681.1 acyl-CoA-dependent ceramide synthase [Candida albicans P37037]|KGT69685.1 acyl-CoA-dependent ceramide synthase [Candida albicans 12C]|KGU26681.1 acyl-CoA-dependent ceramide synthase [Candida albicans P34048]|KGU30808.1 acyl-CoA-dependent ceramide synthase [Candida albicans P57055]|KHC78743.1 acyl-CoA-dependent ceramide synthase [Candida albicans P78042]|…
gene-CAALFM_C604570WA	7527.25	5740.05	0.3912	0.0011704	0.011218	7722	7041	8293	5221	6103	5700	XP_712426.1	dynamin-like GTPase [Candida albicans SC5314]|Q9C0L9.2 RecName: Full=Protein SEY1|AOW30373.1 dynamin-like GTPase [Candida albicans SC5314]
gene-CAALFM_C602540CA	210.19	323.06	-0.6175	0.0011733	0.011227	244	183	218	344	320	287	XP_719088.1	hypothetical protein CAALFM_C602540CA [Candida albicans SC5314]|KGQ86124.1 hypothetical protein MEU_04732 [Candida albicans P37005]|KGR04994.1 hypothetical protein MG5_04731 [Candida albicans P57072]|KGR07471.1 hypothetical protein MG3_04748 [Candida albicans P78048]|KGR10253.1 hypothetical protein MG9_04726 [Candida albicans P37037]|KGT66117.1 hypothetical protein MEK_04731 [Candida albicans 12C…
gene-CAALFM_C401060WA	881.58	1300.32	-0.5606	0.0011804	0.011278	990	864	846	1013	1339	1509	XP_722752.2	Mlp1p [Candida albicans SC5314]|AOW28893.1 Mlp1p [Candida albicans SC5314]
gene-CAALFM_C209140CA	3470.72	2354.04	0.5603	0.0011853	0.011308	3098	3927	3564	2387	2296	2249	XP_714247.2	sulfite reductase subunit alpha [Candida albicans SC5314]|KHC88267.1 sulfite reductase (NADPH) flavoprotein alpha-component [Candida albicans SC5314]|AOW27900.1 sulfite reductase subunit alpha [Candida albicans SC5314]
gene-CAALFM_C500590WA	107271	68735.1	0.6422	0.0011901	0.011335	120332	100244	108197	80306	68706	52946	XP_716769.1	ADP/ATP carrier protein [Candida albicans SC5314]|EEQ46109.1 ADP,ATP carrier protein [Candida albicans WO-1]|KGQ85031.1 ADP,ATP carrier protein [Candida albicans P94015]|KGQ87115.1 ADP,ATP carrier protein [Candida albicans P37005]|KGQ91938.1 ADP,ATP carrier protein [Candida albicans GC75]|KGR06223.1 ADP,ATP carrier protein [Candida albicans P57072]|KGR08482.1 ADP,ATP carrier protein [Candida albi…
gene-CAALFM_CR09680CA	5849.78	3206.45	0.8676	0.0011966	0.01138	7084	4370	6538	4151	2893	2300	XP_711296.1	Rta4p [Candida albicans SC5314]|KGQ80705.1 hypothetical protein MG1_06327 [Candida albicans GC75]|KGQ80893.1 hypothetical protein MEU_06290 [Candida albicans P37005]|KGR00654.1 hypothetical protein MG3_06327 [Candida albicans P78048]|KGR05306.1 hypothetical protein MG9_06313 [Candida albicans P37037]|KGT62882.1 hypothetical protein MEK_06291 [Candida albicans 12C]|KGU00392.1 hypothetical protein …
gene-CAALFM_C201890WA	1500.8	953.82	0.6533	0.0012081	0.011471	1201	1785	1586	724	1192	951	XP_722546.2	Ctf1p [Candida albicans SC5314]|AOW27232.1 Ctf1p [Candida albicans SC5314]
gene-CAALFM_C208520CA	13.06	2.33	2.4782	0.001239	0.011727	18	14	8	2	3	2	XP_019330808.1	hypothetical protein CAALFM_C208520CA [Candida albicans SC5314]|KGQ95841.1 hypothetical protein MEU_02242 [Candida albicans P37005]|KGR00440.1 hypothetical protein MG1_02268 [Candida albicans GC75]|KGR11691.1 hypothetical protein MG5_02238 [Candida albicans P57072]|KGR13823.1 hypothetical protein MG3_02256 [Candida albicans P78048]|KGR21181.1 hypothetical protein MG9_02253 [Candida albicans P3703…
gene-CAALFM_C401580CA	5.53	19.4	-1.8081	0.0012408	0.011727	6	4	7	21	25	12	gene-CAALFM_C401580CA	-
gene-CAALFM_C504810WA	20110.8	27893.4	-0.4719	0.0012375	0.011727	23082	16505	22171	24542	31989	26625	XP_721876.1	6-phosphofructokinase subunit alpha [Candida albicans SC5314]|KGQ86881.1 6-phosphofructokinase subunit alpha [Candida albicans P37005]|KGR07880.1 6-phosphofructokinase subunit alpha [Candida albicans P78048]|KGR11334.1 6-phosphofructokinase subunit alpha [Candida albicans P37037]|KGT67051.1 6-phosphofructokinase subunit alpha [Candida albicans 12C]|KGU06420.1 6-phosphofructokinase subunit alpha […
gene-CAALFM_C203540WA	1270.83	1722.23	-0.4384	0.0012486	0.011783	1462	1221	1211	1464	1889	1771	XP_720989.2	DNA-directed DNA polymerase eta [Candida albicans SC5314]|AOW27388.1 DNA-directed DNA polymerase eta [Candida albicans SC5314]
gene-CAALFM_C107360WA	568.13	858.64	-0.5966	0.0012583	0.011857	585	639	511	620	1029	927	XP_713879.1	hypothetical protein CAALFM_C107360WA [Candida albicans SC5314]|Q59WD5.1 RecName: Full=Protein STU1|KGQ91342.1 protein STU1 [Candida albicans P94015]|KGQ99108.1 protein STU1 [Candida albicans P37005]|KGR03926.1 protein STU1 [Candida albicans GC75]|KGR21744.1 protein STU1 [Candida albicans P78048]|KGR23771.1 protein STU1 [Candida albicans P37037]|KGT72171.1 protein STU1 [Candida albicans 12C]|KGU1…
gene-CAALFM_C305710WA	19865.9	13701.3	0.536	0.0012638	0.011871	24106	17560	19304	14118	15036	11445	EEQ44607.1	predicted protein [Candida albicans WO-1]|RLP64251.1 hypothetical protein L150_02994 [Candida albicans Ca529L]
gene-CAALFM_CR02920CA	166.97	634.41	-1.9252	0.0012631	0.011871	281	64	173	553	511	793	XP_715780.1	Aqy1p [Candida albicans SC5314]|EEQ43392.1 conserved hypothetical protein [Candida albicans WO-1]|KGQ81624.1 MIP family channel protein [Candida albicans P94015]|KGQ82889.1 MIP family channel protein [Candida albicans P37005]|KGR01764.1 MIP family channel protein [Candida albicans P57072]|KGR04531.1 MIP family channel protein [Candida albicans P78048]|KGR06574.1 MIP family channel protein [Candid…
gene-CAALFM_CR02370WA	1755.08	1076.3	0.7056	0.0012679	0.011892	2137	1523	1728	1192	1277	730	XP_002421808.1	C-4 methylsterol oxidase, putative [Candida dubliniensis CD36]|CAX39751.1 C-4 methylsterol oxidase, putative [Candida dubliniensis CD36]
gene-CAALFM_C104490WA	773.92	1085.93	-0.4885	0.0012704	0.011897	799	757	813	882	1137	1206	XP_712231.2	hypothetical protein CAALFM_C104490WA [Candida albicans SC5314]|KGR23502.1 HAT1-interacting factor 1 [Candida albicans P37037]|KGT72637.1 HAT1-interacting factor 1 [Candida albicans 12C]|AOW26123.1 hypothetical protein CAALFM_C104490WA [Candida albicans SC5314]
gene-CAALFM_CR00180CA	538.17	353.31	0.6084	0.001273	0.011903	624	499	527	386	385	274	XP_718674.1	Cht1p [Candida albicans SC5314]|Q5AAH2.1 RecName: Full=Chitinase 1; Flags: Precursor|KGQ81370.1 chitinase 1 [Candida albicans P94015]|KGQ82635.1 chitinase 1 [Candida albicans P37005]|KGT64601.1 chitinase 1 [Candida albicans 12C]|KHC46117.1 chitinase 1 [Candida albicans P37039]|KHC71001.1 chitinase 1 [Candida albicans SC5314]|KHC79612.1 chitinase 1 [Candida albicans SC5314]|AOW30789.1 Cht1p [Candi…
gene-CAALFM_C602610CA	1946.08	1452.38	0.4219	0.0012765	0.011906	1974	1788	2200	1247	1741	1356	XP_719095.1	Cdc37p [Candida albicans SC5314]|Q8X1E6.1 RecName: Full=Hsp90 co-chaperone Cdc37; AltName: Full=Cell division control protein 37; AltName: Full=Hsp90 chaperone protein kinase-targeting subunit|AAL56555.1 Cdc37 [Candida albicans]|KGQ86131.1 hsp90-like protein [Candida albicans P37005]|KGR05001.1 hsp90-like protein [Candida albicans P57072]|KGT66124.1 hsp90-like protein [Candida albicans 12C]|KGU05…
gene-CAALFM_C602780CA	678.58	1067.91	-0.6542	0.0012772	0.011906	730	658	690	747	1102	1328	KGQ88528.1	centromere protein C [Candida albicans GC75]|KGU22732.1 centromere protein C [Candida albicans P34048]
gene-CAALFM_C600300CA	3737.81	2843.72	0.3945	0.001287	0.01198	4131	3323	4009	2549	3214	2704	XP_712308.1	Stv1p [Candida albicans SC5314]|KGQ85912.1 V-type H+-transporting ATPase subunit I [Candida albicans P37005]|KGR07254.1 V-type H+-transporting ATPase subunit I [Candida albicans P78048]|KGT65903.1 V-type H+-transporting ATPase subunit I [Candida albicans 12C]|KGU05328.1 V-type H+-transporting ATPase subunit I [Candida albicans 19F]|KGU05800.1 V-type H+-transporting ATPase subunit I [Candida albic…
gene-CAALFM_C406770WA	1987.71	1461.31	0.4441	0.0012986	0.012051	2168	1773	2154	1426	1632	1282	XP_715441.1	metal cation transporter [Candida albicans SC5314]|KGQ85531.1 cation diffusion facilitator family transporter [Candida albicans P94015]|KGQ87597.1 cation diffusion facilitator family transporter [Candida albicans P37005]|KGR09174.1 cation diffusion facilitator family transporter [Candida albicans P78048]|KGR13419.1 cation diffusion facilitator family transporter [Candida albicans P37037]|KGT67862…
gene-CAALFM_C406910WA	4.51	22.48	-2.2967	0.0012981	0.012051	8	2	4	39	15	10	XP_715429.1	hypothetical protein CAALFM_C406910WA [Candida albicans SC5314]|KGQ85545.1 hypothetical protein MEO_03863 [Candida albicans P94015]|KGQ92669.1 hypothetical protein MG1_03928 [Candida albicans GC75]|KGR09188.1 hypothetical protein MG3_03946 [Candida albicans P78048]|KGR13433.1 hypothetical protein MG9_03900 [Candida albicans P37037]|KGT67876.1 hypothetical protein MEK_03928 [Candida albicans 12C]|…
gene-CAALFM_CR08400CA	694.43	980.25	-0.4981	0.0013069	0.012109	687	764	670	884	1225	828	XP_716245.1	putative mitochondrial 37S ribosomal protein SWS2 [Candida albicans SC5314]|KGQ81010.1 30S ribosomal protein S13 [Candida albicans GC75]|KGQ81231.1 30S ribosomal protein S13 [Candida albicans P37005]|KGQ82134.1 30S ribosomal protein S13 [Candida albicans P94015]|KGR00962.1 30S ribosomal protein S13 [Candida albicans P57072]|KGR01207.1 30S ribosomal protein S13 [Candida albicans P78048]|KGR05724.1…
gene-CAALFM_C302640CA	1256.66	1937.9	-0.6249	0.001314	0.012157	1231	1238	1376	1375	2038	2357	XP_719954.2	Zcf1p [Candida albicans SC5314]|AOW28298.1 Zcf1p [Candida albicans SC5314]
gene-CAALFM_C111170WA	5989.12	4588.17	0.3844	0.001319	0.012185	6442	5898	5996	4367	5274	4017	XP_713903.2	dolichyl-diphosphooligosaccharide-protein glycotransferase [Candida albicans SC5314]|KHC83860.1 oligosaccharyltransferase complex subunit beta [Candida albicans SC5314]|AOW26743.1 dolichyl-diphosphooligosaccharide-protein glycotransferase [Candida albicans SC5314]
[truncated: 5,470 more rows]

## Sheet: Con3h_vs_TA3h_FPKM
gene_id	log2FoldChange	C3-1	C3-2	C3-3	T3-1	T3-2	T3-3
[truncated: 6,134 more rows]

## Sheet: Con6h_vs_TA6h.DEG
gene_id	C6_readcount	T6_readcount	log2FoldChange	pvalue	padj	C6-1	C6-2	C6-3	T6-1	T6-2	T6-3	symbol	description
[truncated: 847 more rows]

[truncated: 25 more sheets: Con6h_vs_TA6h.DEG_down, Con6h_vs_TA6h.DEG_up, Con6h_vs_TA6h.result, Con6h_vs_TA6h_FPKM, Con9h_vs_TA9h.DEG, Con9h_vs_TA9h.DEG_down, Con9h_vs_TA9h.DEG_up, Con9h_vs_TA9h.result, Con9h_vs_TA9h_FPKM, deg_genes_fpkm_of_all_samples, Total_DEG_genes, Total_number_of_DEG, UpSet_Venn_list, Con3h_vs_TA3h.DEG_down_GOenrich, Con3h_vs_TA3h.DEG_GO_enrich, Con3h_vs_TA3h.DEG_up_GO_enrich, Con6h_vs_TA6h.DEG_down_GOenrich, Con6h_vs_TA6h.DEG_GO_enrich, Con6h_vs_TA6h.DEG_up_GO_enrich, Con9h_vs_TA9h.DEG_down_GOenrich …]
