# Supplementary material for: Dietary tannic acid promotes intestinal clearance of C. albicans by cross-linking hyphal chitosan
Source: PLoS Pathog. 2025 Oct 15;21(10):e1013596. doi: 10.1371/journal.ppat.1013596 (PMC12543286; doi:10.1371/journal.ppat.1013596)
Supplement: S3 Data — Excel spreadsheet containing the underlying data for Fig 5A–E. (XLSX) [file ppat.1013596.s008.xlsx]

## Sheet: cda2H.vs.SN152H_All_s
Features	baseMean	log2FoldChange	lfcSE	stat	pvalue	padj	#NAME?	#NAME?	Gene Symbol
A0A1D8PEZ0	1334865.28320009	-1.46049	0.08042027814385	-18.1607	1.0569743906528701e-73	2.3929900204380898e-70	72.975935535051	69.6210591125348	ASR1
A0A1D8PNH4	231545.676754901	-1.72396	0.118341001872697	-14.5677	4.5059045966861696e-48	4.49709604585365e-45	47.3462180078122	44.3470678369731	CAWG_04642
A0A1D8PHQ3	2575936.75890167	-1.33887	0.0920270965337016	-14.5486	5.95904953072479e-48	4.49709604585365e-45	47.2248230047697	44.3470678369731	CAALFM_C206630CA
A0A8H6F1H3	361331.998679404	-1.29941	0.0924928647076408	-14.0488	7.838685706300721e-45	4.4366961097662093e-42	44.1057567483296	41.3529403171413	CAWG_04854
A0A1D8PF42	1518835.05757739	-0.739772	0.0555841711540964	-13.309	2.0511508350076598e-40	9.28761098091467e-38	39.6880024018438	37.0320959836636	CAALFM_C111200WA
A0A1D8PQJ8	602392.861334866	-1.15776	0.0883233273148836	-13.1082	2.95483475038007e-39	1.11495764581008e-36	38.529466802094	35.9527416299614	CAALFM_C700350CA
Q5ABD3	473161.388121817	2.14038617442087	0.169695472357865	12.6131012494374	1.78815521356662e-36	5.78340486216404e-34	35.7475947867315	33.2378164042295	ASM3
A0A1D8PP00	1050298.55292399	-1.31359	0.107885413482918	-12.1758	4.18288839851701e-34	1.1837574167803102e-31	33.3785237224514	30.9267372869271	CAR1
C4YMV0	374980.134167227	1.69223688341863	0.139962145846766	12.0906754692897	1.1830999599798399e-33	2.97615367710485e-31	32.9269785603309	30.526344647254	CAWG_02187
Q5AJY2	132895.652505254	1.14777113465429	0.0965643507050086	11.8860752055443	1.39824103936058e-32	2.97155800977811e-30	31.8544179551706	29.527015787169	ILV3
A0A1D8PUB4	2551478.29400734	0.893818060974499	0.0752157011979494	11.8833973058655	1.44377818496286e-32	2.97155800977811e-30	31.840499524527	29.527015787169	CAWG_02342
Q59WB3	212464.461922753	1.2724293427742	0.111542184464067	11.4076064485191	3.831270721781409e-30	7.22833076176092e-28	29.4166571592094	27.1409619827407	GAP4
A0A1D8PTH3	192461.057941613	1.24596428413081	0.110532038794303	11.2724265083857	1.79552301370942e-29	3.12697238695241e-27	28.7458090240311	26.5048759538217	KGD2
Q5ACM9	746925.654387921	0.624284412367007	0.0556018131497929	11.2277707686468	2.97899744592979e-29	4.81746444113218e-27	28.5259298691311	26.3171814822931	HCR1
A0A8H6C043	541214.240015499	0.796262396567181	0.0728665804294982	10.9276761976995	8.49972064529073e-28	1.2828911693958801e-25	27.0705953477213	24.8918101842607	MET15
A0A1D8PTK1	344965.245193513	0.802833242197195	0.0742123466158449	10.818054930307	2.82713522359817e-27	4.0003963413914104e-25	26.5486534184443	24.397896978584	ARO2
C4YNM2	110748.189346626	1.43939673451159	0.134564218449635	10.696727191637	1.0543668054649001e-26	1.40416849857208e-24	25.9770082753889	23.8525807742509	CAWG_01485
G1UAT9	1326056.77120695	1.00079181483222	0.0941139255181368	10.6338335089355	2.07407821873478e-26	2.60872949289753e-24	25.6831748692949	23.583570951882	CaJ7.0321
A0A1D8PCP4	145608.139797782	-1.78176	0.16872451951175	-10.5602	4.55829518967737e-26	5.4315685839103005e-24	25.3411975538601	23.2650747322967	CAALFM_C102270CA
A0A8H6BX63	4988395.35370621	0.559928318247059	0.0537506586347658	10.4171433889165	2.07079585595712e-25	2.34414090894346e-23	24.6838627127923	22.6300162859401	CAWG_01708
A0A8H6EZQ7	176663.624734227	-0.971556	0.0936552470619725	-10.3737	3.26458133506375e-25	3.5195295917068204e-23	24.4861725067411	22.4535153789588	CAALFM_C503870CA
A0A1D8PRQ2	171843.631738059	1.16722631578796	0.114497651622978	10.1943253791042	2.1019878110387902e-24	2.14459969588995e-22	23.6773698066779	21.6686537599316	CAALFM_CR00310CA
A0A8H6BZA9	1812466.62675154	-0.921301	0.0904047974020995	-10.1908	2.17870110448184e-24	2.14459969588995e-22	23.6618023464302	21.6686537599316	FOB64_002789
P78586	156794.792710972	0.905469895854276	0.0891272873184188	10.1592892939664	3.01264436511323e-24	2.8419278510901497e-22	23.5210521326429	21.5463869518382	ARG5,6
A0A8H6BTW7	78877.4170442269	-1.54216	0.151886687922123	-10.1534	3.20167930597178e-24	2.8994407794880397e-22	23.4946221710494	21.5376857572052	FOB64_004815
A0A1D8PRR5	255362.783548408	0.947342488485311	0.0940254749638469	10.0753810480571	7.09851046396128e-24	6.181164496310901e-22	23.1488327731329	21.2089296985875	ARG1
A0A1D8PU75	413983.433725738	0.765808857576985	0.0760906173008502	10.0644321828682	7.93438499744079e-24	6.65312875340961e-22	23.1004867302285	21.1769740718712	CAWG_02293
A0A8H6F115	180021.77882889	1.09731861549846	0.110079404105516	9.96842801262464	2.09518606387606e-23	1.69410758879122e-21	22.6787774032817	20.7710590121077	FOB64_005512
G1U9X5	134152.436552068	1.08589097046196	0.109207945193923	9.94333304718548	2.69650634695995e-23	2.10513461017839e-21	22.5691985531446	20.6767201285273	RNR1
C4YD71	2104978.99498765	-1.02681	0.103821015254919	-9.89024	4.58942513634421e-23	3.4634861695611006e-21	22.3382417100507	20.4604865422542	CAWG_00461
A0A1D8PSE7	811527.832182199	0.714629554349283	0.0738010755046974	9.68318617936397	3.55461862337088e-22	2.59601824622957e-20	21.4492069880848	19.5856922594029	CAWG_01663
A0A1D8PU61	1425764.06732951	0.839276175569958	0.0870713904482508	9.63894307015535	5.47487584358017e-22	3.8734746593329704e-20	21.2616257250832	19.4118992808868	CAWG_02284
C4YLR9	433484.121124946	0.682380609223971	0.0712406124948391	9.57853372292952	9.84323877126408e-22	6.75305835701269e-20	21.0068619799167	19.1704994972783	CAWG_01788
A0A1D8PS12	429501.203393903	0.5367576488103	0.0561753603128415	9.55503704508682	1.23539714959022e-21	8.22629160785957e-20	20.9081934050371	19.0847958995631	CDC60
Q9P8Q7	2818189.37608848	-1.14202	0.123539511981734	-9.24421	2.36993810411561e-20	1.5330113907765e-18	19.6252629963494	17.8144546181835	ICL1
A0A1D8PTV7	544306.17396694	0.9385765601559	0.10191218384979	9.20965997097346	3.27159636450653e-20	2.0574706025674397e-18	19.4852402830816	17.6866663613327	CAALFM_CR09010CA
Q5A8T4	144804.643911978	1.32934075231568	0.146412635883945	9.07941274528649	1.09162228734594e-19	6.679548266354589e-18	18.961927606043	17.1752529075938	ALS1
Q59Y37	330049.526305185	-0.806276	0.089922574543014	-8.96634	3.0653703259686997e-19	1.82631537315609e-17	18.5135170510609	16.7384242251615	PST2
C4YPF8	83171.9004893612	-1.4391	0.161422188865468	-8.91511	4.87348915208184e-19	2.8291229334136703e-17	18.312159996296	16.5483481808063	CAWG_02357
C4YKA8	170921.394115365	-1.26334	0.143078017067015	-8.82974	1.04916626619062e-18	5.93828106663888e-17	17.9791556817138	16.2263392505255	CAWG_05905
G1UA43	1813924.37213399	-0.434928	0.0495763925440863	-8.77288	1.74151180983382e-18	9.61654326210677e-17	17.7590735760847	16.0169810102882	FOB64_001598
A0A1D8PJ10	1682770.7952686	-0.539211	0.0619660184104068	-8.70172	3.2687807224300198e-18	1.76202846561466e-16	17.4856142119472	15.7539870798289	CAALFM_C300850CA
A0A1D8PI19	888458.445400688	-0.94028	0.108147318372653	-8.69444	3.4855966370619695e-18	1.83520715960658e-16	17.4577228720837	15.7363149051471	PHM7
A0A1D8PDD1	7499189.60459217	-0.527464	0.0609366000076963	-8.65595	4.8882765746505395e-18	2.5152404920474597e-16	17.3108442300473	15.5994204840173	CAWG_00926
Q5AIA2	517379.830089584	0.613763109558471	0.0714684259036461	8.58789181093687	8.85796198006776e-18	4.4565390939718695e-16	17.0526661881156	15.3510022793747	HOM6
P83780	5557760.09390204	0.580028575044257	0.0676573731173064	8.57302830895586	1.00798713829101e-17	4.96104974150185e-16	16.9965450093636	15.3044264185289	PGI1
A0A1D8PS15	464679.928570519	0.57861843892726	0.0676960073922006	8.54730524320292	1.25995649781779e-17	6.06923725757335e-16	16.8996444493934	15.2168658848129	SHP1
A0A1D8PDA4	244692.447282559	-0.867105	0.102482229399643	-8.46103	2.6502610569257e-17	1.2500397985166202e-15	16.5767113449318	14.9030761597911	FMA1
A0A8H6F5F6	1544959.27571302	0.622230727603401	0.0748821952785044	8.3094616188692	9.61372442197227e-17	4.44193307986637e-15	16.0171083311082	14.3524279886204	LYS12
Q59QH2	918572	0.80787060076795	0.0982563839549151	8.2220672922244	2.00024895642057e-16	9.057127274672352e-15	15.6989159475006	14.0430095293203	CSH1
A0A1D8PST9	1302835.11119633	0.664403381283648	0.0808394700015985	8.21879932254022	2.0555066057362002e-16	9.12483716742502e-15	15.6870811231988	14.0397748767805	CAALFM_CR04650WA
A0A8H6BWP4	691739.001663431	0.559155267337587	0.0680557156409696	8.21613970364269	2.10158618954402e-16	9.14998294832241e-15	15.6774527941545	14.038579715273	CAWG_01969
A0A1D8PHP8	580467.983604103	-1.33121	0.162546728929709	-8.1897	2.61888080820761e-16	1.11870682071359e-14	15.5818842669492	13.9512837140338	FRP3
C4YKT4	727589.267955143	-0.640814	0.0786636521492121	-8.14625	3.75368991494113e-16	1.57376925322717e-14	15.4255416064595	13.8030589437663	RAS1
Q59TD3	42490.5399369791	-1.19863	0.148418390342845	-8.07602	6.69135779190397e-16	2.7544061892492e-14	15.174485747449	13.5599720144271	MED8
A0A1D8PTD1	405694.996780847	0.579938500457175	0.0726218279544857	7.98573262050963	1.39690173376726e-15	5.6474741522305105e-14	14.8548341436236	13.2481457481135	URA2
A0A1D8PH89	115985.032621653	-0.784312	0.0987838536043869	-7.93967	2.02714814918766e-15	8.05169019256291e-14	14.6931145107922	13.0941129439484	CAALFM_C204850CA
Q59VP1	8726080.54458046	-0.669173	0.0854264574052366	-7.83332	4.7513816712437e-15	1.85467725925788e-13	14.3231800819661	12.7317316530128	HTB2
A0A1D8PKH0	332995.997949096	0.596004832599436	0.077089112806448	7.73137491017518	1.06391187151874e-14	4.08253640189564e-13	13.9730943450656	12.3890699341916	CAWG_02958
A0A1D8PMB8	129072.458839126	0.815037984550752	0.105555994267086	7.72138039350455	1.1507655667163801e-14	4.34222207174315e-13	13.9390131415756	12.362287969443	CAWG_03268
Q59TZ8	1192246.6006227	0.546674493073204	0.0709316404459626	7.70706118787248	1.28748080917938e-14	4.77845336390509e-13	13.8902592357078	12.3207126482024	GLK1
C4YFL6	60838.1193030656	-1.03841	0.13554370569523	-7.66106	1.84405589815571e-14	6.73377831197503e-13	13.7342259184816	12.1717411854636	CAWG_01334
A0A1D8PSA9	924130.181299123	0.568147363870971	0.0746895071948727	7.60678956400951	2.8098826133313102e-14	1.00977368834636e-12	13.5513118229587	11.9957759498961	CAWG_01620
A0A1D8PS11	258963.47884126	0.603764846278949	0.0803661619578557	7.51267488169418	5.79312749500023e-14	2.04931885135633e-12	13.237086913454	11.6883904649217	URA5
C4YPI2	408678.016263739	-0.568341	0.0757225958674955	-7.50557	6.11630948640991e-14	2.13035764265108e-12	13.2135105473213	11.6715474814479	CAWG_02383
A0A8H6F3N6	229276.701359297	0.839237064907504	0.112337643448916	7.47066645820403	7.978966624531911e-14	2.73702733908185e-12	13.098053351547	11.5627208645727	CAWG_02141
A0A1D8PHH7	541720.716668157	0.504406197952146	0.0676747379047472	7.45338975175792	9.09720220039109e-14	3.07403966890827e-12	13.0410921522676	11.5122905324521	CAWG_04333
C4YEC6	245303.689011616	-0.812828	0.109130043880302	-7.44825	9.45872163327955e-14	3.14744406557631e-12	13.0241675554722	11.5020419791637	CAWG_00882
A0A1D8PS14	344109.153546404	0.728185733640656	0.0977903613611943	7.44639577464143	9.592475288196361e-14	3.14744406557631e-12	13.0180693109427	11.5020419791637	IFU5
A0A8H6C1D3	215129.348582483	-0.45625	0.0617021076865952	-7.39439	1.42054365229372e-13	4.59444404113284e-12	12.8475454161762	11.3377670336742	FOB64_002173
Q59SU1	98364.9664850659	-0.921612	0.125786920846972	-7.32677	2.35759610154762e-13	7.51774306183636e-12	12.6275305952943	11.1239125214971	SAP9
C4YF54	130971.127219565	0.741610273166179	0.101376597763813	7.31539911108457	2.56617521692688e-13	8.06919540433673e-12	12.5907136935782	11.0931697674932	CAWG_01165
C4YLD5	677430.113601828	0.529953558421138	0.0737027284052449	7.19041981061077	6.4592404856818e-13	2.00324937802515e-11	12.1898185458237	10.698264983428	CAWG_01653
Q59VP2	6216869.2352688	-0.432608	0.0606321737893625	-7.13496	9.68184484797522e-13	2.96212118051566e-11	12.0140418812291	10.5283971784439	HTA2
C4YCT1	382489.689196093	-0.756651	0.107526999878064	-7.03685	1.9664118769138097e-12	5.935941985777149e-11	11.7063255113583	10.2265103522337	CAWG_00315
A0A8H6C224	521644.641572659	0.53332000285694	0.0767475031539143	6.94902089241114	3.67830078704647e-12	1.09574644498332e-10	11.434352759923	9.96028992968759	FOB64_000956
A0A1D8PPY8	671407.601626527	-0.434182	0.0627362945767398	-6.92075	4.49254891809743e-12	1.32092607150293e-10	11.3475071852832	9.87912148793943	CAWG_05068
O93852	460599.708593218	0.627673040874171	0.0909499187775985	6.9013040287483	5.15273194541577e-12	1.49561347748991e-10	11.2879624497483	9.82518062992252	ALO1
C4YPJ9	173239.364260145	0.689794476182546	0.100787691454519	6.84403488390067	7.69931596434899e-12	2.15665971500266e-10	11.1135478574385	9.6662183739308	CAALFM_C300640WA
A0A8H6C5M3	264246.833538934	-0.529998	0.0774411331942269	-6.84388	7.70773235106646e-12	2.15665971500266e-10	11.1130733745139	9.6662183739308	CAALFM_C304920CA
A0A1D8PRN2	128590.402209823	0.675492011530229	0.0987023807092377	6.84372561914314	7.715964528057209e-12	2.15665971500266e-10	11.1126097775684	9.6662183739308	CAALFM_CR00350WA
A0A1D8PIP0	631806.26117314	-0.32792	0.0484992527492425	-6.76135	1.36711163768082e-11	3.77456188745047e-10	10.8641960197049	9.42313344957243	Ca38F10.10c
A0A1D8PSW1	214729.044241279	0.663752293330017	0.0982212252881404	6.75772768444745	1.4017266367898598e-11	3.82350494661716e-10	10.8533366737512	9.41753834361101	PEX14
P53707	1623631.63166046	0.585202581569212	0.0870122396983569	6.72552026700977	1.7496613565154297e-11	4.71575394184634e-10	10.7570460000157	9.32644886356131	CSP37
A0A8H6C4N6	4685679.77315068	0.692713918424391	0.103504729462568	6.69258228122715	2.1926638341706398e-11	5.84022461242627e-10	10.6590279465968	9.23357044979489	CAWG_01849
A0A1D8PJI7	75077.0619270371	-0.803621	0.120769928979678	-6.65415	2.8494381476358098e-11	7.50131158865985e-10	10.5452407657588	9.12486279448609	CAWG_02601
A0A8H6F2C1	903796.266193422	0.560751729320573	0.084544130939704	6.6326511738644	3.2971037001036e-11	8.58004916900524e-10	10.4818673932649	9.06651022336732	FOB64_004147
P43074	6729012.81631442	-0.827381	0.125357102498803	-6.60019	4.10622683426163e-11	1.05642017645095e-09	10.3865570632102	8.97616331284411	WHS11
A0A8H6BUN5	332026.672012927	-0.477513	0.0724805685975542	-6.58815	4.45341485735201e-11	1.13286867831966e-09	10.3513068463315	8.94582043046015	NCP1
Q5AJX7	90820.5191873491	0.850899387859802	0.129363835139538	6.57756773322296	4.78206040031215e-11	1.20295386070075e-09	10.3203849427839	8.91975102970699	CAALFM_C505440CA
A0A1D8PRL3	199890.239851939	0.841119114209166	0.128090049459448	6.5666233853353	5.14690020340164e-11	1.28050352313201e-09	10.2884542524866	8.89261922229146	CAALFM_CR00090CA
A0A1D8PU44	109782.359329608	0.713281346028615	0.108673447384697	6.56352920786292	5.2548936110738296e-11	1.29316077559469e-09	10.2794360721365	8.88834747696578	CAWG_02265
Q5AEE1	604430.455526376	-0.768045	0.117344919646944	-6.54519	5.941981497398079e-11	1.44652108710852e-09	10.2261	8.83967523090772	HTZ1
P28877	5741467.0666775	-0.407765	0.0630091253687304	-6.47153	9.70177520623942e-11	2.3366828794602202e-09	10.013148792359	8.63140022344244	PMA1
Q5A330	340061.326933082	0.392184180446682	0.0606181886158912	6.4697443028489	9.81688937570267e-11	2.3395197417464e-09	10.0080261029437	8.63087328571636	PEX19
A0A1D8PF79	1705148.02400328	0.443389586599192	0.0690381727687044	6.42238299215509	1.34157364635845e-10	3.1450426215537804e-09	9.87238548152415	8.50237346462883	GAD1
Q5AD78	99371.3853035351	-0.787894	0.122692211747311	-6.42171	1.34747850835122e-10	3.1450426215537804e-09	9.87047815287882	8.50237346462883	DCW1
A0A1D8PTR7	4220746.30061617	0.608791611723548	0.0950964048725685	6.40183624753579	1.53519272757014e-10	3.5466085053253e-09	9.81383709558345	8.45018674875971	CAWG_02133
P46598	3817255.22646784	-0.457732	0.0715403270100636	-6.39823	1.57183418385247e-10	3.5945783760020103e-09	9.80359327053335	8.44435204261467	HSP90
A0A1D8PI26	188913.939274218	0.585058464250471	0.0916413761279017	6.38421735869526	1.72276250521766e-10	3.90033431181278e-09	9.76377458893769	8.40889816642146	VRP1
A0A1D8PQS3	120578.098458094	-0.4695	0.0738468069472186	-6.35776	2.04713647133131e-10	4.58882868425158e-09	9.6888532043475	8.33829815561391	CAALFM_C701070CA
P43060	390561.934320006	0.34902936235427	0.0549238973982991	6.35478141369259	2.087232072878e-10	4.632836679407641e-09	9.68042926038977	8.33415300963545	ADE1
A0A1D8PQN3	3771656.65240079	-0.543021	0.0863145891573936	-6.29119	3.15047798702335e-10	6.92493413846687e-09	9.50162355053471	8.15958435272365	ACB1
A0A8H6BUI2	93019.5249403623	1.21195744952646	0.193904321548403	6.25028591342625	4.09701974474407e-10	8.918896828942862e-09	9.38753194304888	8.04968885983142	FOB64_000073
A0A1D8PQF9	450742.494044974	0.443302029867677	0.0712688046534038	6.22014122481154	4.967076000490231e-10	1.07099619667713e-08	9.30389919487874	7.97021207143245	CAALFM_C604560WA
A0A1D8PFW3	165989.944746414	-0.548804	0.088389538232474	-6.20893	5.33474673741746e-10	1.13942137863331e-08	9.27288619351278	7.94331563626132	RSC8
A0A1D8PTP9	2700080.57997682	0.409604122574624	0.0660130510189381	6.20489609633579	5.473305220577861e-10	1.15809000181199e-08	9.26175033261455	7.93625768778352	HSP104
A0A1D8PKZ7	284575.387979358	-0.694017	0.111981508046749	-6.19761	5.73277648315264e-10	1.20175981091274e-08	9.2416349907259	7.92018232369661	PRO3
Q59MU3	208249.153538465	0.727551166250353	0.117755108742111	6.17851041897232	6.47092190999789e-10	1.3440520370858e-08	9.18903384113926	7.87158391656365	ARO10
A0A8H6BUP8	1380087.44375934	0.604046516019798	0.0978098605787199	6.1757220841108	6.58617535990217e-10	1.35555463771077e-08	9.18136671018287	7.86788297282487	CAALFM_C207630CA
C4YKI2	611752.413084115	-0.392065	0.0636059643712118	-6.16397	7.094504946627371e-10	1.44702335127607e-08	9.14907790414578	7.8395244604162	CAWG_05986
C4YDH6	371808.075506321	-0.426718	0.070023231748012	-6.09395	1.10158868494537e-09	2.22678284171101e-08	8.95798053361808	7.65232213377202	CAWG_00571
A0A8H6F0P4	393248.578777611	-0.402841	0.0662307481471592	-6.08238	1.18411036484651e-09	2.37241227080752e-08	8.92660781736811	7.62480983833529	FOB64_005914
C4YF57	148028.216214683	0.68964318996787	0.113469958007937	6.07776015850497	1.21872855188863e-09	2.42035214164549e-08	8.91409301427054	7.61612144309078	CAWG_01168
A0A1D8PM15	2335801.51076702	0.554279354947328	0.0912365497832611	6.07519	1.2384117012089e-09	2.43805573177126e-08	8.90713495318375	7.61295637102113	CAALFM_C404330CA
A0A8H6C0B0	2.09019e+06	0.570366587544925	0.0947092312175575	6.02229138820407	1.7196494037937501e-09	3.32867040322352e-08	8.76456008653316	7.47772920548852	CAWG_04486
A0A8H6F3N8	61255.1888137077	1.2371789144339	0.205435037056612	6.02223910857507	1.7202051112065e-09	3.32867040322352e-08	8.76441976625859	7.47772920548852	VPS27
A0A8H6BX70	669305.65417339	0.471650146357203	0.0784585092195574	6.0114594458753	1.83860509444885e-09	3.48427881805183e-08	8.73551154086461	7.45788709927392	YDJ1
A0A1D8PTZ1	190016.60692963	0.542328958129928	0.0902166041045772	6.01140957934164	1.83917084437152e-09	3.48427881805183e-08	8.73537792637826	7.45788709927392	CAALFM_CR09330CA
A0A8H6F2Z1	329087.326225378	0.59161551568896	0.0984264127948958	6.01073938274869	1.8467908929603301e-09	3.48427881805183e-08	8.73358227574253	7.45788709927392	FOB64_004200
A0A1D8PFH9	809181.484222828	-0.877998	0.146689073832247	-5.98544	2.1580718793660602e-09	4.03791300403699e-08	8.66593409427212	7.39384304207234	CAALFM_C112830CA
C4YTP6	170705.397618619	0.770410310493431	0.129138249016913	5.96577943683076	2.4346898554284803e-09	4.51814576450007e-08	8.61355635381472	7.34503976197323	CAWG_05541
A0A8H6C2Q4	5185969.2201442	-0.516989	0.0872066529475837	-5.92832	3.0605506098244704e-09	5.63340372409968e-08	8.51420043453246	7.24922912345562	FOB64_001946
A0A8H6F4B1	104943.827216951	-0.732119	0.123721800146166	-5.91746	3.2694165550245504e-09	5.96932183917386e-08	8.48552974261223	7.22407500525823	CAALFM_C603240WA
C4YLM1	182279.140363277	-0.817545	0.138725930798055	-5.89324	3.7869632288814e-09	6.83250306030572e-08	8.42170891182436	7.16542016511301	CAWG_01740
A0A1D8PJ76	284672.892975285	-0.367236	0.0623219270906015	-5.89256	3.80254145582385e-09	6.83250306030572e-08	8.41992604251168	7.16542016511301	CAALFM_C301520CA
C4YKZ6	163900.140148433	0.705779736825769	0.120873215250381	5.83900854596938	5.2512376390543704e-09	9.31760609054005e-08	8.27973832774327	7.03069565365608	CAWG_01509
C4YLB7	163663.221484962	0.790147860871688	0.135334503566075	5.83848050608845	5.26790450348554e-09	9.31760609054005e-08	8.27836210652445	7.03069565365608	CAWG_01635
A0A8H6BWG9	336005.404949319	0.636189908097211	0.109016294044407	5.83573229739456	5.35548239924079e-09	9.39907918750477e-08	8.27120140365706	7.02691469144007	FOB64_004411
Q92410	280873.135677286	1.12662	0.193135542181761	5.83332160949813	5.43346940662477e-09	9.46259595122959e-08	8.26492277390964	7.02398970370024	TPS1
Q5A9A6	131737.403917476	0.889822071621797	0.153054870038893	5.81374556324594	6.10902465375141e-09	1.05578868825139e-07	8.21402812221345	6.97642299535298	CDC4
A0A1D8PSH3	6392452.95987905	-0.479692	0.0830652013476265	-5.77489	7.70054904371998e-09	1.32025243325464e-07	8.11347830883308	6.87934302342433	CIT1
A0A8H6C607	290742.001162327	-0.732458	0.126861504096037	-5.77368	7.75589989500299e-09	1.32025243325464e-07	8.11036780497347	6.87934302342433	CAALFM_C301420CA
Q5A860	2660438.21404833	0.505219408494843	0.0878532413405067	5.75072018728011	8.88640852634779e-09	1.50140514206354e-07	8.05127372523196	6.82350210108053	TMA19
A0A1D8PR93	700570.535530688	-0.763567	0.132963679520338	-5.74268	9.31921890244291e-09	1.56286752556524e-07	8.03062048684932	6.80607783282809	HHO1
A0A1D8PSW2	98347.4819640171	0.973915910637973	0.169935957731642	5.73107612796082	9.979546160210731e-09	1.66130091961155e-07	8.00088920867233	6.77955169452632	CAALFM_CR04880WA
Q59KI0	459101.429217408	0.387329736792584	0.0676165785403683	5.72832499297997	1.01427114627072e-08	1.67613859500504e-07	7.99384592903852	6.7756900736787	UGP1
Q5A061	54803.8858072426	1.04577786026654	0.184234992084816	5.6763259163335	1.37618466596443e-08	2.24783985586121e-07	7.86132328555672	6.6482346326907	PRP13
Q5A4Q1	2118706.19050544	-0.261094	0.0460061536981923	-5.67519	1.38536373581389e-08	2.24783985586121e-07	7.85843618492644	6.6482346326907	ADK1
C4YMB9	477954.436076308	0.482051877071576	0.0849488211180661	5.67461526513236	1.39000697800605e-08	2.24783985586121e-07	7.8569830195287	6.6482346326907	CAWG_01998
A0A8H6F558	131660	-0.784205	0.138271976994886	-5.67146	1.41581728351026e-08	2.2733406594803e-07	7.84899279034923	6.64333548048837	FOB64_002023
A0A1D8PQH1	226816.96937988	-0.673698	0.119347708409934	-5.64483	1.65344315632424e-08	2.6361938774071e-07	7.78161073109141	6.57902265295823	CAALFM_C700070CA
Q59WC0	160601.091749032	0.872919894033084	0.155064634044323	5.62939382930844	1.80844048917958e-08	2.86315333391788e-07	7.74269577810843	6.54315539305725	CCS1
A0A1D8PS03	21185.7235051296	1.31138749337576	0.233845352742483	5.60792625551938	2.04765234299955e-08	3.21936451704929e-07	7.68874377735127	6.49222984693029	TRP2
A0A1D8PT02	2004178.69507721	0.609654786340399	0.108917056968116	5.59742250948691	2.17562043229857e-08	3.39696873015446e-07	7.66241687116922	6.46890845088796	PST3
P83778	2381274.59319481	-0.590564	0.105631346561591	-5.5908	2.26024699768988e-08	3.5049309608013e-07	7.64584409896217	6.45532053223037	MDH1
A0A1D8PL86	194015.46970452	-0.351415	0.0628976797041614	-5.58708	2.30913878548108e-08	3.55638789818311e-07	7.63654996402641	6.44899087625835	MLP1
Q59MV9	345310.621609781	0.819167218697428	0.147167785172226	5.56621286199819	2.60335201948714e-08	3.98242498116141e-07	7.58446710358332	6.39985239646205	YHB1
P83775	1591119.01188638	-0.344583	0.0621753388184749	-5.54212	2.98824869986638e-08	4.54053359496475e-07	7.52458326077735	6.34289310667339	GRP2
A0A1D8PLY0	122909.784705448	-0.511895	0.0925343176849324	-5.53195	3.16697686583799e-08	4.78002374950481e-07	7.49935510905486	6.32056994559431	CAALFM_C403850WA
O59924	426102.775355049	0.753706077101405	0.136408032734786	5.52537898238598	3.2877513551528e-08	4.92944971395095e-07	7.48310103455301	6.30720155932995	SOD1
A0A1D8PPM9	1805374.51675206	-0.600676	0.108982985676393	-5.51165	3.55491718594868e-08	5.28320075927823e-07	7.44917051198187	6.27710288600241	FOB64_002016
A0A1D8PKR8	134873.577609472	0.756992883087094	0.137363241751539	5.51088394125359	3.57036093714474e-08	5.28320075927823e-07	7.44728787770105	6.27710288600241	CAALFM_C307380WA
Q5AED9	139022.651856458	-0.623862	0.113236384458891	-5.50938	3.60098411749719e-08	5.29391431299586e-07	7.44357879412401	6.27622309244423	BBP
A0A8H6BV15	2149099.69214502	0.306896901057962	0.0557839709949917	5.50152482127018	3.76520592629004e-08	5.49962981749719e-07	7.42421126642058	6.25966654207464	CAWG_02038
A0A1D8PPG7	1726394.56804661	0.662808455696151	0.120816175245139	5.48609037118827	4.10926731801964e-08	5.96370590256184e-07	7.38623560588716	6.22448378172539	FOB64_002072
A0A8H6C3H0	498985.827322191	0.366925112219396	0.0672623836619679	5.45513096983605	4.89367626706937e-08	7.02593015767519e-07	7.31036476405569	6.15329617169273	CAALFM_C303410CA
A0A1D8PTM0	538501.292378266	0.487329890453707	0.0893399144640088	5.45478349041885	4.90325514537403e-08	7.02593015767519e-07	7.30951550725454	6.15329617169273	CAALFM_CR08000CA
A0A8H6BUR4	463375.301912068	-0.441417	0.0810019997280345	-5.44946	5.05230542656009e-08	7.19397451932834e-07	7.29651040295831	6.14303110476253	FOB64_005366
A0A8H6C061	4667778.07037251	0.708691193329157	0.130233290205181	5.44170535976339	5.2772909610923e-08	7.4673667099456e-07	7.27758896052947	6.12683252066916	AHP1
C4YLM7	1.75083e+06	0.436274507295286	0.0802314136787416	5.43770185880301	5.39721877665898e-08	7.58962938531425e-07	7.26782997741931	6.11977943093492	ADE17
P82610	2299715.26817657	0.744591243680844	0.137880103112604	5.40028058343381	6.65367469008334e-08	9.29871573972141e-07	7.17693843637302	6.03157702839942	MET6
Q59XW4	293466.070247393	-1.00185	0.186316395837716	-5.37714	7.56765573847843e-08	1.05111488293958e-06	7.12103863272146	5.97834981460919	ACS1
A0A8H6BZD4	250292.536066997	0.500980130670143	0.0932956343544902	5.36981321941172	7.88182320309756e-08	1.0880760812081e-06	7.10337331100559	5.96334073653706	CAWG_00133
C4YFT8	42731.1503659183	-0.766832	0.143001217856872	-5.36241	8.211764118846e-08	1.12675357364045e-06	7.08556353413764	5.94817105583532	CAWG_00064
A0A1D8PJ13	177772.025872689	-0.611122	0.114028796522127	-5.35936	8.35164005534976e-08	1.1390429569465e-06	7.07822823145675	5.94345989698057	CAWG_02418
A0A1D8PN05	1309148.97040596	-0.362495	0.0679648102918308	-5.33357	9.63007422054347e-08	1.30553820570721e-06	7.01637036568458	5.88421041431593	CAALFM_C500790CA
A0A1D8PFV7	2472575.97408157	-0.398724	0.0750372814538827	-5.31368	1.0743438608228e-07	1.44082933910859e-06	6.96885669353728	5.84138745671043	MDG1
A0A1D8PE03	99979.6679605413	1.18479836066687	0.222979864639957	5.31347690330673	1.07553073458194e-07	1.44082933910859e-06	6.96837717461299	5.84138745671043	CAALFM_C107160CA
Q5A4E2	297077.417662022	0.388697762234859	0.0733289137589779	5.30074348997526	1.15332035469779e-07	1.53595134296223e-06	6.93805004313629	5.81362254199833	DED1
A0A1D8PU56	472024.180484803	0.481469850934637	0.091249967922056	5.27638378290609	1.31758005923455e-07	1.74444517784036e-06	6.88022298656897	5.75834267444489	CAWG_02276
A0A1D8PRQ3	643776.743554051	0.479189918563865	0.0910333513737243	5.26389407104897	1.41035730520908e-07	1.85642380174033e-06	6.85067084761228	5.73132287200359	YRB1
A0A1D8PSA3	192907.170641011	0.532508491198608	0.101528079152215	5.24493810623806	1.56334799671022e-07	2.04590743615719e-06	6.80594433853306	5.68911401914563	CAALFM_CR02690WA
A0A8H6F3G2	575914.235005264	-0.463713	0.0885074100123608	-5.23925	1.61227306048788e-07	2.09780816606009e-06	6.79256140259282	5.67823422835918	CAWG_03617
A0A1D8PQ54	364439.983596303	0.384083688932514	0.0739145725194475	5.1963188832819	2.03273454435708e-07	2.62977771909967e-06	6.69191933235468	5.58008095852474	CAALFM_C603320WA
P46589	50077.3597594261	-0.587848	0.113659104342875	-5.17203	2.31564381581063e-07	2.97152511993394e-06	6.63532824145765	5.52702059406046	ADF1
G1UAW1	195014.399091325	-0.379914	0.073464005728893	-5.17143	2.32314463881762e-07	2.97152511993394e-06	6.63392375021489	5.52702059406046	CAALFM_C701700WA
P87222	5228592.44989444	0.298428484804564	0.0577329948101192	5.16911491922564	2.35205240306191e-07	2.99159923625403e-06	6.62855300652996	5.52409658632262	SSB1
Q9P8J6	626594.683944421	-0.534191	0.104549985910265	-5.10943	3.23126621279567e-07	4.08691994735721e-06	6.49062726049505	5.38860386895871	PHR1
A0A1D8PSD6	187740.022769319	0.702208728264291	0.137631210213643	5.10210385547188	3.35898324653981e-07	4.22485448342562e-06	6.47379216226535	5.37418824485242	ERV1
A0A8H6BT83	111246.780932008	0.500958726995539	0.0982521901932297	5.09870289924651	3.41988827146938e-07	4.27769450088767e-06	6.46598808221198	5.36879023456493	CAWG_00561
A0A1D8PKH4	175077.796005219	-0.401284	0.0787924091661302	-5.09293	3.52571342181785e-07	4.38583252032726e-06	6.45275299106709	5.35794795653593	CAALFM_C306440WA
C4YGS9	68138.8106612765	-0.489776	0.0965906342587095	-5.07063	3.96491106325253e-07	4.90522330448291e-06	6.40176654987774	5.30934121709194	CAWG_03261
A0A1D8PFH4	244570.63329035	-0.470293	0.0929714428989962	-5.05847	4.2264207231204e-07	5.20033506366554e-06	6.37402727286939	5.28396867336269	SPA2
C4YQF3	42688.7030189665	-1.06915	0.21253940461528	-5.03035	4.89588907501908e-07	5.99150965721253e-06	6.31016843045662	5.2224637363434	CAALFM_C303930WA
A0A8H6C465	220086.574710761	-0.571149	0.113652648129924	-5.02539	5.02401305984471e-07	6.1152503051013e-06	6.29894924032756	5.21358576202925	FOB64_001365
A0A1D8PQS2	55622.0533214201	-1.02284	0.204863993381471	-4.99279	5.9514442666616e-07	7.20538493033255e-06	6.22537762907347	5.14234281309373	CAALFM_C701210CA
Q5A1E3	318718.81041336	-0.472747	0.094763355949826	-4.98871	6.0784250220693e-07	7.31997566487494e-06	6.21620893599582	5.13549036274326	CBF1
A0A1D8PCL8	226922.480624856	0.640932933062235	0.128622862288599	4.98304050818071	6.25928403968471e-07	7.4978936856329e-06	6.20347534017561	5.12506072183262	CAALFM_C101930WA
Q3MPN9	3161415.53959493	0.275374863579117	0.0552853186711916	4.98097632785485	6.32642792103255e-07	7.53843832274615e-06	6.1988414356486	5.1227186140852	CaJ7.0111
A0A8H6C3S1	209188.442894922	-0.385722	0.0775923901131648	-4.97113	6.65633772407927e-07	7.89002544885626e-06	6.17676465126314	5.10292159599463	CAWG_02524
A0A8H6BW44	268531.611585033	-0.411689	0.0831019264312511	-4.95402	7.26947433422291e-07	8.57192181910451e-06	6.13849699244223	5.06692179862955	CAWG_03527
A0A1D8PRR4	231468.171374745	0.511366513078639	0.10334536722763	4.94813194627577	7.49291113279411e-07	8.78961181587868e-06	6.12534941817809	5.05603030466963	CAALFM_CR00570WA
A0A1D8PRL4	139567.330701092	0.496431088956309	0.100397090136578	4.94467606860893	7.62705812113202e-07	8.90085545682623e-06	6.1176429441068	5.05056825152079	MIS12
A0A1D8PJG1	238744.791906013	-0.48662	0.0985111939865239	-4.93975	7.82237601847244e-07	9.05906082373681e-06	6.10666131152085	5.04291682442151	GPA2
A0A1D8PNK3	1434251.53112248	-0.486654	0.0985279602116263	-4.93924	7.84264982973681e-07	9.05906082373681e-06	6.10553717558127	5.04291682442151	CAWG_04674
A0A8H6BWJ1	94896.6480196505	0.646079419982787	0.130974749044669	4.93285480365717	8.10363950324057e-07	9.31301514484094e-06	6.09131988714873	5.03090969079409	FOB64_004112
A0A1D8PKB2	58990.477864382	0.536727685443087	0.108881198033451	4.92947997576397	8.24487854394523e-07	9.42747728459192e-06	6.0838157376038	5.0256045053491	CAALFM_C305460WA
A0A1D8PRE9	113206.085857348	0.343230857521908	0.0696719994279465	4.92638162159924	8.37663216739434e-07	9.52999760149788e-06	6.07693055477107	5.02090720866455	HIS7
A0A1D8PTR1	119178.225276725	0.843415196530417	0.1719237813167	4.90575061850672	9.30707164749629e-07	1.05356051049658e-05	6.03118694279795	4.9773405159457	CAALFM_CR08520CA
Q59VY8	49516.5368040893	1.23883851028837	0.252922143803146	4.89810220512992	9.67667018392386e-07	1.08994931822904e-05	6.01427406103145	4.9625936959357	GAL1
P46587	9636134.36660493	-0.254923	0.0522091022039649	-4.88272	1.04630965269575e-06	1.17269557114018e-05	5.98033976809252	4.93081471502291	SSA2
A0A8H6BWH1	3762457.41684235	-0.397172	0.0813853133191405	-4.88015	1.06006800604388e-06	1.17957026868137e-05	5.97466627275201	4.92827618246675	CAWG_05772
Q5A9D4	1409435.29763823	0.532364348799899	0.109099381734211	4.87962755001538	1.06286366965989e-06	1.17957026868137e-05	5.97352243755709	4.92827618246675	CSP37
A0A1D8PS45	496972.119870563	0.577211826663075	0.118390721498805	4.87548195800884	1.08543117237646e-06	1.19873959720015e-05	5.96439771012278	4.9212751486623	ADH5
A0A1D8PDN5	48424.3158421688	-0.6562	0.13484220140294	-4.86643	1.13634414468364e-06	1.2488753124096e-05	5.94449012152763	4.90348091938055	CAALFM_C105900WA
A0A1D8PKD2	193607.242653071	-0.437323	0.0899596828061061	-4.86132	1.16605450906601e-06	1.27533691233113e-05	5.93328114731864	4.89437507025932	CAWG_02906
A0A8H6C1Z5	359799.330621549	0.380427006038431	0.0789428272505879	4.81901927366806	1.44265618283028e-06	1.57027576823449e-05	5.84083715864391	4.80402407109044	CAALFM_CR01350CA
Q5A1M5	204763.016189216	0.468517050168375	0.0978508587085365	4.78807295461682	1.68390437706935e-06	1.82409545917943e-05	5.77368257417261	4.73895243776743	CAALFM_C501000CA
A0A1D8PU17	361950.762737338	0.483345263443491	0.101099614392776	4.78088137473675	1.74528329316805e-06	1.88158160749165e-05	5.75813406860519	4.72547694082288	CAWG_02234
A0A8H6EZS6	9776007.82193317	0.455726720961027	0.0953520527911661	4.77941174438195	1.75808823934096e-06	1.8864036842976e-05	5.75495933125477	4.72436536403622	ADH2
A0A8H6BXH1	394796.173894817	0.367838064139464	0.0775817912172633	4.74129377999735	2.12357739279731e-06	2.26782038551562e-05	5.67293190672306	4.64439134513558	FOB64_004516
A0A1D8PU71	49633.750794018	0.945104796966592	0.199638152320204	4.73408908058173	2.20041076298338e-06	2.33884036027905e-05	5.65749623942993	4.63099942035244	CAWG_02295
A0A1D8PKJ4	532522.228330906	0.269447480189992	0.0571705258050592	4.71304883759084	2.44037678993275e-06	2.58178180019053e-05	5.6125431141714	4.58808046500436	LYS9
C4YJ63	138272.432295744	0.81854854776457	0.174569107325692	4.68896564978941	2.74589472520618e-06	2.89149100365898e-05	5.5613161171861	4.53887815458547	CAWG_03875
C4YGB8	491078.569553763	0.372785002776354	0.0800257207506471	4.65831484277309	3.18808370116714e-06	3.34158402751963e-05	5.49647028499304	4.47604761362774	CAWG_00239
A0A8H6BWT8	486545.087519542	0.373044450911007	0.0802262717738376	4.64990386145127	3.3208979235308e-06	3.46475248796025e-05	5.47874447337139	4.46032778470368	CAWG_01923
A0A8H6F2G7	46418.5625352754	0.469671304682695	0.101028810468522	4.64888483299554	3.33734480492544e-06	3.46593974236294e-05	5.47659892096268	4.46017899205106	FOB64_004970
Q00312	125898.150316196	-0.633921	0.137582358587494	-4.60757	4.0739727404975e-06	4.21163209337276e-05	5.38998188124924	4.37554957357312	RBF1
O94072	1071345.45024824	-0.236872	0.0515732362887762	-4.59292	4.37090060405639e-06	4.49629466148472e-05	5.3594290694199	4.34714523532522	VMA4
A0A1D8PDP4	275392.75562822	-1.3725	0.298885487425075	-4.59205	4.38905088422316e-06	4.49629466148472e-05	5.35762938415634	4.34714523532522	CAWG_00850
O94013	229008.364415943	-0.393248	0.0857547123520866	-4.58573	4.52413715604706e-06	4.61380473932007e-05	5.34446423725421	4.33594078918862	Ca35A5.05
P43076	2903436.80020362	-0.355113	0.077501112836854	-4.58204	4.60464239664669e-06	4.67484770673009e-05	5.33680409211067	4.3302325326426	PHR1
A0A1D8PRN8	147973.783708568	0.437359525511565	0.0957977215101556	4.56544809852497	4.98428507141816e-06	5.03768812575478e-05	5.30239712658096	4.29776872239889	KIN2
A0A1D8PT36	79927.9098413933	0.5900806259484	0.129314934707409	4.56312820544301	5.03970180424895e-06	5.07105994880873e-05	5.29759515970536	4.29490125530049	CAWG_01909
A0A1D8PGD2	130809.878548227	0.786427548666013	0.172381325257983	4.56213889462248	5.06351311807108e-06	5.07247508819156e-05	5.29554806055404	4.2947800771852	CAALFM_C201340WA
C4YFC7	254351.592944554	-0.282617	0.0619699958596384	-4.56055	5.10196672190498e-06	5.08057546761054e-05	5.29226237844676	4.29408709317807	DUT1
A0A1D8PH00	3123657.10102763	0.531787221997549	0.116638204630311	4.55928847398732	5.13272259672137e-06	5.08057546761054e-05	5.28965220699751	4.29408709317807	ASR3
C4YMF9	564666.158493525	0.350773603122401	0.0769403184946316	4.55903497653023	5.13892129895236e-06	5.08057546761054e-05	5.28912803335441	4.29408709317807	CAWG_02039
A0A1D8PMN4	199243.531422882	-0.402804	0.0884097180924035	-4.55611	5.21107010094158e-06	5.12950552544858e-05	5.28307308452901	4.28992449803037	CAALFM_C406810CA
Q5A4X0	89328.0989055444	-0.393246	0.0866734898491225	-4.5371	5.70325375817599e-06	5.58968247121664e-05	5.24387730466883	4.25261286204474	BRE1
A0A8H6BX75	173700.447211518	0.644865656095821	0.142634827669566	4.52109534979594	6.15204679176357e-06	6.00354911058307e-05	5.21098036999996	4.22159193237462	FOB64_005476
Q59MN0	144730.751382153	-0.63553	0.140641340413274	-4.5188	6.21916642065569e-06	6.04300119157274e-05	5.20626782160657	4.21874732011636	VAC8
A0A8H6C482	117647.91684155	0.646367304276596	0.143250463737035	4.51214807557715	6.41743587703138e-06	6.18824149386292e-05	5.19263846210187	4.20843274645851	CAWG_02614
C4YTZ3	28996.1	-0.700427	0.155237975600565	-4.51195	6.42330720431884e-06	6.18824149386292e-05	5.19224130670301	4.20843274645851	CAWG_05641
A0A1D8PDB1	189126.533246983	-0.482502	0.107095479763661	-4.50535	6.62648746909762e-06	6.35693543645636e-05	5.17871661895933	4.1967521994132	CAALFM_C104490WA
Q59QW5	80884.6326300098	-0.501467	0.111623166524888	-4.4925	7.03935702962022e-06	6.72451658863298e-05	5.15246700722725	4.17233893072112	FLO8
Q5AL36	21813.4591011258	-1.85878	0.414084142850539	-4.48889	7.1593841850118e-06	6.81043940960786e-05	5.14512433195933	4.16682486649961	TYE7
A0A8H6BVL1	116621.282311559	0.639843390735642	0.142777036108232	4.48141667719318	7.41491820083395e-06	7.02400619526698e-05	5.12989363561637	4.15341511404827	FOB64_005252
A0A8H6BX36	2051166.24523013	0.550676211974817	0.123613391062321	4.45482651387815	8.39610597651152e-06	7.92032663784254e-05	5.07592208834551	4.10125690754088	FOB64_003895
A0A8H6BWA6	201035.431601352	0.529346281099158	0.1194315270007	4.43221563344872	9.32696694341461e-06	8.76193077173887e-05	5.03025956245855	4.05740018251719	FOB64_004027
C4YM26	212811.208085481	0.495520241868803	0.111916653084623	4.42758274315197	9.52950207874496e-06	8.91520359763578e-05	5.02092979087299	4.04986873433719	LCL2
A0A8H6F3H2	39095.8912245752	0.679504508047083	0.15389520145234	4.41537164014513	1.00836600490707e-05	9.39481742843456e-05	4.99638180414012	4.02711165522219	CAWG_03574
A0A1D8PTW6	665896.991604041	0.277312781063377	0.0628594777013712	4.41163	1.0259514866916e-05	9.51948428635158e-05	4.98887317485799	4.02138657868049	ERG13
A0A1D8PU72	255270.191183546	0.337257396295932	0.0765655913419514	4.40481671185296	1.05873356485998e-05	9.78356241160409e-05	4.97521331833398	4.00950298018228	AHA1
Q5A4M8	1394520.76612534	-0.624532	0.142405163888002	-4.3856	1.15665896154505e-05	0.0001064502393877	4.93679467298609	3.97285335757324	SUR7
A0A8H6F598	90826.5913194833	-0.480285	0.109560701099305	-4.38373	1.16663537292587e-05	0.0001069337038179	4.93306485969615	3.97088539043958	FOB64_001008
C4YI12	364126.013007415	-0.438582	0.10058440009576	-4.36034	1.29858745513226e-05	0.0001185484676782	4.88652879689923	3.92610405520922	CAWG_03719
A0A1D8PL99	2796254.58620354	0.228672907363559	0.0525034947211669	4.35538450493599	1.32833540930463e-05	0.0001207771633199	4.87669225025566	3.91801517483516	RPS6A
P43068	223373.638754274	0.383006302055429	0.0880886576216308	4.34796388543647	1.3740722291931e-05	0.0001244359810757	4.86199043764363	3.90505402379943	MKC1
A0A1D8PR52	130010.410359371	-0.582089	0.133910890796037	-4.34684	1.38115280422205e-05	0.0001245788824206	4.85975827047327	3.90455556943808	CAALFM_C702460CA
P30574	553384.417544416	-0.678152	0.156414855475549	-4.3356	1.45364194245904e-05	0.000130597038005	4.83754255466279	3.8840666729281	CPY1
A0A8H6F2M6	228495.484282616	0.339212516126549	0.0782649492342701	4.33415621482339	1.46320249520993e-05	0.0001309363813895	4.83469556692545	3.88293966558503	CAWG_01737
A0A1D8PRH0	1145136.69298543	-0.497585	0.11516945005952	-4.32046	1.55706939640574e-05	0.0001387660666005	4.80769203110275	3.85771672184844	CAALFM_C703860WA
A0A1D8PRM7	548763.34559862	-0.59692	0.138208022113631	-4.319	1.56740193118459e-05	0.0001387660666005	4.80481962247667	3.85771672184844	PCK1
A0A1D8PKX3	225178.371815263	-0.524398	0.121432449855333	-4.31843	1.57140336490382e-05	0.0001387660666005	4.80371232121938	3.85771672184844	CAWG_03782
A0A8H6BUP5	430046.143341329	0.288076313107103	0.0667167805271301	4.3178988978636	1.57521550867254e-05	0.0001387660666005	4.80266002103338	3.85771672184844	FOB64_004643
A0A1D8PID0	49014.1530105035	-0.748528	0.173559622489144	-4.3128	1.61199726594238e-05	0.0001414558841121	4.79263569912345	3.84937898257045	CAALFM_C208830WA
Q5A0W7	143802.022105437	-0.459561	0.106768946328448	-4.30426	1.6754711477455e-05	0.0001464581729148	4.77586304648154	3.83428638804655	RVB1
A0A8H6C1K6	235119.32069334	-0.446087	0.103765016082699	-4.29901	1.71562702268191e-05	0.0001493915222827	4.76557712184704	3.82567404730162	FOB64_001971
Q5AAI8	1702850.69759566	0.279996905986323	0.065153148672603	4.29751917890137	1.72720320429936e-05	0.0001498232971085	4.76265656497197	3.82442064979402	NAP1
O94038	5417920.46058362	0.568286565143116	0.133200111295085	4.26641208943259	1.98641716395056e-05	0.0001711901262966	4.70192954084736	3.76652128766448	ADH2
A0A1D8PJZ6	91380.4139978003	-0.609819	0.142943230116257	-4.26616	1.98864855194376e-05	0.0001711901262966	4.70144196169095	3.76652128766448	SNF5
A0A8H6F3X0	119672.073173546	-0.599817	0.140645924189402	-4.26473	2.00146326910742e-05	0.0001714687510582	4.69865237566647	3.76581501544338	EHD3
A0A1D8PRG7	121901.223338476	-0.59867	0.140397454779094	-4.26411	2.00703264268765e-05	0.0001714687510582	4.69744556402281	3.76581501544338	CAALFM_C703890CA
A0A1D8PJ38	105844.322134815	-0.459593	0.107915449321919	-4.25882	2.05506833704909e-05	0.0001749125832736	4.68717373198262	3.75717894609745	CAWG_02419
A0A8H6C1G6	1667379.64756575	-0.25121	0.059405632889265	-4.22873	2.35013965766074e-05	0.0001992777597357	4.6289063288988	3.70054116774714	FOB64_002939
A0A1D8PGS5	3024969.25973707	0.249082280594051	0.0590008336886071	4.22167391580684	2.42494746798152e-05	0.0002048537711757	4.6152976651495	3.68855603666205	FOB64_004900
A0A8H6F4Q8	34292.5732146927	-0.618752	0.146961286908321	-4.2103	2.5502620071678e-05	0.00021463915183	4.59341519900846	3.66829105649463	CAALFM_C307600WA
Q5AJ93	3352552.18793558	0.330614764893239	0.0786245178016893	4.20498305283261	2.61101720615181e-05	0.0002189386279528	4.5831902662421	3.65967760788486	RPS7A
A0A1D8PRR7	324603.227838365	0.312516571241947	0.0743697624338783	4.20219940220737	2.64334130774232e-05	0.0002208311705065	4.57784675722428	3.65593962558245	ACC1
A0A1D8PH18	202746.146577173	-0.421408	0.100627695038699	-4.1878	2.81677324356863e-05	0.0002344549493911	4.5502481132665	3.62994059478447	FOB64_004974
A0A8H6C3Y1	73089.9492326203	0.614255869088013	0.146736732197096	4.18610841260216	2.83777847355606e-05	0.0002353381122392	4.5470215100298	3.62830773455432	FOB64_000645
A0A1D8PSE1	1197317.87862185	0.301635100497054	0.072075130025193	4.18500945321391	2.8515423412378e-05	0.0002356164912614	4.54492017539243	3.62779431569658	MLC1
A0A1D8PTZ6	493282.695129643	0.348201802600748	0.0832949383051811	4.18034768601406	2.91063718317193e-05	0.0002396248211891	4.53601192687539	3.62046819818942	CAALFM_CR09510CA
A0A1D8PG16	712460.650032006	0.394011227895054	0.0943777660497289	4.17483104746773	2.98207284655508e-05	0.0002446164103116	4.52548175173799	3.61151441128698	RPL38
O94049	862942.666380704	-0.612343	0.146703909279655	-4.174	2.99293051910664e-05	0.0002446207471212	4.52390336519083	3.61150671173904	ACS1
A0A1D8PS67	86438.5871116418	0.491460370065351	0.117953913485496	4.16654569181194	3.09249931379083e-05	0.0002518495844036	4.50969038806647	3.59885876146831	CEX1
A0A1D8PJK5	284340.969332834	-0.446577	0.107350073924381	-4.16001	3.18238160163288e-05	0.0002582405715446	4.49724774500785	3.58797552576522	AIP2
A0A8H6F4X5	48211.9172954559	-0.628003	0.151147446840406	-4.1549	3.25425509182266e-05	0.0002631156606947	4.4875484069527	3.57985330185387	FOB64_002699
A0A8H6F5P4	122465.597860844	-0.523039	0.125909210184528	-4.1541	3.26570232576077e-05	0.0002631156606947	4.48602340446502	3.57985330185387	FOB64_001851
O13434	1783883.41154916	-0.657817	0.158594627424012	-4.14779	3.35702366169175e-05	0.0002695142400734	4.47405	3.56941828345713	PCK1
C4YJV4	164229.069135011	-0.617091	0.149580546138179	-4.12548	3.69969868957984e-05	0.0002958595308622	4.43183364425228	3.52891443573555	CAP4
O74226	317271.789066152	-0.38918	0.0943522395986796	-4.12475	3.71131213625825e-05	0.0002958595308622	4.43047251820474	3.52891443573555	KRE9
Q59L13	465056.587934689	0.555665141235803	0.135615819884343	4.09734750495694	4.17911297170102e-05	0.0003319828690502	4.37891588864982	3.47888432614209	TIF6
O42825	1572207.25864385	0.384151531077425	0.0939100272256426	4.09063379520063	4.30195947784757e-05	0.0003405467223023	4.36633368475053	3.46782329536334	RHO1
A0A1D8PD97	3793732.92347782	-0.352034	0.0861024120248918	-4.08854	4.34088115707744e-05	0.0003424304857011	4.36242210394061	3.46542757815837	CAALFM_C104360CA
A0A1D8PM19	58183.4515141302	0.627970201952027	0.153968800372921	4.07855487885239	4.53165060666589e-05	0.0003562380893573	4.34374358191687	3.44825964715986	CAALFM_C404240CA
Q5A8I8	1.0928e+06	-0.496597	0.121827578836471	-4.07623	4.5772003562664e-05	0.0003585737580133	4.33940007692894	3.44542149716926	IHD1
A0A1D8PTX2	131545.913980912	0.446799980314224	0.110048651701838	4.06002230290626	4.9068028731611e-05	0.0003830690243047	4.30920138909836	3.41672296448109	CAWG_02200
A0A1D8PNC7	2625357.97882762	0.642059796361845	0.158316942085191	4.05553434714745	5.0019821211351e-05	0.0003891576468127	4.30085786492584	3.40987443139551	CAWG_04593
Q5AHH4	5859594.1925549	-0.5636	0.139058526025116	-4.05297	5.0571153941919e-05	0.0003920996319332	4.29609713644279	3.40660356537498	HSP21
A0A1D8PJ54	115066.018858377	-0.826303	0.204173262018146	-4.04707	5.18634747337177e-05	0.0004007471221745	4.28513838985886	3.39712958769674	CAWG_02454
A0A8H6F1G4	60654.4827013966	-0.668146	0.165196411242438	-4.04456	5.24219214160688e-05	0.0004036844560747	4.28048706494029	3.39395797283622	CAWG_04839
A0A1D8PSE0	258061.10743635	0.366661727522479	0.0907335558372405	4.0410818703083	5.32051782640068e-05	0.0004083271986091	4.27404609736581	3.38899169082774	CAALFM_CR03120WA
A0A8H6F5P0	72336.3625292893	-0.610954	0.151627180972684	-4.02931	5.59396691446907e-05	0.0004278628748093	4.25228010659267	3.36869539513537	FOB64_002280
A0A1D8PHF9	162662.419527444	-0.388524	0.09666418388635	-4.01932	5.83673179151928e-05	0.0004449279722558	4.23383026285558	3.35171028965655	CAALFM_C205530CA
A0A1D8PPG3	39535.4278821776	-0.863593	0.215021605347429	-4.01631	5.91170913006421e-05	0.000449131190284	4.22828694239329	3.34762678395331	CAALFM_C600800CA
G1UB67	104095.664626035	0.51167593198201	0.12744723680497	4.01480600764233	5.94947086003472e-05	0.0004504883621109	4.22552165826909	3.34631642407729	DEF1
A0A8H6F453	68318.3786307193	0.597462799996189	0.148846243025161	4.01395955889322	5.97085809772596e-05	0.000450600757775	4.22396325005535	3.34620808225878	CAALFM_C702080WA
A0A1D8PT53	150673.223685348	0.514285525056431	0.128460621962831	4.00344881721993	6.24257116132035e-05	0.0004695409006388	4.20463649826895	3.32832657134656	ADP1
A0A1D8PCT4	287590.134670045	0.348042874408332	0.0869574641646875	4.00244967757085	6.26900044636627e-05	0.0004699674506812	4.20280169923834	3.32793221967926	CAWG_01112
A0A1D8PSC8	601854.801426157	0.616484236404346	0.154746390429292	3.98383596989964	6.78116876953678e-05	0.0005066853496445	4.16869544677969	3.29526165276576	ARC1
Q5A2A7	398094.935638777	-0.336621	0.0845243744732054	-3.98254	6.81837690792636e-05	0.0005077896486692	4.1663189954057	3.29431615649822	PRD1
A0A1D8PG88	116685.760295426	-0.546873	0.137431111217824	-3.97925	6.91320402363197e-05	0.0005131637347377	4.16032062595714	3.28974404278769	CAWG_03862
O74198	280453.544590057	-0.482919	0.121976187179886	-3.95912	7.52256581087138e-05	0.0005565715358108	4.12363400416305	3.2544790081284	ERG6
C4YQ98	346055.123143006	0.410321811261499	0.103805627840064	3.95278964926347	7.72453381587966e-05	0.0005696529172362	4.11212772126239	3.24438967422334	CAWG_02654
Q5ALV6	733559.835368315	0.318395281418056	0.0809469206165738	3.9333834936874	8.37584454347854e-05	0.0006156789625466	4.0769713918039	3.21064568578811	RPS26A
O94007	61938.1320858438	-0.4612	0.118162109952919	-3.90311	9.4963033130223e-05	0.0006937850215563	4.02244542241613	3.15877508057587	Ca20C1.20
A0A8H6F4L8	98462.7648393689	-0.649175	0.166325937193998	-3.90303	9.4997065672474e-05	0.0006937850215563	4.02228980925783	3.15877508057587	FOB64_002463
A0A8H6BVZ2	241846.926786527	0.589738946741946	0.151169200909199	3.90118452168163	9.57231501009215e-05	0.0006968399094163	4.01898301786327	3.15686698437388	FOB64_005046
A0A1D8PJA1	116350.497736671	-0.575416	0.147630983767031	-3.89766	9.71258337042996e-05	0.0007047848958542	4.01266524029787	3.15194341180008	CAALFM_C301690WA
A0A1D8PN69	60851.1013056795	0.616994127625527	0.158425225247934	3.89454473970251	9.83833327551439e-05	0.0007116289628039	4.00707846971476	3.14774638474497	PRC2
A0A8H6BYC2	1066994.28468031	0.436009040332708	0.112028024449286	3.89196401950375	9.94359940559172e-05	0.0007169525176515	4.00245638028811	3.14450960584509	FOB64_002862
C4YSQ0	291735.967587665	-0.452804	0.116497634755601	-3.88681	0.0001015708446486	0.0007300202929667	3.99323093600209	3.13666506727546	CAWG_05118
A0A1D8PRY9	945633.061272989	0.485551912266447	0.125016889456657	3.88389052372629	0.0001027982077648	0.0007365036151255	3.9880144569809	3.13282511708307	CAALFM_CR01490CA
A0A1D8PQT7	145542.488213473	-0.341157	0.0879215285030473	-3.88024	0.0001043529727108	0.000745284322452	3.98149517464339	3.12767801434491	CAALFM_C701350CA
A0A8H6BXH8	140502.680130985	0.442914145720667	0.114206226177995	3.87819614169168	0.000105233859397	0.0007492121310534	3.97784450178518	3.12539519925338	CAALFM_C203360WA
A0A1D8PU05	342812.740898854	0.431994904146572	0.111414434454441	3.87736926783234	0.000105592032762	0.0007494055240543	3.97636884939691	3.12528310993786	CAALFM_CR09640CA
A0A1D8PEN6	30021.1398630251	-0.692014	0.178896564019912	-3.86824	0.0001096252811556	0.0007743116235212	3.96008927979083	3.11108422130829	CAWG_00503
A0A1D8PLY8	150307.140292643	-0.575023	0.148691984653298	-3.86721	0.0001100869508525	0.0007743116235212	3.95826415703746	3.11108422130829	CAALFM_C404010WA
Q5A6N1	111013.846392934	0.40881688556328	0.105716057027092	3.86712195914111	0.0001101273598824	0.0007743116235212	3.9581047721287	3.11108422130829	PIM1
A0A8H6F6D9	107022.853627197	0.586493478004743	0.151836137429939	3.86267385308961	0.0001121526964707	0.0007861105412064	3.95019028027741	3.10451638009228	CAALFM_C404440WA
A0A1D8PDN8	57450.5273030455	-0.661788	0.171519106958118	-3.85839	0.0001141350139826	0.0007975360236317	3.94258110363854	3.09824969132892	CAALFM_C105950CA
A0A1D8PLC9	1937936.67257332	0.393212794160632	0.102041288350575	3.85346755726665	0.0001164567004823	0.0008112552919757	3.93383551873246	3.0908424571951	RPL20B
C4YLP2	65779.0607984752	0.822731373536676	0.214008168924426	3.84439237843866	0.0001208515068282	0.0008392877652118	3.91774793025347	3.07608910780518	NAT10
A0A8H6BT78	103177.588655969	-0.790479	0.206663343850434	-3.82496	0.0001307931935666	0.0009055528753362	3.88341485596088	3.04308618610494	BUB3
A0A1D8PKE0	48146.3585223136	0.694491035659305	0.182162264694547	3.81248573530769	0.0001375761715736	0.0009496111354962	3.86145678012822	3.02245420132367	CAALFM_C306110CA
A0A8H6BZ51	87878.9956861941	0.475379982126692	0.124870844383836	3.80697339296783	0.0001406778735952	0.0009680690146496	3.85177420484765	3.0140936802814	LSM2
A0A8H6BWC0	86790.4235282504	0.426980191447761	0.112695248738048	3.78880384247827	0.0001513743752147	0.001038519956019	3.81994763635973	2.98358515372139	COQ6
Q5AKA5	1322894.87289773	-0.3361	0.088876966013633	-3.78163	0.0001558026250056	0.0010656711269265	3.80742522948859	2.97237680074807	DUG1
A0A1D8PG45	74605.9841369306	-0.431677	0.114274592566762	-3.77755	0.0001583815697545	0.0010794124105749	3.80029535696115	2.96681259292892	FOB64_003720
Q5AB87	1085362.0451325	0.370943303208521	0.0982158707409532	3.7768163170583	0.0001588457881363	0.0010794124105749	3.79902429618704	2.96681259292892	RPL16A
Q5AF37	1845391.92775867	0.43431427027733	0.115013710263221	3.77619563166301	0.0001592419368957	0.0010794124105749	3.79794254863359	2.96681259292892	CAALFM_C402340WA
A0A1D8PH31	467023.235539393	-0.32835	0.0871449614542804	-3.76785	0.0001646565033616	0.0011127830555542	3.78342111148544	2.95358949600605	TAF14
A0A0D6A8E2	289188.802837106	-0.252578	0.0671246890962171	-3.76281	0.0001680129538302	0.001132087284142	3.77465723279721	2.94612008767082	CaROM2
A0A1D8PE08	57264.845653414	-0.908638	0.241624232414869	-3.76054	0.0001695470699918	0.0011367891704924	3.77070971103109	2.94432007232352	FOB64_006040
A0A1D8PU04	402200.921041602	0.593813607692201	0.157916878079747	3.7602922177345	0.000169714991001	0.0011367891704924	3.7702797945621	2.94432007232352	CAALFM_CR09670CA
A0A8H6BRV7	59543.164931204	-0.471366	0.125433302922144	-3.7579	0.0001713430488346	0.0011443087391196	3.76613350964092	2.94145678532776	CAALFM_C110120CA
Q59TB1	65742.1044527157	0.772558874867457	0.205683246784351	3.75606125897774	0.0001726084600365	0.0011493692750668	3.76293792207885	2.93954041660487	CAALFM_C204340CA
A0A1D8PEB8	302091.475159244	0.408398244896745	0.10924022761092	3.73853344897206	0.0001850968686735	0.0012289129345366	3.73260092824487	2.91047888472113	CAALFM_C108350CA
A0A1D8PNJ2	71359.6126429025	0.484524056595817	0.129757836658923	3.73406392300929	0.000188414639543	0.0012472828769753	3.72488535618338	2.90403503972329	CAALFM_C502920WA
A0A8H6BYV4	101665.383084291	0.66971886951643	0.179719210575763	3.72647346586302	0.0001941775030237	0.0012816847429907	3.71180108791203	2.89221878543857	CAWG_01971
Q5AMH1	40013.7215767051	-0.615619	0.165323807802353	-3.72372	0.0001963118188589	0.0012920056915601	3.70705355312176	2.88873557317706	ASK1
A0A1D8PTY4	160883.503499261	0.348288098042375	0.0936325085094628	3.71973477573951	0.0001994320914263	0.0013087369709834	3.70020495631531	2.88314762887235	CAWG_02207
A0A8H6BXD6	51472.7832599183	-0.564047	0.151881750884773	-3.71373	0.0002042287816618	0.0013363409297182	3.68988305345324	2.87408272972978	CAWG_03850
A0A1D8PJW1	188912.26775832	-0.300203	0.0808817536937229	-3.71163	0.000205926706843	0.0013435679086246	3.68628732563826	2.8717403779129	VTI1
A0A1D8PSA4	51468.7347285612	0.749064312885185	0.202262297744112	3.70343025487058	0.0002127036789284	0.0013837963479709	3.67222499846358	2.85892781989392	CAALFM_CR02770CA
A0A8H6F206	56419.1438678463	-0.666771	0.180470057609955	-3.69463	0.0002202037273516	0.001428484924711	3.65718	2.84512433851495	CAWG_05984
A0A1D8PRJ1	673479.528734097	0.375090799749019	0.101683004394988	3.68882491209621	0.0002252921865897	0.0014573186012545	3.64725386988211	2.83644549171615	CAALFM_C704210CA
A0A8H6C348	99599.6707909383	-0.331552	0.0901549993984643	-3.67757	0.0002354634129061	0.0015187725550411	3.62807656542429	2.81850725937388	CAALFM_C305150WA
A0A1D8PTQ2	137833.644581029	0.381245092198359	0.103854436500691	3.67095624456853	0.0002416447095549	0.0015534895460369	3.61682270864109	2.80869166491543	DCP2
Q00313	50857.5494051228	-0.800306	0.218046210373154	-3.67035	0.0002422181138476	0.0015534895460369	3.61579338204384	2.80869166491543	TOP1
A0A8H6BRQ8	77780.0229544998	-0.393523	0.107277224039728	-3.66828	0.0002441892991014	0.0015617078338015	3.61227337168928	2.80640021119884	FOB64_005705
A0A8H6BUR3	582363.727459125	0.345298003311266	0.0941601141965475	3.66713662422392	0.000245281755012	0.0015630072348216	3.61033475506421	2.80603901172115	CAP
O74261	3694493.07795318	0.188493767200398	0.0514079813204483	3.66662456604617	0.0002457732224366	0.0015630072348216	3.60946543626451	2.80603901172115	HSP60
A0A1D8PQ22	106314.653430451	-0.444563	0.121652301378999	-3.65437	0.0002578135442562	0.0016349856139948	3.58869427068611	2.78648606428207	CAALFM_C602930WA
Q59W33	189845.936291555	0.636990288946506	0.17444558258453	3.65151286440768	0.0002607000374158	0.0016485315213252	3.5838589065014	2.78290274436145	GPD2
A0A8H6BR90	2920832.5170675	0.256191687748195	0.0701825846928186	3.65035982743465	0.0002618731913778	0.0016485315213252	3.58190895912577	2.78290274436145	CAALFM_C504470CA
A0A1D8PTX9	704851.12520075	0.296123741372156	0.0811274769903939	3.65010416146948	0.0002621339874898	0.0016485315213252	3.5814766661104	2.78290274436145	CAWG_02202
A0A1D8PRF5	369649.115906515	-0.250407	0.0687167471156272	-3.64405	0.0002683845337176	0.0016831650535643	3.57124251501057	2.77387	CaJ7.0436
A0A8H6BYE6	86403.0602784584	0.541893471296806	0.14915270356781	3.63314548334983	0.0002799870464464	0.0017493245475401	3.55286206075409	2.75712960954361	FOB64_004067
A0A1D8PGT5	3933472.13983324	-0.323586	0.0890761328258124	-3.63269	0.0002804791566948	0.0017493245475401	3.55209940702373	2.75712960954361	ALD5
A0A8H6F5C0	107855.250831982	-0.398608	0.109755983866128	-3.63177	0.000281484056111	0.0017507689643831	3.55054619953051	2.75677116066333	FOB64_001554
A0A1D8PPR5	680321.23337619	-0.453367	0.124973242738616	-3.62771	0.0002859445155427	0.0017736394059963	3.5437182288686	2.75113467080884	Ca20C1.05
Q5A884	146778.244116232	0.528309063851688	0.145858262730092	3.62207155057999	0.0002922532552202	0.0018078179503242	3.53424064281343	2.74284530569161	COX23
A0A1D8PH73	109941.781975855	-0.423683	0.117348909563174	-3.61046	0.0003056567800983	0.0018855775208248	3.5147659662192	2.72455560795505	CAALFM_C204620WA
A0A8H6BWR2	226246.391238393	0.263088324929646	0.0728984297753883	3.60897108127381	0.0003074138727199	0.0018912636082553	3.5122765379105	2.72324793406779	CAWG_04136
A0A1D8PFE5	87923.9579702925	-0.387401	0.10737100534921	-3.60806	0.0003084911389213	0.0018927478008618	3.5107573060969	2.72290724973973	RAX2
G1UA22	168817.895253144	-0.214794	0.0595690742936435	-3.6058	0.000311198176744	0.0019041964112125	3.50696295613061	2.72028825768137	CAALFM_C702930CA
A0A8H6F016	243826.469040814	-0.298468	0.0828029673244549	-3.60456	0.000312679203257	0.0019081016608462	3.50490100334633	2.71939849044514	FOB64_006845
Q5AHJ5	57689.5807181833	-0.566897	0.157533555912002	-3.59858	0.0003199620537334	0.0019472959399263	3.49490152427805	2.71056804164371	TBF1
P0CU34	8422528.30743312	-0.301655	0.0840311697785913	-3.5898	0.00033092987046	0.002008646720433	3.48026403069302	2.69709643998547	TSA1
A0A8H6F5M8	228964.868167393	-0.344017	0.0959218343381703	-3.58643	0.0003352417893056	0.0020288439602101	3.47464185002498	2.69275135357071	CAWG_04996
A0A8H6BTQ2	5673684.8536235	0.430495846336349	0.120055817126308	3.58579747854645	0.000336049684222	0.0020288439602101	3.47359650835922	2.69275135357071	CAWG_04595
Q9UVL1	4515912.85172832	-0.45345	0.12654974746685	-3.58317	0.0003394446089261	0.0020438898792785	3.46923108441847	2.6895425068299	NHP6
Q59LV8	72496.9981383222	0.530303477210664	0.148379219663063	3.57397402692147	0.0003516038225151	0.0021082195947957	3.45394641207322	2.67608415444574	ASG1
A0A8H6BVT1	96274.8917063469	0.49228409308478	0.137752467619262	3.57368620390466	0.0003519907273996	0.0021082195947957	3.45346877712474	2.67608415444574	CAALFM_CR07470WA
A0A8H6F3H1	59335.8394789497	-0.499194	0.13990212112862	-3.56817	0.0003594856950918	0.0021474290598628	3.44431838668935	2.66808117414119	CAWG_04180
Q9P975	410050.469781678	0.378611370886903	0.106634252071735	3.55056057065233	0.0003844116677309	0.0022902842519547	3.41520343902052	2.6401106131211	TIF45
A0A1D8PTU4	260785.224350901	-0.325008	0.0916399017847284	-3.54658	0.0003902685517622	0.0023190761186082	3.40863644320091	2.6346849963603	CAALFM_CR08920WA
A0A1D8PGT3	106822.817298139	0.341020998714838	0.0964853145506151	3.53443423284838	0.000408649118035	0.0024219413697158	3.38864943405806	2.61583637445354	TOM1
A0A1D8PIJ4	71070.5102690295	-0.52255	0.148012383799573	-3.53045	0.0004148559135961	0.0024523075414665	3.38210271484378	2.61042506629617	CAALFM_C209710CA
Q5A872	30931.619675985	0.786451943626618	0.222967514545153	3.5272041545198	0.0004199728045344	0.0024760896600679	3.37677883156162	2.60623363341292	SLN1
Q59VF4	46374.0439610871	-0.546636	0.155242586651284	-3.52117	0.0004296443575331	0.0025265320141691	3.36689088737038	2.59747519436265	HAT1
A0A1D8PTX6	151830.99071912	0.412484110977386	0.117392707770247	3.51371153125346	0.0004418924162767	0.0025812035674012	3.35468345170182	2.5881777433396	CAALFM_CR09110CA
A0A1D8PCC3	156233.18173722	-0.312334	0.0889032250351434	-3.5132	0.0004427522059506	0.0025812035674012	3.35383926632123	2.5881777433396	SIN3
Q5APF2	161142.660605276	-0.236529	0.0673305315604893	-3.51295	0.000443160064428	0.0025812035674012	3.35343938316222	2.5881777433396	GUA1
A0A1D8PSP6	51145.9003532398	0.788467339331401	0.224458990821852	3.51274563092547	0.0004435018496992	0.0025812035674012	3.35310456453012	2.5881777433396	CAALFM_CR04230WA
A0A1D8PCX0	316032.447674935	-0.258806	0.0737348725261486	-3.50996	0.0004481812068048	0.0026017493646311	3.34854635831429	2.58473454282455	TCB3
Q59RN6	234318.676996933	0.43086031970872	0.122876867122673	3.50643965620133	0.0004541443981219	0.0026296238295346	3.34280603847162	2.58010637335125	CHZ1
A0A8H6BZU1	6176276.59657733	-0.203532	0.0580577741501306	-3.50567	0.0004554527210433	0.0026304718378626	3.34155669894493	2.57996634344915	CAWG_03604
Q5AAW3	166331.950030576	-0.399699	0.114194465505768	-3.50016	0.0004649799296458	0.0026774436186987	3.33256579255555	2.5722796657233	DHH1
Q9URB4	12792995.6333546	-0.243905	0.0696949787842189	-3.4996	0.0004659508771057	0.0026774436186987	3.33165986641396	2.5722796657233	FBA1
O00086	531059.073648124	-0.259868	0.0742963972118459	-3.49772	0.0004692571585086	0.0026896157135787	3.32858909350236	2.57030976661259	IMH3
A0A1D8PCL1	1230494.45246246	-0.504589	0.144432087902578	-3.49361	0.0004765423528399	0.0027244744616912	3.32189849526216	2.56471725867143	HGT1
A0A1D8PI21	90804.3726529004	-0.57791	0.165783266048523	-3.48593	0.0004904210052814	0.0027967585792375	3.30943093677171	2.55334502101859	CAWG_05903
A0A8H6BZ50	94387.7538323921	-0.310725	0.089342764332418	-3.4779	0.0005053602178335	0.0028698281323277	3.29639894891269	2.54214411142513	FOB64_003021
A0A1D8PCQ5	1300371.7065391	0.316789427436823	0.0910921150844643	3.47768220271407	0.0005057691805648	0.0028698281323277	3.29604763825461	2.54214411142513	RPL26B
Q5AG73	113326.263929811	0.308168639844417	0.088800468866554	3.47034924227169	0.0005197820397387	0.0029419663449215	3.28417873094715	2.53136229975888	MDE1
A0A1D8PK69	271510.689018367	-0.264896	0.0763534018082828	-3.46934	0.0005217315963504	0.0029435281063722	3.28255286137014	2.53113181295727	USO6
A0A8H6F0A0	120248.59463535	-0.35768	0.103111455111594	-3.46887	0.0005226582591703	0.0029435281063722	3.28178218238903	2.53113181295727	LTP1
A0A8H6F6F7	322904.360833075	-0.317069	0.0914677620233139	-3.46645	0.0005273720937037	0.0029627057571842	3.27788285495808	2.52831147858296	CAWG_03291
A0A1D8PI66	55893.6177186393	0.885575888693453	0.25565814491521	3.4639064168566	0.0005323916906688	0.002983501949689	3.27376873141827	2.52527367401264	CAALFM_C207860WA
Q5ALL8	265192.394443906	-0.247747	0.0715633745544171	-3.46192	0.0005363353098736	0.0029981805964293	3.27056361012537	2.52314221082381	POB3
A0A8H6C1N8	135124.223184722	0.315549712603173	0.0914432624296908	3.4507705020454	0.0005589886827632	0.0031171191570836	3.25259698471327	2.50624659577423	UGA2
Q5A1B0	261042.348751726	-0.419567	0.121685875648745	-3.44795	0.0005648624852347	0.0031421343159004	3.24805726753053	2.50277525423952	ERG26
A0A8H6C422	1410231.62253994	-0.276982	0.0804114744454361	-3.44456	0.0005719969129596	0.0031740220856387	3.24260631506749	2.49839005564114	CAALFM_C302920WA
Q59K86	116592.360073806	0.595613102713445	0.173517190859371	3.43258843555256	0.0005978488704397	0.0033093639185224	3.22340858696346	2.48025547245457	BNA1
C4YKG0	171899.358119487	-0.427038	0.124637295794971	-3.42625	0.0006119815628361	0.0033793323372221	3.21326166164387	2.47116909584737	CAWG_05963
P28875	24921.3337004778	-0.601018	0.17549096566847	-3.42478	0.0006152909581057	0.0033893399736045	3.21091946695913	2.46988486631897	CZF1
P83784	4236911.68938174	-0.140833	0.0411423474285494	-3.42306	0.0006192029230664	0.0034026102374331	3.20816700214972	2.46818779566662	SSC1
Q5A4W8	206826.145418358	-0.297779	0.0870205616275197	-3.42194	0.0006217605217161	0.0034037186144985	3.20637685666583	2.46804635023896	BDF1
A0A8H6C343	181504.034091569	0.272453920564795	0.0796263470386542	3.42165540298532	0.0006224114427572	0.0034037186144985	3.20592243163429	2.46804635023896	CAB3
A0A8H6C204	199882.030534953	0.276810849509187	0.0809731576608065	3.41855075812576	0.0006295557440259	0.0034344920589752	3.20096580923996	2.46413748343582	FOB64_000929
A0A1D8PGH4	83823.2357031775	-0.49528	0.145851847274889	-3.39577	0.000684353526656	0.0037244624623781	3.16471949036723	2.42893639847774	FAB1
A0A1D8PF53	638952.042653047	-0.227959	0.0671717181445228	-3.39367	0.0006896188248378	0.0037441175525967	3.16139089188809	2.42665052434561	CTA3
A0A1D8PR11	1562398.72245559	0.251323965116564	0.0741865421837342	3.38772987281334	0.000704736345251	0.0038170408747569	3.15197333012761	2.41827318938641	CAALFM_C702100WA
A0A1D8PUD2	3701438.12741669	0.302370004980888	0.089288036753015	3.38645596853352	0.0007080163728234	0.0038256541004111	3.14995669916806	2.41729429961812	ATP16
A0A1D8PGY0	515711.592110186	0.44906378650515	0.132638836181929	3.38561313889403	0.0007101942678078	0.003828285291231	3.14862	2.41699570522367	RPL21A
Q5AC48	83557.8529008978	-0.418713	0.123783862841664	-3.38262	0.0007179858918651	0.0038610927771559	3.14388408938629	2.41328976270572	ARP4
A0A1D8PI73	395179.300182266	-0.200902	0.0596496247980744	-3.36804	0.0007570550111249	0.0040615463156085	3.12087256150395	2.39130858994939	TIF4631
P43070	561691.488961286	-0.317623	0.0944663070289209	-3.36229	0.000772990159331	0.0041331560538068	3.11182603489855	2.38371819693756	BGL2
A0A1D8PTY9	179342.674411001	0.510015450663121	0.151717306085398	3.36161683740973	0.000774875665888	0.0041331560538068	3.11077	2.38371819693756	CAALFM_CR09440CA
A0A1D8PQB4	1439186.83812648	-0.254979	0.0758659152816736	-3.36091	0.0007768495874256	0.0041331560538068	3.1096630605743	2.38371819693756	CAALFM_C603960WA
Q59T47	110956.193470143	0.315733311817041	0.0939511870333389	3.36061014008266	0.0007777051585343	0.0041331560538068	3.10918502035108	2.38371819693756	CAALFM_C205580WA
Q5A863	46681.8378213091	0.614463620106214	0.183928820866305	3.34076854955135	0.0008354683879304	0.0044232158378495	3.07806997809505	2.35426186802358	TRM1
A0A8H6BT30	120260.551558927	-0.385056	0.115267966450436	-3.34053	0.0008361909799468	0.0044232158378495	3.07769452152664	2.35426186802358	FOB64_004871
Q59RH5	175278.155202964	-0.480007	0.143775739744801	-3.33858	0.0008420652513014	0.0044439061280805	3.07465425388969	2.35223512355818	HAT2
A0A1D8PG09	4926909.04514581	-0.435659	0.130574099329099	-3.33649	0.0008484485573917	0.0044671803114765	3.07137448442253	2.34996651748588	CAWG_03805
A0A8H6C229	760638.101640512	-0.209292	0.0627936666745168	-3.33301	0.0008591113133962	0.0045128260174688	3.06595056182443	2.34555140946893	CAALFM_C703660CA
A0A8H6F475	111797.227574618	-0.393421	0.118542829652724	-3.31881	0.0009040251145563	0.0047377612485082	3.04381950430148	2.32442682860016	PWP1
C4YCX0	1554044.10457907	0.142700168608662	0.0430228678489744	3.31684463968304	0.0009104022599593	0.0047550129492386	3.04076667286611	2.32284829601884	CAWG_00354
Q5AHB1	363167.542530349	-0.181619	0.0547621956240883	-3.3165	0.0009115174999865	0.0047550129492386	3.04023498902256	2.32284829601884	PAN1
A0A8H6F209	73179.0231968895	0.405568983720455	0.122987407418805	3.29764641951825	0.0009749882564442	0.0050744216381373	3.0110006152678	2.2946134497062	FOB64_004420
A0A8H6F0G0	1126998.43262522	-0.268958	0.0816229003103373	-3.29513	0.0009837754973666	0.0051084122156836	3.00710399849857	2.29171406525092	CAWG_00303
Q59X49	2772022.81069928	-0.385868	0.117286035256496	-3.28997	0.0010019667118802	0.0051842437914472	2.99914670669919	2.28531458375961	DDR48
A0A1D8PQ51	56523.2990003872	-0.70387	0.213962156524046	-3.2897	0.0010029588253771	0.0051842437914472	2.99871689577175	2.28531458375961	CAALFM_C603290WA
P0CU37	201346.195618006	-0.434797	0.132216582376296	-3.28852	0.001007144102376	0.0051940187876521	2.99690838606075	2.28449648378664	CAALFM_C503700CA
A0A8H6F6D6	2431582.8021097	-0.138709	0.0423145896674505	-3.27805	0.0010452611617959	0.0053783437961499	2.98077518614971	2.26935144011966	CAWG_02724
A0A8H6C1I5	1210106.91859046	0.17375911078579	0.0531178779273102	3.27119827760387	0.001070927967955	0.0054979159171206	2.97023973941249	2.2598019063641	CAWG_03117
Q5AKV7	40676.8053706171	-0.644377	0.197169798433796	-3.26813	0.0010826000989085	0.0055452638550429	2.96553193756693	2.25607778439978	CAALFM_C113820CA
C4YPI0	2667805.09010942	0.226484703105705	0.069408167056466	3.26308434166619	0.0011020671645087	0.0056212493778794	2.95779193698452	2.25016714748867	ATP5
G1UAU9	581696.714576777	-0.231688	0.0710046658291647	-3.263	0.0011024004963685	0.0056212493778794	2.95766059989029	2.25016714748867	CAT2
A0A8H6F454	444301.347202456	0.336524560843506	0.103281203260191	3.2583330772756	0.0011206878504949	0.0057016568393717	2.95051533627705	2.24399892474175	FOB64_004470
A0A8H6C1K0	61111.8989771097	-0.577361	0.177261425713032	-3.25712	0.0011254974795015	0.0057132876537924	2.94865547324436	2.24311390944027	FOB64_002313
A0A1D8PRR9	160156.481762058	0.370790417502652	0.113874447835296	3.25613361514561	0.0011294058881373	0.0057203018584852	2.94714995240675	2.24258105302245	CAWG_01411
A0A1D8PQM8	48634.5178539273	-0.538068	0.165731824581183	-3.24662	0.0011678545031094	0.005900693319278	2.93261126033381	2.22909695665509	CAALFM_C700610CA
A0A1D8PCG4	394449.093156973	-0.245358	0.0755927264429626	-3.24579	0.0011712373234078	0.005900693319278	2.93135509655567	2.22909695665509	CAALFM_C101360CA
A0A1D8PJR2	377584.08601526	0.381600909459865	0.117581943118803	3.24540400794619	0.0011728409866056	0.005900693319278	2.93076086539598	2.22909695665509	CAWG_02689
A0A1D8PMH8	702706.130186034	0.267463390689594	0.0824474920522292	3.24404519812635	0.0011784504494692	0.005915768996892	2.92868867361866	2.22798879298039	GDH3
A0A1D8PT49	76417.140791062	0.57370326806284	0.177081375023237	3.23977192964285	0.0011962534067184	0.005991853346926	2.92217681241935	2.2224388247145	CAALFM_CR06040WA
Q59LS1	942775.47619691	0.271090248255447	0.0838108230678575	3.23454940939977	0.0012183483813258	0.0060890523958535	2.91422850936033	2.21545028885693	RPL3
A0A8H6C5G6	89930.4367348405	0.630017020560307	0.194917423185031	3.23222526886292	0.0012283018342746	0.0061252761074843	2.91069489960147	2.21287432994234	CAALFM_CR03740CA
P30572	57923.8948944936	0.543763629715671	0.16845403132138	3.2279644805785	0.0012467445374188	0.0062035816103655	2.90422252595623	2.20735750009711	CHS2
A0A1D8PCR4	81784.5148925807	-0.554992	0.172029027887429	-3.22615	0.0012546546164779	0.0062292501133906	2.90147581107676	2.20556423122496	DIP5
A0A1D8PDL6	915995.102749846	0.383834687673021	0.119046663872917	3.22423724601612	0.0012630870939614	0.0062573942685532	2.89856670239574	2.20360647994936	RPL7A
A0A1D8PTZ4	272051.337496055	-0.675118	0.209460482325286	-3.22313	0.0012679782592399	0.0062679099976402	2.89688819280529	2.20287724829292	AXL1
Q5AF56	280817.236175511	-0.625345	0.194190709878277	-3.22026	0.0012807372871915	0.0063101917065434	2.8925399463085	2.19995744648815	ADR1
A0A8H6C3A5	94031.6629918072	0.425448512376953	0.132128703453175	3.21995525013025	0.0012821060887853	0.0063101917065434	2.89207603732281	2.19995744648815	CAALFM_C301280WA
Q5ANA8	381634.527619358	-0.215548	0.0669889873585566	-3.21766	0.0012923964840569	0.0063470404336332	2.88860423214368	2.19742873501709	MCA1
Q59LF9	189228.827081818	-0.395694	0.123148408252449	-3.21315	0.0013128708960067	0.0064225580965187	2.88177797909606	2.19229195854727	MAP2
A0A8H6F173	143733.082968514	0.414950379850175	0.129146315572209	3.21302530398682	0.0013134471725654	0.0064225580965187	2.88158739004555	2.19229195854727	CAALFM_C205760CA
A0A1D8PCY4	3972246.32157233	-0.252548	0.0788423893526204	-3.2032	0.0013590806420546	0.0066313762362322	2.8667547733188	2.17839633135745	CAWG_01065
A0A1D8PT80	51838.6199787654	0.699500669115266	0.219059535387187	3.19319890768006	0.0014070598857112	0.006850717379033	2.85168741821523	2.16426394858895	CAALFM_CR06520CA
A0A1D8PL85	116506.655511015	0.348168012769649	0.109093858569062	3.19145383009109	0.0014155873349963	0.0068774457648749	2.84906333157126	2.16257282574503	AAT22
A0A1D8PK71	1775138.90569885	0.227992127488792	0.0714638089077185	3.19031592317168	0.0014211734374749	0.0068898001337115	2.8473529183132	2.16179337636308	STM1
A0A1D8PNG9	641917.819957169	0.191948259509793	0.0602838679282071	3.18407338657146	0.0014521819113775	0.007025085143929	2.83797897719033	2.15334840774822	THR4
A0A1D8PH42	197229.496284582	0.462324014020862	0.145258897772786	3.18275865444077	0.001458791548449	0.0070420129332378	2.8360067614486	2.15230318164745	BAT21
P53699	20955.7290731227	0.684966378175539	0.215332192089778	3.18097527140743	0.0014678015801641	0.0070704314414717	2.8333326490957	2.15055408451519	CDC4
C4YL11	511318.992563711	0.31052755642262	0.0978053457565717	3.17495484546922	0.0014985981933644	0.0072034528870002	2.82431479530146	2.14245927991412	SEC4
A0A1D8PTM6	179610.319490653	0.336135917343131	0.105923858302918	3.17337305049689	0.0015067878072225	0.0072156869300441	2.82194790272241	2.14172231796942	FGR32
C4YF95	97953.4103996836	-0.510963	0.161022774435954	-3.17323	0.001507517631586	0.0072156869300441	2.82173759974784	2.14172231796942	CAWG_01208
A0A8H6C0X9	155192.890123048	-0.384899	0.121557548316896	-3.1664	0.0015434016059173	0.0073718591472506	2.81152105220018	2.13242297135803	CAWG_01231
A0A8H6BT00	88550.0929344025	0.465263129210736	0.147182976738954	3.16112052846935	0.0015716345123227	0.0074909063913655	2.80364844286179	2.12546562997043	FOB64_005877
Q5A3V6	1830862.54500724	0.289857002171673	0.0917564184683948	3.15898339331447	0.0015832051153312	0.0075302024813233	2.80046281559515	2.12319334579941	RIB3
A0A8H6BZI1	324425.019225378	-0.194336	0.0615354924478288	-3.15811	0.0015879828434806	0.0075370925736692	2.79915419398822	2.1227961505121	FOB64_002303
P97998	35738.9235078077	0.79651657753861	0.252469026683844	3.15490810100858	0.0016054866742353	0.0076042297708554	2.79439329478764	2.11894476888353	MDL1
C4YQU1	154441.803486025	-0.345829	0.109768038718599	-3.15055	0.0016296477063399	0.0077025519982329	2.78790627027635	2.11336536117468	CAWG_04438
A0A1D8PN83	624622.826174299	0.372723957244313	0.118558637700529	3.14379419731346	0.0016677268313723	0.0078661115546395	2.77787508399994	2.10423989885929	orf19.4149.1
Q59KZ1	1027101.42337865	-0.227167	0.0723343395465309	-3.14051	0.0016865329793745	0.0079382758114428	2.77300516196345	2.10027381582105	APE2
A0A1D8PTN4	236477.535251895	0.496438881034187	0.158165411917369	3.13873226147284	0.0016968040511687	0.0079700505639959	2.77036830759962	2.09853892332224	CAWG_02094
A0A8H6C0R0	86155.0948211509	0.351094730795942	0.111916924644808	3.13710130894155	0.0017062715830719	0.0079979272548135	2.76795184207684	2.09702255031212	CAWG_01049
O74933	104216.28542101	0.515325635647715	0.165354229740368	3.11649503285678	0.0018301476363267	0.0085608558856273	2.73751387471996	2.06748281384814	UAP1
A0A1D8PL06	194345.418325771	-0.343943	0.110539641806888	-3.11149	0.0018614706111124	0.0086894215743474	2.73014381603031	2.06100913211634	CAWG_03749
Q5AB80	167450.966747697	-0.197181	0.063436084769207	-3.10834	0.0018814358527147	0.0087645489105886	2.72551058429971	2.05727043104577	KEL1
A0A8H6F3C1	33277.1295215649	0.667753681911073	0.215624103652975	3.0968415432152	0.0019559439628453	0.0090929304556096	2.70864359176501	2.04129613046341	CAALFM_CR03160WA
A0A1D8PI71	75625.2433120738	-0.466037	0.150841278397375	-3.08958	0.0020043758745157	0.0092989897129171	2.69802083324335	2.03156423272982	ERG9
A0A8H6F2D0	125877.658555921	-0.35043	0.113729492889041	-3.08126	0.0020612511904873	0.009543297945324	2.6858690805181	2.02030151712548	NCB2
A0A1D8PK43	1031631.60131589	0.42975107402658	0.139588758608126	3.07869400309692	0.0020791011078488	0.0095911192043705	2.6821243901716	2.01813071129427	RPL18
A0A1D8PDG9	41557.0483888532	0.65910464983513	0.214095275965808	3.07855765084884	0.0020800527956474	0.0095911192043705	2.68192564168754	2.01813071129427	CAALFM_C105210CA
Q59TE0	1200253.72786221	0.251026637255188	0.081721854097041	3.07171979917521	0.002128294067222	0.0097936133499809	2.67196836559295	2.00905704584408	RPL17B
A0A8H6F4S4	735445.858008688	0.293737288013757	0.0957443548114861	3.06793323316142	0.0021554477065497	0.0098819866424195	2.6664625091276	2.00515573748641	AMS1
C4YGN9	161684.49243465	-0.380656	0.124080153165175	-3.06782	0.0021562285341675	0.0098819866424195	2.66631	2.00515573748641	CAWG_03220
A0A1D8PTI2	531811.409373393	0.268730679922167	0.0876485256630577	3.06600342549095	0.0021694082944488	0.0099223037952167	2.66365870370789	2.00338748012522	CAWG_02048
A0A1D8PJF9	280441.812793369	0.283347651847014	0.0924785768482195	3.06392746843475	0.0021845186622466	0.0099712706679967	2.66064424077995	2.00124949475392	ILV2
O13426	1136350.16130618	-0.19685	0.0644098025927904	-3.05621	0.0022415745546458	0.0102111162811231	2.6494468119475	1.9909267781646	SHM2
Q59Y21	368118.081683958	-0.317372	0.103868686478237	-3.05551	0.0022467800403931	0.010214277131426	2.6484394428988	1.99079236314228	RSP5
Q5AFN8	306623.86897641	0.473591026973865	0.155135043331728	3.05276626610518	0.0022674247248589	0.0102874741023659	2.64446712196182	1.98769124506898	SSR1
A0A8H6F1J6	157390.425090699	-0.408937	0.134137798376484	-3.04864	0.0022988353236552	0.0104091263455111	2.63849213816497	1.98258571998475	CAWG_01025
A0A1D8PTW9	363482.010934538	0.229191498629077	0.0755990443160156	3.03167190409209	0.002432033943408	0.0109902691574366	2.61403036799637	1.95899167134739	CAALFM_CR09100CA
A0A1D8PU69	8634941.28759019	0.392221875039305	0.129412179276498	3.03079568887636	0.0024391023246038	0.0110002543085721	2.61276997989182	1.9585972745206	CAWG_02294
C4YDR2	2514402.94989354	0.247811732864059	0.0818373598023679	3.02810028894516	0.0024609640068203	0.0110767843169808	2.60889473808655	1.95558630062625	ATP7
A0A8H6BT81	666807.801367691	-0.195374	0.0645382366317876	-3.02727	0.00246776	0.0110853201027937	2.6076976476306	1.95525176155989	FOB64_006011
G1UAE7	309114.620562943	0.225896903846021	0.0748432163709142	3.01826825194821	0.0025422376100274	0.0113972791071331	2.59478386058721	1.94319881618964	CaJ7.0421
A0A8H6F4N6	209861.371156484	-0.425206	0.140969318559372	-3.0163	0.0025587936978138	0.0114488318811275	2.59196472759964	1.9412388219232	FOB64_002517
A0A8H6C5F9	179847.959438643	-0.376072	0.124760457876543	-3.01435	0.0025752748559717	0.0114998466941222	2.58917641242412	1.93930794924122	CAWG_02422
Q5ALM0	535662.104573274	0.338845748523778	0.112609211837985	3.00904111655882	0.002620736458933	0.0116798176043786	2.58157664947908	1.93256393924677	HOM2
A0A8H6F6Y6	281829.342949672	0.367427623498257	0.122149562940856	3.00801422986804	0.0026296082481754	0.0116963321687016	2.58010894669208	1.93195030651261	CAWG_01491
P25997	2247078.68704595	0.190058484275449	0.0632344244149999	3.00561736797219	0.0026504228669424	0.0117657987661913	2.57668483016561	1.92937858374732	CEF3
C4YE03	383916.056596502	-0.301571	0.100405463066334	-3.00353	0.0026686460641842	0.0117919651197227	2.57370902177807	1.92841381411311	CAALFM_C106600WA
Q5AAU3	617937.137971888	-0.167669	0.055824017719846	-3.00352	0.0026687610081844	0.0117919651197227	2.57369031623647	1.92841381411311	PGA63
Q5AJB1	1339626.75579085	-0.256257	0.0853291739627627	-3.00316	0.0026719426265096	0.0117919651197227	2.57317287151752	1.92841381411311	TFP1
A0A8H6BUD9	284759.722752381	-0.243231	0.0811002698546502	-2.99914	0.0027074707045937	0.0119255129867709	2.56743623383546	1.9235229303145	FOB64_005035
Q5ADW3	132231.848643716	-0.316014	0.105532489937336	-2.99448	0.0027491738619278	0.0120856885891352	2.56079779384579	1.91772860037075	TIP120
A0A8H6F465	77552.9087214017	-0.306367	0.102342159216153	-2.99355	0.0027574964148333	0.0120987827193464	2.55948504353658	1.91725832264756	CAALFM_C401780CA
Q00310	477238.681101355	0.29421552130215	0.0984772973143029	2.98764821259384	0.0028113294454325	0.0123062057591413	2.55108825864374	1.90987582780539	MNT1
A0A8H6F0P1	25880.1122395912	-0.671584	0.224822030383896	-2.98718	0.0028156424837611	0.0123062057591413	2.55042249057639	1.90987582780539	FOB64_006480
Q59Y36	143704.148581393	-0.31314	0.104926397506453	-2.98438	0.0028415673567154	0.0123955847699496	2.54644204494984	1.90673298028206	CAALFM_C208630CA
A0A8H6F692	800966.268725173	-0.190052	0.0637576684973394	-2.98085	0.0028744757562106	0.0125150252155019	2.54144134991184	1.9025682710304	CAWG_03267
A0A8H6F564	69795.3868638765	-0.420861	0.141257095167508	-2.9794	0.0028881549398507	0.0125488095788113	2.53937951203133	1.90139747082633	FOB64_001389
A0A1D8PD51	62003.4351810216	-0.511785	0.171806311669183	-2.97885	0.0028933209364573	0.0125488095788113	2.5386033903403	1.90139747082633	CAALFM_C103830CA
C4YSL5	69433.1207328844	-0.416657	0.140091139692488	-2.97419	0.0029376544943594	0.0127167299717588	2.53199928411308	1.89562455046412	CAWG_05083
A0A1D8PEI2	633719.335538123	-0.298276	0.100333715608904	-2.97284	0.0029505848299424	0.012748328349217	2.53009189478662	1.89454675925411	CAWG_00510
A0A8H6BWI0	214763.940015172	0.415998452771068	0.140044412800271	2.9704751832146	0.0029733942822975	0.0128073559061283	2.52674749803607	1.89254052161406	CAALFM_CR03950WA
O13287	5422199.05596726	0.186439499043009	0.0627689273888199	2.97025147312325	0.0029755606036322	0.0128073559061283	2.52643119997655	1.89254052161406	DOR14
A0A8H6C0G1	353618.828936758	-0.267826	0.0902207707384821	-2.96857	0.0029919090747535	0.012853286803116	2.52405160898031	1.89098580167662	CAWG_01197
Q5A0L8	227626.823627525	0.424469592267664	0.143021269492635	2.9678773917576	0.0029986391747324	0.0128578013098376	2.52307578960904	1.89083328962662	PR26
A0A1D8PR24	68021.4222791915	-0.462285	0.155809854303841	-2.96698	0.0030073863910334	0.0128709315487707	2.52181076986649	1.89039001938544	CAWG_05569
P83781	4043375.02162422	-0.23716	0.0799599267843328	-2.96598	0.0030171948578311	0.012888545581377	2.52039664111831	1.88979608820287	POR1
A0A1D8PRB4	100943.63431957	0.283661043297637	0.0957711245867759	2.96186397018465	0.0030578284572369	0.0130375209551495	2.51458688196003	1.88480498052526	CAALFM_C703370CA
A0A1D8PQP7	1107777.26244962	-0.787823	0.266478322757248	-2.95642	0.003112290529505	0.013244785260901	2.50691986879305	1.87795507857186	CAWG_05426
Q5AD77	104861.126605334	-0.27129	0.0918201279645541	-2.95458	0.0031309558034036	0.0132909476339849	2.50432306284409	1.87644405310253	SNX4
Q5AG43	2216301.01041051	0.264168341250974	0.0894214908853012	2.95419298689413	0.0031348789914081	0.0132909476339849	2.50377921859021	1.87644405310253	RPS5
Q9HGT6	1133873.50863851	0.214347096779884	0.0727497857878789	2.94636052131987	0.0032153739458537	0.0136067413334822	2.49276851164278	1.86624587114777	SES1
A0A8H6BWB6	129993.760737015	0.41245349602811	0.140093037357146	2.94413986454318	0.0032385360882187	0.0136640540022244	2.4896512590773	1.86442043026004	CAWG_02107
Q59QC2	42882.431873195	-0.508488	0.172725539916417	-2.94391	0.0032409880738491	0.0136640540022244	2.48932256707671	1.86442043026004	EAF6
A0A1D8PSN8	115575.560194166	0.344546893216518	0.11707582214764	2.94293806266867	0.0032511345605761	0.0136813543590043	2.48796505520203	1.86387090835218	CAALFM_CR04170WA
A0A1D8PCC6	78363.8250023958	-0.454264	0.154726424373054	-2.93591	0.0033256554146214	0.0139625123402387	2.47812275189377	1.8550364300414	FOB64_002284
A0A8H6F0T3	84905.8492718463	-0.689336	0.234828822452541	-2.93548	0.0033302812118944	0.0139625123402387	2.47751909273467	1.8550364300414	CAWG_00708
A0A1D8PHY0	205877.32936393	0.423388843000376	0.14428660722471	2.93435995997187	0.0033423634018645	0.0139872656965275	2.47594633276566	1.85426717535599	CAALFM_C207550WA
C4YJR0	21963.8521842923	0.804515187286422	0.274425170738272	2.93163773979652	0.003371798063154	0.0140844110977505	2.47213844314694	1.8512613071691	AMO1
Q59Y31	3408746.13661807	-0.442719	0.151232526299332	-2.9274	0.0034180540295648	0.0142513339280566	2.46622107661926	1.84614448369187	YWP1
A0A1D8PQL7	215830.054136136	0.293265710072618	0.100265871875292	2.92488066565036	0.0034458833781963	0.0143409558239643	2.46269942481685	1.84342190199879	CAALFM_C700420CA
A0A8H6C4P0	3446383.0324045	-0.216971	0.0742311948083718	-2.9229	0.0034678571275772	0.0144059239207978	2.45993880334778	1.84145888310819	CAWG_03070
O13432	159938.156997891	0.403440209127663	0.138249981874997	2.91819357699768	0.003520657135939	0.0145984757431613	2.45337626723884	1.83569248742734	FRS1
A0A1D8PLW9	273355.633782311	-0.28703	0.0987939618344028	-2.90534	0.0036685139809887	0.0151837580492843	2.4355098214564	1.8186207252736	CAALFM_C403770WA
A0A1D8PH86	28219.2252321362	-0.696478	0.239878751802787	-2.90346	0.0036906471108197	0.0152474909833868	2.43289747882236	1.81680161479049	CAALFM_C204730WA
A0A8H6BSN7	144845.534766707	0.495746683209273	0.171239439451938	2.89504967311233	0.0037909853780853	0.0156334988997911	2.42124789065378	1.80594381258763	CAWG_01024
A0A1D8PSD4	265081.214788831	0.279845848137813	0.0966833898008725	2.89445631472147	0.0037981575598081	0.015634597664374	2.42042702329149	1.8059132902695	SYS3
Q96UX5	434600.142260231	-0.218085	0.0756493861326137	-2.88284	0.0039410981709945	0.0161935503795495	2.40438274691815	1.7906579232537	HSP78
A0A8H6BV36	1732336.18190989	-0.456591	0.158546055605089	-2.87987	0.0039784434807077	0.0163093460946163	2.40028680731287	1.78756345117265	CAWG_00969
Q59W04	144796.172324214	0.38263438254516	0.132884511727393	2.87945056629412	0.003983687451556	0.0163093460946163	2.39971474238419	1.78756345117265	GON7
A0A1D8PGB7	153030.65498733	-0.316614	0.110067191291461	-2.87655	0.0040204752582151	0.0164080076352974	2.39572260616416	1.78494415054518	ENT2
A0A8H6C1R1	210835.498769578	-0.456754	0.158793175852462	-2.87641	0.0040222810236705	0.0164080076352974	2.39552758993874	1.78494415054518	CAWG_03043
Q59MZ5	368691.661539206	0.172996658335322	0.0602876966689931	2.86951845722607	0.004110973387837	0.0167396470324875	2.38605533459229	1.77625370365812	ADE6
P34725	415311.598024143	0.272634068705212	0.0950328866338854	2.86883918148816	0.0041198121105517	0.0167455199610219	2.38512259008611	1.7761013627436	ARO3
A0A1D8PMA2	116490.627161027	-0.240576	0.0840864877592339	-2.86105	0.0042223880903993	0.0171316964814768	2.37444185208641	1.76619962850775	USO1
Q59TN9	46479.0252372327	-0.477373	0.166945282078534	-2.85946	0.0042436783198989	0.0171872767732578	2.37225754399493	1.76479292936512	ATG20
A0A1D8PTU3	259310.317726032	-0.420268	0.14725632716823	-2.85399	0.0043173768997953	0.0174545380377441	2.36478003650555	1.75809164099552	CAWG_02176
A0A8H6F1W9	67098.9392711512	-0.402604	0.141209617300415	-2.85111	0.0043567119167716	0.0175683158784654	2.36084115640412	1.75526986854141	CAWG_01876
P53705	46800.1781935399	-0.392251	0.137593583094837	-2.85079	0.0043610395422692	0.0175683158784654	2.36040997548858	1.75526986854141	BUD4
A0A1D8PI02	51624.5359508169	0.412657375742118	0.144940488625174	2.84708144464228	0.0044122072608414	0.0177428725373802	2.35534409502478	1.75097606735989	CAALFM_C207910CA
P0CC07	2530764.30228139	0.255669390431138	0.0899178603967518	2.84336603765956	0.0044639770709098	0.0179192271073404	2.35027804480589	1.74668	RPS1
A0A1D8PDV5	152939.497177301	-0.382722	0.134832999286944	-2.83849	0.0045328026002281	0.0181633010387902	2.34363319369189	1.74080521899509	CAWG_00740
A0A8H6C649	113580.501748946	0.284040998157052	0.100365320797726	2.83007114309437	0.0046537654654018	0.0186150618616072	2.33219550752295	1.73013551619498	FOB64_000092
A0A8H6F3N1	73060.8760236912	-0.522304	0.184803885748911	-2.82626	0.004709518370016	0.0188048493645789	2.32702350474788	1.72573014112455	CAALFM_CR08710WA
A0A8H6BUW9	2151552.71273757	0.531524279918119	0.188182789352473	2.82451058222203	0.0047352884585334	0.0188744596304924	2.32465356003271	1.7241254732275	SSB1
C4YM52	96407.5744564547	0.374552562895521	0.132835811665783	2.81966555704047	0.0048073724973633	0.019128104277734	2.31809222543079	1.71832806930963	CAWG_01927
P52494	105085.58932141	0.370175226525461	0.131346165477033	2.81831772690911	0.0048276012199085	0.0191748932664438	2.31626861163725	1.71726704479351	NTC1
A0A8H6C368	734423.509476587	-0.169436	0.0601578051565105	-2.81653	0.0048545898675398	0.019248321296165	2.31384745489874	1.71560714062835	FOB64_000286
P87220	322243.353068174	-0.420489	0.149492754941936	-2.81277	0.0049116295505206	0.019420592578305	2.30877439639289	1.71173752264832	VMA8
A0A1D8PI24	182315.996903219	0.458264574829861	0.162936210196293	2.81253979258373	0.0049151941463643	0.019420592578305	2.30845932319717	1.71173752264832	ARA1
Q59WG7	101486.775788025	-0.427048	0.152169383606371	-2.8064	0.0050098996461458	0.0197447076716726	2.30017097344644	1.70454929178407	BIG1
A0A8H6F4I7	492886.043852427	0.235718184540494	0.0840023587984383	2.80609006594796	0.0050146673636094	0.0197447076716726	2.29975786961068	1.70454929178407	CAALFM_C600930CA
A0A8H6C0M5	100115.504261418	-0.506305	0.180694642683542	-2.80199	0.0050788255080869	0.0199626058165083	2.29423670785988	1.69978276876686	CAWG_03753
A0A1D8PFV1	1443160.22486935	0.275717427777539	0.0986763481557247	2.7941592177937	0.005203485218761	0.0204171413089687	2.28370567477568	1.69000506541518	RPL4B
A0A8H6BW64	72193.5995542225	-0.52375	0.18784366274692	-2.78823	0.0052997708242118	0.0207300536892537	2.27574291000905	1.68339957311519	RPF1
C4YHS3	630820.228202485	0.190131747077223	0.068193614770361	2.78811656659474	0.0053015464161121	0.0207300536892537	2.27559743190399	1.68339957311519	DEF1
A0A1D8PQC6	16963.2847069224	-0.633632	0.228051063225089	-2.77846	0.005461661630243	0.0213193136739144	2.26267520948195	1.67122678052865	CAALFM_C604140CA
A0A1D8PDF4	61824.6	-0.503796	0.181364453601365	-2.77781	0.0054726264957731	0.0213253466203622	2.26180419124356	1.67110390111766	CAWG_00893
A0A1D8PGA2	233323.858395014	-0.288089	0.103768795599092	-2.77626	0.0054988105426237	0.0213905619733681	2.25973124334967	1.66977780548332	REG1
A0A1D8PCI6	1555488.73472624	0.286115627315337	0.103083503913369	2.77557141980532	0.0055104794929221	0.021399186229804	2.25881060948398	1.66960274172676	RPS42
O13289	499105.623854771	0.512995155037616	0.185719737455006	2.76220051819694	0.0057413206071296	0.0222574483810644	2.24098820055974	1.6525246251559	CAT1
Q59MA9	179314.220020153	0.258667185365691	0.0937845207989125	2.75810105081531	0.0058138222659972	0.0224999890772954	2.23553824915254	1.64781769271848	CLU1
Q5AP66	452278.001815871	-0.304143	0.110543386394062	-2.75135	0.0059350563461768	0.0229299787845467	2.22657515358934	1.63959634709119	SFH5
C4YER3	85055.5572161052	-0.384176	0.139813138698034	-2.74778	0.0060000217675421	0.0231414808887827	2.22184717403197	1.63560885276336	CAWG_01021
A0A1D8PCX5	53377.6237033777	0.614624269634668	0.223951749053238	2.74444951750995	0.0060612476207478	0.0233378649887299	2.21743797335219	1.6319388769121	CAALFM_C102970WA
A0A8H6F035	174165.543857372	-0.335242	0.122556594093342	-2.73541	0.0062302992376245	0.0239480432495449	2.20549109393021	1.62072996620108	CAWG_04825
A0A8H6BU79	72224.3016216298	0.492957481675244	0.180266487422218	2.7346041337159	0.0062455336909163	0.0239659123326009	2.20443044454096	1.62040603366687	CAALFM_C108520CA
Q5AJF7	2906435.81172852	0.21352165519401	0.0781728797485584	2.7314032165733	0.0063065261063801	0.0241590103296864	2.20020980213123	1.61692086049625	RPL12
P41797	4574070.48786286	0.131664395446761	0.0482407317201132	2.72932003209781	0.0063465079529139	0.0242711047388464	2.1974651713911	1.61491045559778	HSP70
C4YK60	184990.058818972	-0.319644	0.117262481121623	-2.72588	0.00641299288427	0.0244496869688261	2.19293924196705	1.61172669680955	CAWG_05856
A0A1D8PT31	87694.4531383132	0.427532772959248	0.156847358467598	2.72578879960907	0.0064148030298068	0.0244496869688261	2.19281667434459	1.61172669680955	CAALFM_CR05760CA
A0A8H6BUY5	343366.086681544	0.253501509637778	0.093080947976609	2.72345216876694	0.0064603569679253	0.0245819297065259	2.18974348433974	1.60938402755206	FOB64_005850
Q5A389	1746814.14443784	0.230192379498246	0.0847509894995121	2.71610255948188	0.006605545195604	0.025092205239677	2.18009133161935	1.60046116884335	RPS20
Q3MNT0	143336.550974832	-0.22213	0.0818349513445717	-2.71436	0.0066403836353994	0.0251822923794713	2.17780682937835	1.59890473799148	SPT6
C4YLS5	400399.476962496	0.27303826161554	0.100811079873886	2.70841520552215	0.0067605385266554	0.0255676416814182	2.17001870792827	1.59230932875821	CAWG_01794
A0A8H6BU31	102421.450830656	0.365436243694437	0.134936116062382	2.70821670549265	0.0067645836427427	0.0255676416814182	2.16975892888513	1.59230932875821	CAALFM_C201720CA
A0A1D8PFM0	259960.95853324	0.55598914342941	0.20548493051486	2.70574169130715	0.0068152034768879	0.0257037556990731	2.16652117320122	1.59000341518174	CAALFM_C113190WA
A0A1D8PJE6	544681.021821013	-0.172876	0.0639014870229423	-2.70535	0.0068233026391974	0.0257037556990731	2.16600536569524	1.59000341518174	FOB64_000547
C4YLX2	54933.7476189691	0.491241966114563	0.181629344567683	2.70463986578725	0.0068378476834788	0.0257054387037458	2.16508057756127	1.58997497981523	CAWG_01844
A0A1D8PQ38	2746936.80702778	0.289172137097156	0.10693358725973	2.70422179324058	0.0068464573932679	0.0257054387037458	2.16453409019131	1.58997497981523	CAALFM_C603130WA
Q5AFI4	75947.2168681713	-0.439549	0.162593245821719	-2.70337	0.0068640821557218	0.0257289437095267	2.1634175270878	1.5895780431927	DFI1
Q8TGH6	56705.6090910401	0.549582134208339	0.203463887563471	2.70112864149859	0.0069104604169079	0.0258599708824456	2.16049301632172	1.58737196845796	GDA1
P43065	946677.494159778	-0.204366	0.0757012898085274	-2.69964	0.0069415022333521	0.0259332690698171	2.15854653227498	1.58614273392503	LYS1
A0A1D8PLH0	49482.8223210794	-0.622617	0.230747072702501	-2.69827	0.0069701390407669	0.0259973554996646	2.15675855848225	1.58507082704128	ERG8
A0A1D8PHH2	215829.911864818	0.214025004723609	0.0793744447418258	2.69639687458286	0.0070094097828155	0.0261008285333789	2.15431854963076	1.58334570638726	PNG2
A0A8H6C3E2	137523.030093185	-0.288555	0.107063516281115	-2.69518	0.0070351663666699	0.0261537219279817	2.15272562797018	1.58246649808682	FOB64_001271
A0A8H6C5C5	144002.736230171	-0.637705	0.236897217574052	-2.6919	0.0071045186235683	0.0262965653779595	2.14846534295965	1.5801009714649	FOB64_000597
A0A1D8PFX4	319746.024029093	-0.492818	0.183108663837041	-2.6914	0.0071153695840349	0.0262965653779595	2.14780253702195	1.5801009714649	CAALFM_C114410WA
G1UB63	6488531.55878447	-0.390973	0.145271237544616	-2.69133	0.0071168149253203	0.0262965653779595	2.14771432797063	1.5801009714649	CSA1
A0A8H6C3Q1	86921.573975492	-0.54383	0.20209446074304	-2.69097	0.0071244472066344	0.0262965653779595	2.14724882737867	1.5801009714649	FOB64_000540
C4YQQ2	1134330.00211813	-0.168776	0.0627274268545826	-2.69063	0.0071316656987929	0.0262965653779595	2.14680902283997	1.5801009714649	CAWG_02812
A0A1D8PU62	195943.563311892	0.356258955354895	0.13260459127372	2.68662609592085	0.0072177698945597	0.0265707821809484	2.14159696754056	1.57559566079974	CAALFM_CR10280WA
A0A8H6F1N5	392837.678506135	0.299794375300051	0.111957035641469	2.67776271122532	0.0074115704380486	0.0272399277138672	2.13008975958941	1.5647940492376	CAALFM_CR08050CA
A0A8H6BVT4	92673.704408278	-0.407017	0.152144270808107	-2.6752	0.0074683569323406	0.0274041492622676	2.12677493415606	1.56218367567307	CAALFM_C208020CA
A0A1D8PU46	211573.45056616	-0.233319	0.0873760496657132	-2.67029	0.007578668274061	0.0277639239036799	2.12040710202476	1.55651915459734	CAWG_02259
Q5A2J7	149004.399148232	-0.657627	0.247057464772932	-2.66184	0.0077715308850812	0.0284244683745135	2.10949342271064	1.54630764921452	YVC1
A0A1D8PL95	42110.2017915649	-0.497915	0.187816658792229	-2.65107	0.0080236925820635	0.0292994193641805	2.09562571912909	1.53314098611111	RLM1
A0A1D8PPB6	21865.4730557572	0.611636867998396	0.23095630076487	2.64828	0.0080902574389135	0.0294949160091791	2.09203765854586	1.53025283620621	CAALFM_C600310WA
A0A8H6BTT2	318475.407247167	0.340559863335339	0.128925691528786	2.64152054797627	0.0082534800507409	0.0300416058438546	2.08336289409765	1.52227685627223	GCD11
A0A8H6BUA6	389578.789995716	0.285734928186076	0.108198569479402	2.64083831755716	0.0082701175946673	0.0300538462830285	2.08248831507236	1.5220999392153	FOB64_005160
A0A1D8PHR5	4931922.10022765	0.405194430454696	0.153542423761787	2.63897378019337	0.0083157412243708	0.0301712149550892	2.0800990338399	1.52040720100609	PST1
Q9HEW1	453529.335900481	-0.207779	0.0788006626777164	-2.63677	0.0083699976538179	0.0303194795011901	2.07727466374319	1.51827825857103	BCY1
A0A8H6C3W3	217410.322675157	0.185811893206079	0.0706881638932748	2.62861394287477	0.0085733628539931	0.0310065391396813	2.06684879505874	1.50854670575294	MAE1
A0A1D8PF56	107729.094569112	0.534085764086849	0.203270773717928	2.62745968994038	0.008602503350074	0.0310623087473167	2.06537514957964	1.50776626789412	CAWG_00282
A0A1D8PK79	44151.9353484203	-0.645626	0.246106423705094	-2.62336	0.0087067155364015	0.0313885413605303	2.0601456444677	1.50322886568867	SMI1B
A0A8H6C2W1	148012.361852141	-0.218177	0.0832408818744156	-2.62104	0.0087663158935332	0.0315531624530352	2.05718288363113	1.50095710656016	FOB64_001466
A0A1D8PTY0	239906.997295149	0.396483960661099	0.151380049074763	2.61912955560799	0.0088154460628294	0.031668950408628	2.05475570744587	1.49936633003809	CAALFM_CR09240CA
A0A8H6C4I4	74918.423219135	-0.488084	0.186383996234191	-2.6187	0.008826461001698	0.031668950408628	2.05421339331019	1.49936633003809	CAALFM_C307330WA
A0A1D8PPW9	114429.271427884	-0.603308	0.23067810045793	-2.61537	0.0089131870133293	0.0318634994168957	2.04996698116826	1.49670652941406	GCV1
Q5ADP3	491928.80302052	-0.23869	0.0912687829582763	-2.61525	0.0089163201008422	0.0318634994168957	2.04981434849889	1.49670652941406	SSN6
Q5AFE4	274439.979555939	-0.191034	0.073053505728692	-2.61499	0.0089229057554381	0.0318634994168957	2.04949369404856	1.49670652941406	RVS161
A0A1D8PGA3	411388.822160165	0.271085194130129	0.103691355436691	2.61434709758077	0.0089398164876985	0.0318736134301566	2.04867139610318	1.49656869887892	CAWG_03893
A0A1D8PL32	152158.990122958	-0.259625	0.0994016104268179	-2.61188	0.0090046960171883	0.032054452488859	2.04553094362024	1.49411163675242	MUC1
A0A8H6BZJ2	80704.7184674899	0.375825287634627	0.144145064642651	2.60727128303929	0.0091267020217809	0.0324377604039436	2.0396861285439	1.48894913836302	CAALFM_C102300WA
A0A1D8PMK3	74081.4282820459	-0.303849	0.116646517236574	-2.60487	0.0091908861136946	0.0326146805037691	2.03664261530203	1.48658687150696	FOB64_001353
Q5AAR0	178785.303091595	-0.245679	0.094449721727312	-2.60116	0.0092909327627075	0.0329181091936929	2.03194068284582	1.48256511848798	IWS1
A0A1D8PEY6	174273.956941625	-0.214507	0.0825695212325294	-2.5979	0.0093796853257412	0.0331806368398095	2.02781173129967	1.47911528276733	TCB1
A0A1D8PPL4	48209.8601288852	0.488853303648865	0.188293601506805	2.59622897292768	0.0094253231499456	0.0332844439374375	2.02570375095428	1.47775869414027	CAALFM_C601340CA
A0A8H6F4D7	74773.3279378015	0.390482860218117	0.150431533387678	2.59575137888013	0.0094384333073475	0.0332844439374375	2.02510008858765	1.47775869414027	CAALFM_C601420CA
A0A1D8PH10	40891.4330262851	-0.504704	0.19457157230872	-2.59392	0.0094887580508312	0.0334098728259437	2.02279062708456	1.47612517749255	CAALFM_C203760CA
A0A1D8PJG4	126367.258044039	-0.310659	0.119924452717353	-2.59046	0.009584790358603	0.0336955984035363	2.01841738170063	1.47242682654421	STH1
Q5AG96	306461.87198342	-0.235468	0.0910934280891302	-2.5849	0.0097406510106796	0.0341904401367111	2.01141201633519	1.46609530845422	CAALFM_C502660CA
A0A1D8PMB7	113747.454327838	-0.307045	0.119008178233656	-2.58003	0.0098790822294033	0.0346226658937603	2.00528339966535	1.4606394951442	CAWG_03270
A0A1D8PMQ4	324910.346096258	0.171700937937847	0.0669223673034792	2.56567340421803	0.0102975735793771	0.036033549588423	1.98726509619084	1.44329295434331	CAWG_03142
A0A8H6F4W7	67549.5862853727	-0.56108	0.218907083749948	-2.5631	0.0103742545066407	0.0362458521651769	1.98404310187223	1.44074168522659	FOB64_001140
Q9P4E9	738128.272432292	-0.218952	0.0854794123872281	-2.56146	0.0104234618219311	0.0363204289309063	1.98198801995466	1.43984903126258	GSP1
Q5AD13	17493.5372217556	-0.58267	0.227508188608456	-2.56109	0.0104343013441319	0.0363204289309063	1.98153662494508	1.43984903126258	FGR15
A0A1D8PRZ6	75342.7593613509	0.464701350530975	0.181468628571769	2.56078063844072	0.0104437275768639	0.0363204289309063	1.98114446521062	1.43984903126258	CAWG_01500
A0A1D8PMC9	37587.7826079852	0.390111864509633	0.152382533635268	2.5600825449154	0.0104647304002689	0.0363376528009337	1.9802719557805	1.43964312899619	GYP2
A0A1D8PEK0	119622.749264177	0.413206546744779	0.161739978207978	2.5547582689386	0.0106261565300207	0.0368416820581422	1.97362379094618	1.43366054970502	CAALFM_C109340CA
A0A1D8PFG4	932464.390099106	0.226858222829179	0.088917505847522	2.55133362847807	0.0107311545303949	0.0371182626306996	1.96935355117418	1.43041235970421	RPL27
A0A1D8PTY7	269690.755032777	0.215763765038723	0.0845771541297644	2.5510880244053	0.0107387199748711	0.0371182626306996	1.96904748222866	1.43041235970421	CAWG_02204
A0A1D8PH21	2097536.86641375	0.253736740509492	0.0995228332844661	2.54953292762714	0.0107867324319334	0.0372273814419163	1.96711009393592	1.42913751079534	RPL36
A0A1D8PK30	1095322.15587351	0.323490246632906	0.126940227275825	2.54836668859907	0.0108228643178179	0.0372952280297409	1.96565778610571	1.42834673314926	RPL35
A0A1D8PM92	35930.6932612891	-0.344619	0.135332667854533	-2.54646	0.0108821602239152	0.037442569524231	1.96328488403111	1.42663435512883	CAALFM_C405180CA
A0A1D8PHW1	848893.940696754	0.239041229530881	0.094031519306727	2.54213939425075	0.0110176224031145	0.0377997125982624	1.95791211588481	1.42251150221207	RPL11
A0A1D8PCD8	61589.7107154869	0.504113897013847	0.198307288225315	2.54208456746722	0.0110193508457832	0.0377997125982624	1.95784398918643	1.42251150221207	CAWG_01269
P30575	19860996.8624669	-0.173339	0.068459284113805	-2.532	0.0113412882466067	0.0388451990776363	1.94533761152635	1.41066264849576	ENO1
A0A8H6BXB4	165886.492945639	0.359436645890589	0.142200695434563	2.52767150534782	0.0114821728060186	0.0392683372097072	1.93997592131306	1.40595748823653	CAWG_01719
C4YQU7	191119.283309388	-0.517748	0.205384932867337	-2.52087	0.0117066288389708	0.0399755772118098	1.93156815082154	1.39820525671008	CAWG_04444
Q5A287	41143.4123281127	-0.390817	0.155257078239126	-2.51723	0.0118283169236739	0.0403302854144545	1.92707704765971	1.3943687045115	SFL1
A0A1D8PLR3	87179.6850420419	-0.27794	0.110595852489998	-2.51311	0.0119671296156974	0.0407422277442691	1.92201000511178	1.38995522789865	CAALFM_C403080WA
A0A1D8PQE5	155461.144851161	-0.266924	0.106271353729937	-2.51173	0.0120142524244787	0.0408412424760058	1.92030324758372	1.38890105423779	CAWG_04943
A0A8H6BVU5	2012294.66786444	-0.238122	0.0948893623862305	-2.50947	0.0120913959911614	0.0410418598560562	1.91752355552807	1.38677296692839	CAWG_03881
G1U9X6	76389.8165172264	-0.404898	0.161440975252386	-2.50803	0.0121407157674437	0.041098597926437	1.91575570826178	1.38617299377352	CTA1
Q5APC8	25713.6580721974	-0.603801	0.240766579165009	-2.50783	0.0121475994101636	0.041098597926437	1.91550953819137	1.38617299377352	DAM1
A0A8H6C031	194153.241254214	0.22841783912833	0.0910977741522858	2.50739209880682	0.0121625709411276	0.041098597926437	1.91497461358892	1.38617299377352	COQ8
A0A8H6BWM8	1798191.98681204	-0.188738	0.07540625650635	-2.50295	0.0123163652521117	0.0415562607016109	1.9095174402118	1.38136353786456	CAWG_05855
A0A1D8PE67	352727.072822879	-0.204935	0.0821453961430442	-2.49479	0.0126032351165604	0.042460899261745	1.89951796179263	1.37201081233022	ADE5:7
A0A1D8PMB3	147131.326349151	-0.26756	0.107398410998454	-2.49128	0.0127282198436439	0.042818261108484	1.89523233209994	1.36837097380768	CAWG_03284
C4YE66	73305.3075363227	0.672076807825346	0.27003987765205	2.4888057781278	0.0128172964412922	0.0430539453161507	1.8922035711082	1.36598704512729	CAWG_00819
A0A1D8PQ60	68815.4158199633	0.377902788836269	0.151922764744095	2.4874665062397	0.0128656567632117	0.0431523657954243	1.89056803911873	1.36499538943352	CAALFM_C603470WA
A0A8H6C3V7	696345.096670488	-0.168354	0.0677987899552449	-2.48314	0.0130230201280059	0.043615558535215	1.88528828820804	1.36035856163344	FOB64_001002
A0A1D8PE36	331795.156293386	-0.194907	0.0786365287556839	-2.47858	0.0131905108463761	0.0441112504522828	1.87973838463058	1.35545063079949	LHP1
A0A1D8PG14	51461.7300550636	0.518057671567481	0.209238569577429	2.47591862539365	0.0132893863726786	0.0443763580350211	1.87649507181213	1.35284834316296	FOB64_003752
A0A1D8PHV2	70394.6746374581	-0.495993	0.200511863536231	-2.47363	0.0133746778988041	0.0445953914033762	1.87371666825675	1.35071002002102	FOB64_001001
Q59VX9	251341.253897628	0.286389648405648	0.115960958489573	2.46970749583274	0.0135223570750715	0.0449769215752706	1.86894760014922	1.34701027296942	CAALFM_C102220CA
Q5A6A1	353573.156193111	0.314152586508444	0.127211172323286	2.46953613248746	0.0135288355091693	0.0449769215752706	1.86873958357287	1.34701027296942	RPL24A
A0A1D8PPF9	87234.0776828423	0.292523607835686	0.118525367997812	2.46802530780656	0.0135860713870168	0.0451009759827069	1.86690610777076	1.34581	SEC8
A0A8H6C367	207449.417018487	0.434278814821421	0.176028497898926	2.46709	0.0136214672248607	0.0451522720308705	1.86577611023958	1.34532039140488	TIF34
A0A1D8PNY8	73609.114744534	0.470827416484153	0.190964246219607	2.46552653601296	0.0136812040959935	0.0452839854873235	1.86387567825676	1.34405535746064	FOB64_006925
Q59YG7	84712.9189419393	0.355006354898623	0.144134334967191	2.46302419877562	0.0137770617093943	0.0453192593680682	1.86084339632276	1.34371719622676	CAALFM_C209930WA
Q59KY8	30566.836320019	0.920856175503006	0.373902149674386	2.46282664142193	0.0137846547854272	0.0453192593680682	1.86060410563085	1.34371719622676	SIT4
C4YGE3	164110.369889318	0.268246143449276	0.108925533065492	2.46265623770684	0.0137912071852696	0.0453192593680682	1.86039771707615	1.34371719622676	CAWG_03119
A0A1D8PJ80	404448.766735188	-0.170462	0.0692186379973087	-2.46266	0.0137912454280995	0.0453192593680682	1.86039651278513	1.34371719622676	CAWG_02492
A0A1D8PTS0	6766198.75004723	0.3089369457005	0.125449649237716	2.46263698286707	0.0137919477493812	0.0453192593680682	1.86037439683537	1.34371719622676	RPP2A
A0A1D8PI76	1129592.18929116	-0.229428	0.0932095058817022	-2.46142	0.0138386708323242	0.0454068851657709	1.85890562071076	1.34287828893178	CAALFM_C208160CA
Q5APD4	526326.518316602	0.267944051784734	0.108883644724692	2.46082919489166	0.0138616340464555	0.0454164102477211	1.8581855709126	1.34278719577056	MTS1
Q5AIA6	2714627.95215178	-0.250051	0.101707552863018	-2.45853	0.013950874863987	0.0456427466648362	1.85539855678548	1.34062822872601	SNZ1
A0A1D8PRM5	1031391.45885571	0.321111270993792	0.130984511696246	2.45152092285881	0.0142253916080646	0.046473718038468	1.84693576915921	1.33279258125479	ATP17
Q5A940	1868267.78723922	-0.15089	0.0617479241483865	-2.44364	0.0145399576853067	0.0474329455324704	1.83743685737413	1.32391990531275	MBF1
A0A8H6BWE2	86627.4018737294	0.334192384296925	0.136873013167543	2.44162363758185	0.014621380761005	0.047629936752396	1.83501161311207	1.32211999518595	CAWG_04253
A0A1D8PGK4	128233.413124987	-0.273065	0.111873686131255	-2.44083	0.0146535228411376	0.0476660570579535	1.8340579543853	1.32179077147963	FOB64_003362
A0A1D8PHL7	2272820.55351289	0.240756334408426	0.0986846329444579	2.43965374572482	0.0147013454190404	0.0477530072147884	1.83264291822276	1.32099927380453	ATP14
A0A8H6BZ86	214759.825249994	0.355571009010744	0.145828835574867	2.43827640541091	0.0147574851247218	0.0478666852756021	1.83098764586753	1.31996664597446	CAALFM_CR02620CA
A0A1D8PPH7	217822.172899777	-0.398031	0.16335316445458	-2.43663	0.0148248189442651	0.0480162948352164	1.8290106019763	1.31861135520574	CAALFM_C600890WA
A0A1D8PT92	29480.6963704722	0.592332317986001	0.243168174493661	2.43589573026729	0.0148549658786579	0.048045203927545	1.82812834141855	1.31834995891658	CAALFM_CR06620WA
A0A8H6C4E4	65111.3438666118	-0.506556	0.208189379411604	-2.43315	0.0149680831044058	0.048273489755449	1.82483381425172	1.31629130431469	CAWG_03079
A0A1D8PKD1	2440409.38015795	-0.376821	0.154869787190453	-2.43315	0.0149681933782355	0.048273489755449	1.82483061470112	1.31629130431469	CAWG_02881
A0A1D8PJM6	124086.807191158	-0.226585	0.0932764271215592	-2.42918	0.0151330685162111	0.0487357996027055	1.82007300161726	1.31215190412085	NSG2
Q5A888	87056.0793363147	0.573449399832036	0.236385985697387	2.42590269528984	0.0152703639255498	0.0490644787963544	1.81615061265054	1.30923281023154	ERG27
Q5A7N3	233110.217964677	0.274719064311838	0.113253050253764	2.42571006870261	0.0152784706499248	0.0490644787963544	1.81592011575637	1.30923281023154	MZM1
A0A8H6F6H9	221480.374414007	-0.234336	0.09682117548136	-2.4203	0.0155078910966469	0.0496662960980925	1.80944725746438	1.30393822663935	CAALFM_C406170CA
A0A8H6BS82	62317.9297488771	-0.329387	0.136096310644807	-2.42025	0.0155097488256852	0.0496662960980925	1.80939523535868	1.30393822663935	CAALFM_C503100CA
A0A8H6F3U0	39448.1669602313	0.509636216676033	0.211003038717241	2.41530273580079	0.0157221361396472	0.0502753053957082	1.80348844744196	1.2986452826155	CAALFM_C500850CA
A0A1D8PMQ0	2004462.68214874	0.236440509756184	0.0980670589517794	2.41100846995365	0.0159084789901802	0.0507994307951595	1.79837134126788	1.29414115393471	CAWG_03141
A0A8H6C3P6	355878.340356795	0.206225627448805	0.085700968788842	2.40633951241465	0.0161132820659622	0.0513809445032937	1.79281599043362	1.28919791663646	CAWG_02644
P10613	145395.493677239	0.353199361581141	0.146890432824863	2.40450895806304	0.0161942093128265	0.0515663711452029	1.79064025169575	1.28763342990928	ERG11
A0A1D8PPB1	273332.364932775	0.484187033609119	0.201470242800485	2.40326822898906	0.0162492637915661	0.0516690073372269	1.7891663109007	1.28676988202132	ARD
Q5A0L4	112046.986030246	0.387977333359059	0.161592594162945	2.40095986681069	0.0163521298044113	0.0519231723382708	1.7864256740701	1.28463878140573	PLC2
A0A1D8PSK2	142865.760554451	0.426417651722866	0.177745957749917	2.39902868746428	0.0164386267651603	0.052051900476378	1.78413446497254	1.28356340925938	RPS30
A0A8H6F574	342214.539375765	-0.360405	0.150230110513354	-2.39902	0.0164389163136079	0.052051900476378	1.78412681541717	1.28356340925938	CAALFM_C600920WA
A0A1D8PFC8	100870.116455304	0.309961619910116	0.129230565927115	2.39851630832393	0.0164616434368757	0.052051900476378	1.78352680946776	1.28356340925938	TRP3
P43063	68854.8520307022	0.562829894060142	0.235246562087516	2.39251060277242	0.0167335446008021	0.0528378591021142	1.77641205440432	1.27705478755589	CDC28
A0A1D8PQS0	2827621.83703117	0.187176838013324	0.0783217075422329	2.38984623659276	0.0168554279462514	0.0531485917413831	1.77326021660275	1.27450823832881	CaJ7.0118
A0A8H6BTT9	78840.6448580233	0.296290520185014	0.12462371595992	2.37748102680795	0.0174313397124045	0.054888112807905	1.75866923323738	1.26052170110403	CAALFM_C505250CA
A0A1D8PJR3	150899.995994129	0.295542435232675	0.124571073199872	2.37248044542799	0.017669098388801	0.055525573988807	1.75278561092101	1.25550694329037	CAALFM_C303340CA
P0CT51	1375200.82195933	-0.388481	0.16377308575961	-2.37207	0.0176886648589936	0.055525573988807	1.7523	1.25550694329037	BLP1
A0A1D8PPT5	1464341.04654865	0.314557034549255	0.132630402163509	2.37168122404894	0.0177073606095047	0.055525573988807	1.75184616823697	1.25550694329037	RPL23A
A0A1D8PEY9	617018.145858151	0.372882559954833	0.157292056710896	2.37063821118566	0.0177574033996096	0.055605478971945	1.7506205392143	1.25488241399259	RPS17B
A0A1D8PFQ0	112026.337654756	-0.350114	0.147892851937437	-2.36735	0.0179159484753412	0.0560244576632215	1.74676019521748	1.25162233889839	CAWG_00097
A0A1D8PM79	25778.1635327097	-0.537755	0.227461770081909	-2.36415	0.0180712536372234	0.0564321630823087	1.74301171856008	1.24847330261484	CAWG_03309
A0A8H6F4F9	347061.423173708	0.435837396055295	0.184707778026251	2.3596049972154	0.0182944029732159	0.0570503145060067	1.73768175888405	1.24374195706791	CAALFM_C101040WA
A0A8H6F1X4	281320.760885325	0.295233348425762	0.12538911165533	2.3545373639563	0.01854577912294	0.0577546684103662	1.73175491689531	1.23841290523812	FOB64_004298
A0A1D8PQL8	501449.683054909	0.219392722585134	0.0932183727626987	2.35353521074253	0.0185958465978679	0.0578310394197429	1.73058404508598	1.23783900188278	CaJ7.0076
A0A1D8PQP9	71022.0916768589	-0.321374	0.136700548343318	-2.35093	0.01872651039445	0.0581575027887994	1.72754314401455	1.23539424981629	CAALFM_C700920CA
A0A8H6BSJ5	97557.3826298272	0.360803971810712	0.153531654807718	2.35002985060364	0.0187719055643081	0.0582186221884844	1.72649163925621	1.23493807686043	CAALFM_C103440CA
A0A8H6C221	41477.7652247935	-0.505996	0.215753528155618	-2.34525	0.0190143595522452	0.0588898905968305	1.72091829805203	1.22995925249366	FOB64_002158
C4YQH0	123217.056351454	-0.274494	0.117134105382058	-2.34341	0.0191082548058904	0.0590821049378748	1.71877897609423	1.22854404032998	CAALFM_C304130WA
C4YLH0	729662.789776746	-0.145003	0.0618875211971032	-2.34301	0.0191286143637201	0.0590821049378748	1.71831648820508	1.22854404032998	MIC60
A0A1D8PC76	238157.46790279	-0.348428	0.148753077734338	-2.34233	0.0191639412621819	0.0591105763182285	1.7175151689321	1.22833480633194	CAALFM_C100410CA
Q5AME2	198554.084296023	0.185745851241544	0.0794916405722012	2.33667150287122	0.0194562713918371	0.0599204883790648	1.7109403844738	1.22242465559783	ARO1
A0A8H6BW31	233214.608096363	0.188437245870169	0.0806588165750793	2.33622626603711	0.0194794520525582	0.0599204883790648	1.71042326377657	1.22242465559783	CAALFM_C209760WA
A0A8H6F1P7	124866.540968625	0.207963997836041	0.0891440992604541	2.33289695629128	0.0196535541723547	0.0603740117316296	1.7065588998502	1.21914996519302	FOB64_004120
A0A8H6BUL0	178490.553869001	0.376757197148011	0.161601516362602	2.33139642268358	0.0197324659930601	0.0605342859190895	1.70481863698524	1.21799857629205	CAWG_03499
C4YHZ1	93492.8376196684	-0.217684	0.0937058026785538	-2.32306	0.0201761534858184	0.0618116528983666	1.69516162695505	1.20892964283364	CAWG_03697
A0A1D8PJ73	201433.584974942	0.34746764143931	0.149675293980252	2.32147625836736	0.0202611540007986	0.0619881792673081	1.6933358224552	1.20769111966994	ALI1
A0A1D8PLH1	531282.960374833	0.176364608651542	0.0760147242652727	2.32013745173991	0.0203334429062135	0.0621253910116967	1.69178907937599	1.20673086483909	TIM10
A0A1D8PR25	58187.6383811069	0.571921717946592	0.246764032030389	2.31768671163616	0.0204663537375898	0.062447203317929	1.68895952385913	1.20448700662192	CAWG_05573
A0A1D8PEG2	396329.198330269	0.217996476713245	0.0941875283036376	2.31449408047398	0.0206406355866777	0.0628942112627704	1.68527693361765	1.20138932486199	CAWG_00531
A0A1D8PMS7	74032.605960875	-0.324716	0.140473148938738	-2.31159	0.0208003752611991	0.0632957655797779	1.6819288298258	1.19862534285544	CAWG_03111
A0A1D8PLY4	219560.327403424	0.212745034352478	0.0921784745697419	2.30796870251434	0.0210008773004669	0.0638201157157812	1.67776256246639	1.19504241269845	PYC2
A0A8H6F786	70285.9056948833	-0.391874	0.170129611963726	-2.30338	0.0212571964741983	0.0645124568600335	1.67249401338146	1.19035641833789	CAWG_02521
A0A1D8PU51	277311.944774933	0.200161769410509	0.087072143445152	2.29880374469699	0.0215160860854769	0.0652107348025699	1.66723672678224	1.1856809060814	CAALFM_CR10140WA
A0A1D8PPH3	356773.847481612	0.166093868628062	0.0723533512881917	2.29559330246489	0.0216991460784301	0.0656324361362625	1.66355735650736	1.18288147535758	AIP5
Q59PZ1	253127.424311163	0.191626721346361	0.0834848327805216	2.29534772921137	0.0217132043578006	0.0656324361362625	1.66327608017434	1.18288147535758	PUP2
A0A1D8PSV5	3655966.1724084	0.254559308377115	0.110967257332236	2.29400378541361	0.0217902813064408	0.0657775958370428	1.66173716309719	1.18192200397265	RPS3
A0A1D8PH30	59319.9149871358	-0.365746	0.15967028657585	-2.29063	0.0219846957595073	0.0662761001325226	1.65787954009119	1.17864305457912	CAALFM_C204130WA
Q5AGZ9	419064.467898304	-0.204398	0.0894503602850773	-2.28504	0.022310261630151	0.0671681280992843	1.65149533675943	1.17283675483484	RVB2
A0A1D8PL36	94794.5738214722	-0.254474	0.111572495000617	-2.28079	0.0225607540124698	0.0678320678409452	1.64664638970719	1.16856494339166	CAALFM_C400590CA
C4YDL6	103766.689317241	-0.348204	0.153159091020742	-2.27348	0.0229972549089682	0.0690527654030559	1.63832400089707	1.16081892425061	CAWG_00613
A0A8H6BTP2	82854.6773291061	0.317685980564657	0.139839932819577	2.27178298901602	0.0230996208006586	0.0692682668777366	1.63639514935172	1.15946567846467	FOB64_006702
A0A1D8PG96	3211413.56641861	-0.132519	0.0583457986278913	-2.27126	0.0231312194690061	0.0692712710024203	1.63580147078755	1.15944684377252	CAWG_03887
A0A8H6C1H7	265614.325383541	0.260521013562645	0.114810790210733	2.26913352903907	0.0232602069613969	0.0694640068139354	1.63338642538604	1.15824016938411	CAWG_03157
A0A8H6BWW5	3352585.77800909	0.263267380431359	0.116034631502551	2.2688690180015	0.0232762923006255	0.0694640068139354	1.63308619763125	1.15824016938411	CAWG_04453
A0A1D8PMI1	59614.8465006769	-0.254851	0.112334165308369	-2.26868	0.023287624192481	0.0694640068139354	1.63287481600486	1.15824016938411	SEC3
A0A8H6BT56	114384.710355155	0.217372111576549	0.0958372833345667	2.26813724276496	0.0233208430478496	0.0694715640267521	1.63225575389539	1.15819292365995	CAWG_04554
C4YMQ8	105630.307556161	-0.287067	0.126680158264842	-2.26608	0.0234465294796407	0.0697327274434329	1.62992143181392	1.15656334798212	CAWG_02142
Q59ZV5	690696.040769582	0.190822998088339	0.0842227515613952	2.2656941806186	0.0234701140953604	0.0697327274434329	1.62948479915876	1.15656334798212	TIF35
P0C8K9	231049.760490596	0.400034220898588	0.176952762432577	2.2606836728588	0.0237788522242728	0.0705574330743821	1.62380911206783	1.15145722750648	COX1
Q59SC9	46455.5425993012	-0.305122	0.135098591544714	-2.25851	0.0239137764980732	0.0708649083660179	1.62135183405726	1.14956877011671	CAALFM_C208920WA
Q59NP1	4210728.43397736	-0.211485	0.0937018663186613	-2.257	0.0240081579950326	0.0709626799172602	1.61964115952984	1.1489699916642	CTR1
Q5A900	640687.776351378	0.205157906638699	0.0909106622007292	2.25669796778858	0.024026953928059	0.0709626799172602	1.6193012843808	1.1489699916642	RPS21
C4YPI6	130955.590861098	0.259245699717541	0.11488960476735	2.25647655627773	0.0240408018977644	0.0709626799172602	1.61905105023145	1.1489699916642	CAALFM_C300520WA
Q5A441	104259.368414886	-0.238944	0.105982950486136	-2.25455	0.0241614364738801	0.0712259012719589	1.61687724910165	1.14736204661692	CAALFM_C405810WA
A0A8H6BY99	140050.769377722	0.193224238065593	0.0857252932140533	2.25399331773783	0.0241965883598555	0.0712367698916943	1.61624586381041	1.14729578109561	FOB64_002753
P84285	29743.781130703	-0.633621	0.281329532481873	-2.25224	0.0243072800390588	0.0714697168940637	1.61426363556705	1.1458779382233	ARE2
Q5AF54	194269.36031473	-0.289556	0.128642851740989	-2.25085	0.0243951090733525	0.0715785171435916	1.61269723576655	1.14521730291481	TIM13
Q59TB0	50533.2376011693	0.52848155544139	0.23482240284533	2.2505585030977	0.0244135141907931	0.0715785171435916	1.61236970178638	1.14521730291481	CAALFM_C204330CA
Q59LF3	364495.511517017	-0.187145	0.0831697134661984	-2.25015	0.0244391315158994	0.0715785171435916	1.61191423151272	1.14521730291481	RVS167
P43098	787941.679643586	-0.146728	0.0653376126834368	-2.2457	0.0247235474643924	0.0723179734617368	1.60688921425979	1.14075375242645	FAS2
A0A8H6BXZ0	156094.263645191	-0.397894	0.177430868298599	-2.24253	0.0249272073554261	0.0728196096163673	1.60332637364479	1.13775165363487	FOB64_003719
A0A8H6F551	227558.09120115	-0.224919	0.100425320878243	-2.23966	0.0251129470292143	0.0732676701986355	1.60010231940873	1.13508761815068	FOB64_001024
A0A1D8PU10	77549.6614301499	0.386875606013251	0.172808397340718	2.23875466682599	0.0251718834113553	0.0733451017288396	1.5990842884422	1.13462888472688	CAWG_02221
A0A1D8PFT9	355643.553484103	-0.252798	0.113075847062195	-2.23565	0.0253746783861925	0.0738409664091771	1.59559945355113	1.13170262802458	CAWG_00044
A0A1D8PPK2	49960.0823901815	0.531036645700422	0.237835108204413	2.23279334035079	0.0255625756626471	0.0742922609759089	1.59239538917879	1.12905642433512	CAALFM_C601210WA
A0A1D8PCL4	69592.226652295	0.56738684815327	0.254672140854863	2.22791093775987	0.0258864546579567	0.0751370940328385	1.58692742534416	1.12414560551841	CAALFM_C101910WA
A0A1D8PR30	234443.855107363	-0.42125	0.189273718121399	-2.22561	0.0260402179595227	0.0753960964320746	1.58435538499548	1.12265113877075	CAALFM_C702220CA
Q5AMQ3	134315.787425568	-0.35071	0.15760329644288	-2.22527	0.0260629059814851	0.0753960964320746	1.58397716263102	1.12265113877075	RGA2
A0A8H6C1W1	46605.2291424183	-0.392497	0.176396369058498	-2.22508	0.026075593421517	0.0753960964320746	1.58376579922904	1.12265113877075	FOB64_001172
A0A8H6C079	1410753.41683146	0.253610666341693	0.114034882247755	2.22397446590677	0.0261501622483799	0.0755152644519542	1.58252561221325	1.12196525238145	CAWG_01324
A0A1D8PD43	126322.593041219	0.228734793988182	0.103029762947786	2.22008463810695	0.0264130227903643	0.0761771765571781	1.57818189390656	1.11817512813558	BNI4
A0A1D8PHC5	93419.8992236071	-0.4719	0.212688988469707	-2.21873	0.0265048892306695	0.0763045955708922	1.57667400643886	1.11744930515158	CAALFM_C205220CA
A0A1D8PPA5	350393	0.231474919380887	0.104367904202758	2.21787455778738	0.0265633866902629	0.0763045955708922	1.57571655554166	1.11744930515158	FOB64_002136
A0A1D8PSF9	59493.705368473	0.365303480525056	0.16471786970705	2.21775258006157	0.0265717069925703	0.0763045955708922	1.57558054518922	1.11744930515158	CAALFM_CR03430WA
A0A1D8PDP3	70062.0549498491	-0.225201	0.101558142831532	-2.21745	0.0265920167426828	0.0763045955708922	1.57524872445839	1.11744930515158	CAWG_00805
A0A8H6BTE0	152904.85313641	-0.269729	0.121854200553139	-2.21354	0.0268604055905242	0.0769771623505656	1.57088743379699	1.1136381025712	FOB64_006583
A0A1D8PE37	179913.254824998	-0.167595	0.0758028582444471	-2.21094	0.0270400793163038	0.0773941081821894	1.56799203881833	1.11129209979977	ADE4
A0A1D8PGG1	113772.24550108	0.289249419982696	0.130968052352292	2.2085494499425	0.0272059946891408	0.0777706716871399	1.56533539105534	1.1091841501286	CAWG_03965
Q5A7M1	833645.42913275	-0.153873	0.0699852428760421	-2.19864	0.0279032708023574	0.0796633103361123	1.55434488603976	1.09874165084113	GLO3
A0A8H6F629	225492.006130833	-0.294733	0.134101348533199	-2.19784	0.0279607871614474	0.0797269800170237	1.5534506063505	1.09839468626137	CAALFM_CR00880WA
A0A1D8PTI7	2167845.93736863	0.222839616111825	0.101509427087484	2.19526030739761	0.0281449304346921	0.0801510974894881	1.55059982044015	1.09609052658039	RPS27
C4YMH4	126018.423161632	0.256020488872563	0.116781067755365	2.1923115946232	0.028357015116132	0.080653620883069	1.54733948529491	1.09337613051634	CAWG_02055
Q5A7K7	233368.719492083	-0.184733	0.0843314819937511	-2.19056	0.0284837414956024	0.080912409969942	1.5454	1.09198486320688	CAALFM_C300130CA
C4YPL1	183077.93716556	-0.313694	0.14325517643154	-2.18975	0.0285420761151357	0.0809765166975779	1.54451444003167	1.09164090886616	CAWG_02412
A0A1D8PSR0	41256.1531177845	0.402851849671666	0.184279650816617	2.18608971683237	0.0288090421760178	0.0816316288942481	1.54047118061529	1.08814153741304	CAALFM_CR04350CA
Q5AIB8	691210.138443017	0.310726275568254	0.14225042428724	2.18436097554843	0.028935733429515	0.0818881256055274	1.53856550516653	1.08677906964224	RPL10
A0A1D8PSR2	196191.466569521	0.235184931712091	0.108090129300359	2.17582246625465	0.029568538106513	0.0835744947230281	1.52917014682894	1.07792624039694	CAALFM_CR04300WA
C4YJ37	72532.8077044636	0.283538099404927	0.130674666603952	2.16980159026747	0.0300218798552925	0.084675608191778	1.52256211738191	1.07224167530471	CAALFM_C200700WA
Q5ALP7	91371.7765681373	-0.453132	0.208854849498157	-2.1696	0.0300368223946412	0.084675608191778	1.52234601339445	1.07224167530471	CAALFM_C202120WA
Q59YD8	84966.9338135965	-0.401981	0.185387012985488	-2.16833	0.0301333156923577	0.084675608191778	1.52095307849366	1.07224167530471	NOP16
A0A1D8PTB8	120302.96982943	0.315771	0.145635038977949	2.16823827813725	0.03014056181372	0.084675608191778	1.52084865678833	1.07224167530471	ATX1
A0A8H6BRS5	94672.0263002646	0.372510344627203	0.171807976291009	2.16817840864527	0.0301451149304651	0.084675608191778	1.52078305601586	1.07224167530471	FOB64_005673
A0A1D8PCX8	743059.922960432	0.221207069179645	0.102188419953681	2.16469800863848	0.0304108196901095	0.0853161038146319	1.51697187376926	1.0689689859751	RPL6
A0A1D8PKB9	518600.21516589	0.203650378617807	0.0942238106920607	2.16134729769496	0.0306685219000972	0.0859325910666091	1.51330715476745	1.0658420930258	BAT22
A0A1D8PH39	417201.132159494	0.220775644379594	0.10230751053048	2.15796126046698	0.0309308438727417	0.0865604827291559	1.50960823116799	1.06268033026403	CAALFM_C204170CA
A0A1D8PK22	3600671.92577116	0.23187588256109	0.107520793463106	2.15656781439819	0.0310393545900266	0.086756912088667	1.50808731772648	1.0616959140889	RPS15
G1UA55	56297.3394504909	0.328162516659219	0.152231665963323	2.15567841672496	0.0311087846409941	0.0868437588498282	1.50711695559076	1.06126138728568	CAALFM_C703620CA
P87219	44048.5369582674	0.381376444762373	0.1771533696524	2.15280378527763	0.0313341025408062	0.0873650346704252	1.50398273967973	1.05866234640468	SOU1
A0A8H6EZS8	101876.837563914	-0.343348	0.159589492453901	-2.15144	0.0314411668565375	0.0875557217259545	1.50250134463162	1.05771546770945	CAWG_04855
Q5APM7	46865.5493571208	-0.471463	0.219344278905797	-2.14942	0.0316010143013655	0.0878408189270991	1.50029897755829	1.05630362401122	MSS116
Q59Z54	309443.041648452	-0.316155	0.147105989815747	-2.14917	0.0316211428558241	0.0878408189270991	1.50002243778747	1.05630362401122	CAALFM_C206920CA
A0A1D8PEB6	65164.5105155685	-0.278772	0.129770656735215	-2.14819	0.0316985856899018	0.0878436094023798	1.49896011446281	1.05628982781962	CAWG_00607
A0A8H6BS11	243260.980225239	-0.153106	0.0712725800418543	-2.14818	0.0316997477392864	0.0878436094023798	1.49894419380344	1.05628982781962	CAWG_04878
A0A8H6BU49	7238.78358292697	-0.780422	0.363459237773185	-2.14721	0.0317769230170966	0.0879498211622331	1.4978881581479	1.05576503930299	CAWG_02001
A0A1D8PDI3	149882.952294806	0.320730169002049	0.149536733084912	2.14482530402699	0.0319668172480524	0.0883489661710582	1.49530060177702	1.05379852809079	CAALFM_C105180CA
A0A1D8PNN9	36393.2009759975	-0.4783	0.223043811288825	-2.14442	0.0319991838605423	0.0883489661710582	1.49486109822331	1.05379852809079	FOB64_006820
A0A1D8PLL4	64913.112559729	-0.313663	0.146346859290405	-2.14329	0.0320899984046098	0.0884917860999227	1.49363030449593	1.05309703909914	RGT1
A0A1D8PKD3	104017.854780617	0.414466682688165	0.193436279885466	2.1426522622001	0.032141031277606	0.0885246895529196	1.49294019256993	1.05293558759375	NOG1
Q5ABD0	276532.75574091	-0.251855	0.117627858811683	-2.14112	0.0322647104710488	0.0887573566299568	1.49127222770206	1.0517956403981	SNF7
A0A8H6C4S7	123625.432955102	0.451626279091503	0.211143941483576	2.1389497416701	0.0324397389228764	0.0891036081611503	1.48892264967698	1.05010470928804	CAWG_03352
C4YTS2	39714.1614695129	-0.778922	0.364266644124155	-2.13833	0.0324900118752518	0.0891036081611503	1.48825012991832	1.05010470928804	CAALFM_C702170CA
A0A8H6F6G2	1075185.97456944	-0.130666	0.0611130822181248	-2.1381	0.032508648560561	0.0891036081611503	1.48800108448389	1.05010470928804	CAWG_03050
A0A8H6BUI8	57697.5964061884	0.285928613370699	0.133971089214476	2.13425609246897	0.0328218233308123	0.0898532140519457	1.48383729651525	1.04646638355156	CAALFM_C111150WA
Q5A2V2	60773.7469185343	-0.524343	0.246373267277531	-2.12825	0.0333167395158598	0.0910979447631723	1.47733750665168	1.04049142092033	RMD9
A0A1D8PUB0	61833.0381371467	0.573406722711558	0.269682824701987	2.12622633030191	0.0334844187200261	0.0914459879157286	1.4751572358909	1.03883534392494	CAWG_02322
A0A1D8PRJ6	354837.480977031	-0.175968	0.0828562387462637	-2.12377	0.0336890364281645	0.0918939499679089	1.47251141050643	1.03671308036627	CAWG_05742
A0A8H6F1N2	76488.3163423263	0.392666347936581	0.185419568581345	2.11771794606627	0.0341989620735493	0.0931557577197873	1.46598707442838	1.03079029730393	CAALFM_CR07660CA
O13354	295721.34449661	-0.191639	0.0905107950234474	-2.11731	0.0342339180312999	0.0931557577197873	1.46554339352944	1.03079029730393	SUP35
A0A1D8PGV7	494891.563439714	-0.134921	0.0637798770675181	-2.11541	0.0343947555691592	0.0934810643560341	1.4635077725741	1.02927635146465	NSP1
C4YMH2	65544.3203707473	0.290147765284476	0.137226517153862	2.11437097801699	0.0344835944222664	0.0935455370460278	1.46238747149016	1.02897692737849	CAWG_02052
A0A1D8PSA6	64245.308241947	-0.365371	0.172820550409044	-2.11417	0.0345011145907391	0.0935455370460278	1.46216687441112	1.02897692737849	CAWG_01614
A0A1D8PP38	31875.4562240327	-0.562168	0.266150716478233	-2.11222	0.0346677937627441	0.0938850299986276	1.46007379570021	1.02740365062299	CAALFM_C504960WA
A0A1D8PGY8	843180.314142723	0.27077174089339	0.128605210532152	2.10544922536942	0.0352522226994507	0.0953536824271881	1.45281349496552	1.02066253044255	RPS9B
A0A8H6C3U0	141195.467333736	0.356280472383838	0.169281201981311	2.10466648519646	0.0353203498113956	0.0954239522350832	1.45197500383721	1.02034259995125	EFM5
Q5AD59	96615.9560677049	0.295966782828564	0.140743868662315	2.1028751422108	0.0354766852859116	0.0957320804377876	1.45005696463759	1.01894250295005	MRI1
A0A1D8PRY3	1155416.11292016	0.173087573438573	0.0826016105898494	2.09545034536945	0.0361309780883143	0.0973815885618376	1.44212028164792	1.01152314519356	ATP3
A0A1D8PSW9	116162.455513306	0.242923855074345	0.116001069075718	2.09415186437446	0.0362464541725665	0.0975766614110471	1.44073447208907	1.01065404537075	CAALFM_CR05150WA
Q5AI21	370804.643723123	0.351983305922742	0.168322029259941	2.09113036166628	0.0365163796984574	0.0981865601393202	1.43751228576313	1.00794795474655	SEC62
P34732	127082.135406504	0.159398831861193	0.0764110694393608	2.0860698983894	0.0369722919217102	0.0992945064184484	1.43212362656783	1.00307477867634	SEC18
A0A1D8PGP5	571101.07674036	0.259467967389027	0.124668279276383	2.08126693409958	0.0374094799580068	0.100349600266502	1.42701832903617	0.998484353145587	CAALFM_C202620WA
A0A1D8PP04	161338.424815253	-0.254742	0.122440831223063	-2.08053	0.0374771134777941	0.100412053152338	1.42623386626189	0.998214152695344	CAALFM_C504640CA
A0A8H6F4X1	112945.614716513	-0.366884	0.176559573363079	-2.07796	0.0377128502501491	0.100924223364465	1.42351064337975	0.996004583902537	CAALFM_C401230CA
A0A1D8PN37	142998.892305174	0.279081704935126	0.134614850938893	2.07318659857086	0.0381549171062677	0.101986696964097	1.41844948563802	0.991456473452496	CAALFM_C501190WA
P46592	92639.1257738172	0.348812812520636	0.168362241115004	2.07179953302219	0.0382841402667699	0.102211431089584	1.41698110125621	0.990500530996695	MNT2
A0A1D8PPM1	73376.7354518834	0.41900207139243	0.202421655925811	2.06994686154528	0.0384573208936924	0.102552855716513	1.41502097390963	0.989052241637345	CAALFM_C601460CA
Q5A4G9	11419.4056272618	-0.51224	0.2476736189323	-2.0682	0.0386208231089435	0.102867698257233	1.41317847452703	0.987720977725092	FYV10
Q59MI8	1359599.24319599	-0.371554	0.180164031570053	-2.06231	0.039178363755594	0.10423010052017	1.40695370582866	0.982006843397012	TIM8
C4YTS0	96612.4787381226	0.327222187740023	0.159179989997566	2.05567413181158	0.0398139369553712	0.105796658764038	1.39996487558207	0.97552804783254	CAWG_05565
C4YDQ2	81756.3603741036	-0.409351	0.199405756105017	-2.05285	0.0400867966197619	0.106396843548817	1.3969986473151	0.973071255966394	CAWG_00649
A0A8H6BXS9	37763.8052800469	0.550126363218458	0.26878416061828	2.04672165931583	0.0406854213727032	0.107859243545433	1.39056118172337	0.967142629896143	FOB64_003430
A0A8H6BVK0	1413928.1892075	-0.508255	0.248648209614806	-2.04407	0.0409465577315565	0.10842456924473	1.38778260235355	0.964872294565491	FOB64_003970
Q5A6Q6	107137.863747265	0.436120883296376	0.213644264034738	2.04134141053028	0.0412169036844599	0.109012932174786	1.38492463660487	0.962521978765787	CAALFM_CR04140WA
A0A8H6F0C0	698505.813109244	0.278066026557278	0.136265605343196	2.04061784965433	0.0412888265673928	0.109075733195539	1.3841674596428	0.962271859049767	CAALFM_C107630WA
A0A8H6C051	865163.952601583	-0.188701	0.092592932375097	-2.03796	0.0415535488166742	0.109441321678267	1.38139188004633	0.960818670794719	HYR1
A0A1D8PL57	71178.4108521268	-0.398735	0.195655154720629	-2.03795	0.0415549402576666	0.109441321678267	1.38137733772576	0.960818670794719	CAALFM_C400710WA
A0A8H6BU24	257378.01334887	0.149247749220476	0.0732404697858721	2.03777706037141	0.0415722334996949	0.109441321678267	1.38119664206739	0.960818670794719	CAALFM_C104370CA
Q5AGA2	67449.0031635066	-0.327648	0.160941403809768	-2.03582	0.0417680389241101	0.109819858753717	1.37915591507319	0.959319119199952	CAALFM_C502620CA
C4YP43	132997.69880243	-0.279547	0.137374658322972	-2.03493	0.0418583130687072	0.109819858753717	1.37821827814053	0.959319119199952	CAWG_02981
A0A8H6BXT4	108891.181269516	-0.164015	0.0806012328282586	-2.03489	0.041861545099142	0.109819858753717	1.37818474600098	0.959319119199952	FOB64_003007
A0A1D8PJD7	291399.72442142	-0.11843	0.058231916181752	-2.03377	0.0419752353630742	0.109990663034722	1.37700686001188	0.958644179974543	CAWG_02527
A0A8H6C2L2	138580.591507797	-0.300241	0.147895894395169	-2.03008	0.0423481694076819	0.110839601779181	1.37316535825713	0.95530504320571	CAALFM_C304460WA
A0A1D8PMV9	412840.385008956	0.188004351432615	0.0927151953893891	2.02776201509393	0.0425845428745096	0.11132956705299	1.37074801034505	0.953389479846158	THS1
A0A1D8PU39	63399.6209304186	-0.559544	0.27612110805715	-2.02644	0.042719278650317	0.111552995229894	1.3693760893323	0.952518764292281	CAALFM_CR09930WA
A0A1D8PFM9	809668.800651553	0.295492832497242	0.146121145561786	2.02224552347419	0.0431509934363503	0.112550517442278	1.3650092013634	0.948652504023662	CAALFM_C113260WA
C4YJQ8	6764257.13312052	0.164775431493886	0.0817236285130309	2.01625202517302	0.0437736287594938	0.113834307383244	1.35878744961945	0.943726830543769	EFT2
A0A8H6BYX4	135439.882237998	-0.404748	0.200759840716347	-2.01608	0.0437913957072238	0.113834307383244	1.35861121287396	0.943726830543769	CAALFM_C200880WA
A0A1D8PKZ3	376088.92005305	-0.264877	0.131383505974256	-2.01606	0.0437940290330412	0.113834307383244	1.35858509805234	0.943726830543769	CAWG_03761
A0A8H6BRB3	101337.349211008	-0.26437	0.131281103294158	-2.01377	0.0440335569508104	0.114325657037425	1.35621623160348	0.941856294019809	CAALFM_C505270CA
A0A8H6BXF0	199454	-0.248306	0.123537180215065	-2.00997	0.0444345328480498	0.115234573159204	1.35227938132401	0.93841720251335	pab2
A0A1D8PNP9	144102.256880418	-0.337765	0.168099960186165	-2.00931	0.0445043830545325	0.115283665029132	1.35159721502674	0.938232225144911	CAALFM_C503400CA
A0A8H6C695	508777.452444857	0.236709864182511	0.117851191225085	2.00854876155148	0.0445850098788369	0.115360528417928	1.35081113279415	0.937942763300231	FOB64_000046
A0A1D8PQR7	75177.4006794128	-0.286561	0.142828751563116	-2.00632	0.0448217033080524	0.115752658209983	1.34851164348966	0.936469026809607	CAALFM_C700910CA
A0A1D8PIG5	180521.779683588	0.193622390945308	0.0965137687294225	2.00616340543213	0.0448388168066056	0.115752658209983	1.3483458559598	0.936469026809607	CAWG_06004
Q5ANA1	2772004.68636735	0.153148519910731	0.0764608748816362	2.00296583249681	0.0451809559891233	0.116503057356919	1.34504458403078	0.933662677420652	RPL8B
A0A1D8PR39	218679.961239481	-0.28585	0.143036855499657	-1.99844	0.0456691446555773	0.117627922070793	1.34037712228487	0.929489574842404	AHP2
A0A1D8PTY6	794425.839986648	0.32542733926803	0.163126171484577	1.99494254236696	0.0460491468865428	0.118471896080833	1.33677841119784	0.92638466083177	PRE8
C4YKX9	80373.5368841708	-0.408101	0.204640240788426	-1.99424	0.0461262043626482	0.118535444582333	1.33605228118575	0.926151767081568	CAWG_06138
C4YIH1	43206.7484952408	0.538696226379275	0.270666610699344	1.99025740554921	0.0465625875315664	0.119521199740891	1.33196289349012	0.922555056105703	CAWG_04246
A0A8H6BSS9	89110.5451623322	0.316321730103043	0.15960350020566	1.98192226170128	0.0474879419422801	0.121758437777262	1.3234166516957	0.914500932757038	CAALFM_C210700CA
Q59X39	32252.1992855457	0.534492120932415	0.269842042993201	1.98075924345815	0.047618279419064	0.121954507471449	1.32222630091572	0.913802143412563	GTF1
A0A8H6C1I0	152912.836773821	0.189278490859238	0.0956604829114309	1.97864870737151	0.0478555716771061	0.122423744945727	1.32006749137189	0.91213433955348	CAALFM_C602480WA
C4YJQ0	477930.402785385	-0.172265	0.0871566968108241	-1.9765	0.0480980612372283	0.122905203883843	1.31787242905118	0.910429728421996	CAWG_04068
A0A1D8PN39	57519.3955985296	0.326002908133859	0.164987815571615	1.97592111274637	0.0481637125788769	0.122934211137066	1.31728004396003	0.910327241275521	CAALFM_C501090CA
A0A1D8PGP2	12971.8459235359	0.695527764118967	0.352342956984134	1.97400785323569	0.0483808499829918	0.123349374280961	1.31532650596834	0.908863049230711	CAWG_04011
Q59Y46	70174.9177198453	-0.337421	0.17110965097285	-1.97196	0.0486146543812198	0.123806048952848	1.31323279745428	0.907258135908259	MFG1
A0A1D8PPQ1	696281.448536486	-0.148801	0.075490967643847	-1.97111	0.0487114646144702	0.123913208861978	1.31236881223854	0.906882396367216	FOB64_002008
A0A8H6BZ16	516900.600334584	-0.166215	0.084408828184069	-1.96917	0.0489333656932061	0.124337979718764	1.31039491193846	0.905396193459103	FOB64_002765
O43133	103114.607992137	-0.302165	0.153783397476597	-1.96487	0.0494291319028799	0.125456899807309	1.30601701675143	0.901505448611324	TBP1
A0A1D8PPA3	120646.763534312	-0.788697	0.402106878160424	-1.96141	0.049831018903059	0.12633530436341	1.30250023264728	0.898475269019596	CAALFM_C600240CA
A0A8H6BV66	130910.320717733	0.351752190885768	0.179549112834649	1.95908620951921	0.0501026915418682	0.126881983949429	1.30013894298738	0.896600039267067	CAWG_04156
A0A8H6BZN3	89807.5695203791	0.223507368272846	0.114235918649317	1.95654196084309	0.050401344458485	0.127495691456994	1.29755787857207	0.894504491371743	CAALFM_CR02670CA
C4YG79	45014.612649731	-0.343749	0.176099740098007	-1.95201	0.0509369751151898	0.128706821049989	1.29296684912088	0.890398436266771	CAWG_00200
A0A1D8PTP5	82086.0111368744	0.232828803381391	0.119385844822014	1.95022118182019	0.0511497621966905	0.128871380394297	1.29115638105065	0.889843519550207	CAALFM_CR08290WA
A0A1D8PQ58	115918.651748223	-0.181513	0.0930872434976666	-1.94993	0.0511847246744782	0.128871380394297	1.29085962846544	0.889843519550207	CAALFM_C603460WA
Q5AJC1	62038.9487378981	-0.300874	0.154309591368841	-1.94981	0.0511990528715566	0.128871380394297	1.29073807293943	0.889843519550207	BRO1
A0A1D8PIR2	65724.613068282	0.266997465668567	0.136953388493599	1.94954990603278	0.0512297890260014	0.128871380394297	1.29047743262712	0.889843519550207	GCN1
A0A8H6F5D4	175232.313793843	0.214929921691069	0.110283836164952	1.94887962882972	0.0513098013727969	0.128929401007783	1.28979966655423	0.889648035017057	CAALFM_C103280WA
A0A1D8PJT2	218196.691322594	0.226594137565365	0.116314333819783	1.94811877542495	0.0514007527319472	0.129014749650918	1.28903052098649	0.889360636012196	CAALFM_C303590WA
A0A1D8PDV1	56889.2029089907	-0.318	0.16330800069813	-1.94724	0.0515059287772391	0.129135573368405	1.28814277703569	0.888954104832959	CAALFM_C106660WA
A0A1D8PDN3	276787.613830669	0.249725382033912	0.128434275826715	1.9443826846569	0.0518493203393425	0.129852722619769	1.28525693213526	0.886548940094392	CAWG_00860
A0A1D8PH52	1007873.25961433	-0.155065	0.0799083016341167	-1.94054	0.0523139388828024	0.130819621430151	1.28138	0.883327111976981	ERG10
A0A8H6F0R9	156659.513327079	-0.214605	0.11060787368917	-1.94024	0.0523509615793801	0.130819621430151	1.2810753368164	0.883327111976981	ARO7
O13359	57595.3041486726	0.252983616451168	0.130780710628485	1.93441077996456	0.0530626420980308	0.132451843120112	1.27521112940028	0.877941993944139	KEX2
C4YJI0	76977.4975223208	0.400597708707597	0.207409881921484	1.93143019511118	0.0534298740515625	0.133221624287156	1.2722158495636	0.875425275568452	CAALFM_C202270CA
A0A1D8PL12	217690.236447255	-0.354263	0.183874238773417	-1.92666	0.0540223299538329	0.134524184577623	1.26742668885884	0.871199631762508	CAALFM_C400420CA
A0A1D8PQ10	108276.678186525	-0.249323	0.129458709084584	-1.92589	0.0541179034716681	0.134524184577623	1.26665903632279	0.871199631762508	CAWG_05087
A0A1D8PI00	207548.463301579	-0.371595	0.192957199576578	-1.92579	0.0541305354020384	0.134524184577623	1.26655767730574	0.871199631762508	CAWG_05884
Q5A309	588889.532457057	-0.217334	0.112976852208014	-1.92371	0.054391231859418	0.13502384751066	1.26447110511773	0.869589520929914	DOT1
C4YDG2	39986.7690766781	-0.463463	0.241102693839558	-1.92227	0.0545723632976474	0.135325115559555	1.26302723835716	0.86862159337523	CAWG_00556
A0A1D8PJA8	68360.9591496094	-0.357363	0.185972840005668	-1.92158	0.0546580343336435	0.135389266664517	1.26234599089074	0.868415764108342	TOS1
A0A1D8PF11	94277.0922605734	0.285583832137919	0.148709181752519	1.92041828737371	0.0548050854353829	0.135605151284926	1.26117914089422	0.867723812444433	RPL82
A0A8H6F593	149884.107313166	0.29372314452647	0.153164268258662	1.91770017815405	0.0551490391444076	0.136307232121112	1.25846204982246	0.865481100974081	FOB64_000851
Q59R35	246790.867328882	-0.320382	0.167225099622534	-1.91588	0.0553809785350908	0.136731227266571	1.25663937490616	0.864132288059944	ISY1
A0A8H6F0K9	138047.101432447	0.186802688035686	0.097530505404274	1.91532574614855	0.0554509741679902	0.136754907969858	1.25609081972102	0.864057078406029	APE2
A0A8H6BS15	76725.2340194128	0.22020462689721	0.115046069405094	1.91405606498243	0.0556129924680429	0.137005239333677	1.25482373543214	0.863262824302016	RPF2
A0A1D8PDU0	24899.5166475256	0.37630025310707	0.196814145328404	1.91195735692257	0.0558816638547788	0.137517485833934	1.25273067141628	0.861642076245598	CAALFM_C106560WA
A0A1D8PQD4	581385.285682013	-0.24697	0.129879036476134	-1.90154	0.0572312608365248	0.140685748679579	1.2423666862371	0.851749893917716	CAALFM_C604280WA
A0A8H6C4Y2	19837.1434668965	0.617979951534834	0.325887701598606	1.89629724749784	0.057920750049136	0.142226223547987	1.23716582284524	0.847020321382632	FOB64_000482
Q59RR3	50095.9219113285	0.373690176281095	0.197244899553967	1.89454924880758	0.0581521438765739	0.142639711523904	1.23543	0.845759548153673	MNL1
A0A1D8PDT3	1435120.32459541	0.249435933605617	0.131750950286756	1.89323821242063	0.0583261978319793	0.142911809406495	1.23413633343473	0.844931882138604	RPS14
C4YR99	154140.053549413	-0.302376	0.159823333572101	-1.89194	0.0584987363307611	0.143147316647126	1.23285351529397	0.844216788587328	CAWG_04598
A0A1D8PNX3	145390.962719571	-0.244192	0.129095359051552	-1.89157	0.058548769971395	0.143147316647126	1.23248222442163	0.844216788587328	FOB64_006902
A0A1D8PMD5	234680.841546914	-0.120537	0.063739766520735	-1.89108	0.0586139128602013	0.143151994299348	1.23199928566715	0.84420259729541	CAALFM_C405610CA
A0A1D8PH80	152315.631514517	-0.284327	0.150587571834167	-1.88812	0.0590098371366711	0.143963654393775	1.22907558398399	0.841747137686619	CAWG_04219
A0A8H6F788	75302.2166244379	-0.268166	0.142109735706219	-1.88703	0.0591556269324787	0.144130356340475	1.22800393861853	0.841244539639059	CAALFM_C301800CA
A0A1D8PHD1	56029.1322442552	-0.323427	0.171428122589565	-1.88666	0.0592054908995767	0.144130356340475	1.22763801360136	0.841244539639059	CAALFM_C205270WA
A0A8H6BTI6	254190.111500185	-0.131989	0.0699833297846486	-1.886	0.0592948658537801	0.144192885384488	1.22698290912987	0.841056167594983	FOB64_007019
C4YEH8	80873.5161518532	-0.455148	0.241534968269924	-1.8844	0.0595109543752733	0.144498762270875	1.22540308491263	0.840135872915954	CAWG_00935
A0A1D8PUA6	130933.453394848	0.1399265574601	0.0742756817579867	1.88388115932782	0.0595810522541271	0.144498762270875	1.22489183102823	0.840135872915954	NRPB1
A0A8H6BS45	199933.585037834	-0.169123	0.0897847829166686	-1.88365	0.0596121218908998	0.144498762270875	1.22466541920209	0.840135872915954	FOB64_005932
A0A8H6BUL7	124077.594733673	-0.297358	0.158156506582163	-1.88015	0.0600876386088456	0.145495629743772	1.22121486304116	0.837150051397449	CAWG_05787
A0A1D8PMG9	156067.807057182	-0.101822	0.0542024906629339	-1.87856	0.0603050088682214	0.145865961621424	1.21964661433602	0.836046040557896	CAALFM_C406130WA
A0A8H6C249	68354.5759597811	0.336697050694717	0.179386500774266	1.87693638730601	0.0605268129704981	0.146246216184854	1.2180521931908	0.834915361562341	CAALFM_C405860WA
A0A8H6C282	59625.4337558415	0.386252122762245	0.20585773440873	1.87630609980066	0.0606132599365081	0.146298955752936	1.21743235789126	0.834758773754087	CAWG_03620
A0A1D8PI94	60421.3209316672	-0.291649	0.155751949636773	-1.87252	0.0611340729394989	0.14739887234827	1.21371666921554	0.831505838965415	CAWG_05969
A0A1D8PRC8	33418.2195525685	-0.482005	0.257640550038937	-1.87084	0.0613669875343177	0.147803042316697	1.21206519542772	0.830316626511183	GYP7
A0A8H6F4K6	81065.5487281257	0.494085256383508	0.264658415919961	1.86687906623356	0.0619184778231789	0.148972830809433	1.20817972869983	0.826892929610857	AGP1
A0A8H6BTS7	391244.509255286	0.181591219427145	0.0973760392973177	1.8648449940821	0.0622031344301587	0.149357636629673	1.2061877305596	0.825772567091735	CAWG_00363
Q5AJ82	276883.24016866	-0.151101	0.0810285013308705	-1.86479	0.0622103583665111	0.149357636629673	1.20613729687064	0.825772567091735	END3
A0A8H6BX39	394686.972891476	0.199978573753333	0.107444798212892	1.86122154892128	0.0627128964901599	0.150276350891609	1.20264314021264	0.823109359302552	CAALFM_C208650WA
A0A8H6C1J0	104567.441191259	-0.368682	0.19809565884076	-1.86113	0.0627257736716303	0.150276350891609	1.20255397330952	0.823109359302552	FOB64_003169
A0A1D8PL78	284432.96796402	-0.388425	0.208816397738298	-1.86013	0.0628675675697519	0.150456842471373	1.20157334275894	0.822588056644496	CRD2
P0C075	231021.072313515	0.439944828188864	0.236634739625612	1.8591726171944	0.0630026748375178	0.150620967087793	1.20064101177636	0.822114568263398	ATG8
A0A1D8PSS4	252497.894376798	0.318565831530453	0.171760787397924	1.85470639926924	0.0636381644475622	0.151932596381039	1.1962823554521	0.818349040424829	CAWG_01790
A0A1D8PQN0	3012599.08210504	0.217786506974065	0.11744469469167	1.85437501068757	0.0636855273699674	0.151932596381039	1.19595925051377	0.818349040424829	RPS28B
A0A1D8PRC1	31172.3314868593	-0.358474	0.193640162460223	-1.85124	0.0641354636756078	0.152726917657282	1.19290176112605	0.816084413108723	CAWG_05676
A0A1D8PI15	1433515.9580351	0.283680312359017	0.153248570605804	1.85111228925403	0.0641534004823653	0.152726917657282	1.19278031868754	0.816084413108723	RPS10
C4YRP5	79288.2623792618	0.324475795458458	0.175448841573323	1.8494040345251	0.0643994933095778	0.153020344376421	1.19111754962342	0.815250824979489	CAWG_04748
C4YSP0	144697.710891877	-0.236904	0.128145207915141	-1.84872	0.0644984303693591	0.153020344376421	1.19045085420536	0.815250824979489	CAWG_05108
A0A1D8PQQ5	1898602.02292727	0.159844193941445	0.0864776468740838	1.84838741246263	0.0645463183622732	0.153020344376421	1.19012852428135	0.815250824979489	RPS18
A0A1D8PM53	2691834.57019545	-0.132946	0.0719342485021564	-1.84816	0.0645787774786307	0.153020344376421	1.18991018073896	0.815250824979489	CAALFM_C404800WA
C4YPL2	308810.260160145	0.252000833116619	0.136370337951911	1.84791529376045	0.0646145977137185	0.153020344376421	1.18966935521962	0.815250824979489	CAWG_02413
P83776	2822327.5260781	0.182445814625222	0.0990334590615865	1.84226438573415	0.0654364865184834	0.154772111556215	1.18418002728598	0.810307292286162	HXK2
A0A1D8PE78	91260.5672269562	-0.286447	0.155534393188042	-1.8417	0.0655196098799028	0.154772111556215	1.18362869713759	0.810307292286162	CAALFM_C107690CA
A0A1D8PCX6	220504.600419968	-0.122823	0.0667001921201382	-1.84142	0.0655593882431139	0.154772111556215	1.18336510763173	0.810307292286162	CAWG_01071
Q9C1C3	29148.5609369497	0.514572476774017	0.280011559999771	1.83768297556871	0.066109133930152	0.155907374185275	1.17973853232353	0.807133342846861	NAM2
A0A1D8PDT0	421523.60768104	-0.492853	0.268608175833899	-1.83484	0.0665296254224103	0.156735766864034	1.17698492172813	0.804831886880442	ACP1
A0A8H6BZU3	150593.935427017	0.311121423539315	0.169661921529259	1.83377283915567	0.0666877211028683	0.156944907044588	1.17595412332748	0.804252772849057	CAALFM_C400170WA
A0A8H6F3P9	153564.350941378	0.181840693668832	0.0994212377527299	1.82899245452051	0.0674007386133607	0.158458226605035	1.17133534420727	0.800085208815574	CAWG_02098
O94030	35097.9752487172	0.409247804579298	0.223846573528733	1.82825136935485	0.067511834670274	0.15855476524222	1.17062008966561	0.799820701052206	MIA40
A0A8H6BRX0	547225.726998563	-0.201427	0.110368105328701	-1.82504	0.0679945409868502	0.159412235299056	1.16752595368284	0.797478348442176	FOB64_006739
A0A8H6C1G2	72343.1679014408	-0.343188	0.188085677445112	-1.82463	0.0680562568418698	0.159412235299056	1.16713194118828	0.797478348442176	FOB64_002099
A0A1D8PH91	113774.486206944	0.221919236068885	0.121638051827432	1.82442280795259	0.0680881764726974	0.159412235299056	1.16692829687541	0.797478348442176	CAALFM_C204790CA
Q5AK51	44323.3876095616	-0.508977	0.27997675340101	-1.81793	0.0690751943463719	0.161556033058043	1.16067788450138	0.79167681929354	SFL2
A0A8H6C1D0	119956.514855526	-0.285163	0.15712206729076	-1.81492	0.0695369027014726	0.162350314253773	1.15778465747813	0.789546866394018	CAWG_05050
C4YDN6	482415.52092613	-0.213477	0.117632755507119	-1.81478	0.069558217679399	0.162350314253773	1.15765155464401	0.789546866394018	CAWG_00633
A0A1D8PPP9	28154.7761447207	0.325390608887304	0.179470586953874	1.81305814178305	0.069822854276971	0.162800146326532	1.1560024017063	0.788345209098066	Ca20C1.15c
A0A1D8PL89	26879.6698793781	-0.333236	0.183942959211622	-1.81163	0.0700439515187883	0.163147640163104	1.15462936124084	0.78741920365088	CAWG_03705
A0A1D8PPX2	33433.6954510119	0.338125379997498	0.18680169658364	1.81007660091622	0.0702839090444089	0.163538304292438	1.15314409195186	0.786380509703977	CAALFM_C602470WA
A0A8H6F222	236446.604905952	0.174615452501173	0.0966281855541136	1.80708611571088	0.0707488531326463	0.164451132948985	1.15028059583477	0.783963130197152	FOB64_004418
Q9C0L9	102005.636009306	-0.211709	0.117219462641027	-1.80609	0.0709037569670758	0.164642159767651	1.14933075230859	0.783458945490894	SEY1
Q5A1D5	451392.647830176	-0.152409	0.0844835311757905	-1.80401	0.0712290979614997	0.165105788575785	1.14734255548449	0.78223770019298	CDC68
A0A1D8PMJ1	176968.595664423	-0.272045	0.150810684799138	-1.80389	0.0712492736035963	0.165105788575785	1.14721955899044	0.78223770019298	CAALFM_C406210CA
A0A1D8PSM8	267075.745750744	-0.258257	0.143335045008178	-1.80177	0.0715813850632316	0.165705783009362	1.14519990248836	0.780662334759727	CAALFM_CR04020CA
A0A8H6C1T0	93596.1874461932	0.333181397571254	0.185066833318667	1.80033013801856	0.0718085248148348	0.166061797937473	1.14382399502966	0.779730264316561	FOB64_001232
A0A1D8PK53	43684.112888369	-0.412962	0.229529281859662	-1.79917	0.071992235635839	0.166316756611775	1.14271433971235	0.779063992888608	DYN1
A0A8H6F1V1	52425.0883935681	-0.407969	0.226814589005255	-1.79869	0.0720675387476245	0.166321006854864	1.14226030972324	0.779052894586952	FOB64_004921
A0A1D8PE30	71828.2	-0.292082	0.162855084574614	-1.79351	0.0728919196484291	0.168052246521429	1.13732061223894	0.774555677509655	CAALFM_C107510WA
A0A8H6C509	446009.371867856	-0.14422	0.0804399213519186	-1.79289	0.0729900727620389	0.168107349677778	1.13673620341163	0.774413298727536	FOB64_001197
Q5A5P7	40748.4402963817	0.466514203507342	0.260293270475338	1.79226379020637	0.0730907206555539	0.1681680808579	1.13613775606393	0.774256431979042	CAALFM_C210720CA
O94200	515447.170364629	0.160176027243828	0.0894420484062797	1.79083585514777	0.0733196396296897	0.168476535485513	1.13477967828731	0.773460576803142	PFK2
A0A8H6F2S0	53451.5761846834	-0.350412	0.195706068934503	-1.7905	0.0733736148360054	0.168476535485513	1.13446008437816	0.773460576803142	CAWG_04320
A0A1D8PMN9	141730.053460908	0.342091356577354	0.191156105786803	1.78959157579246	0.0735195937668991	0.16864068924849	1.13359690131293	0.773037631466337	CCT6
A0A1D8PRQ5	12985.2262387249	0.558987559326693	0.312469837629881	1.78893285690125	0.0736256294767222	0.168712980906173	1.13297097910334	0.772851501174732	CAALFM_CR00600CA
A0A1D8PPN6	860599.421843581	0.250303990254381	0.139995169227724	1.78794733872011	0.0737845044116088	0.168841213218878	1.13203	0.772521535856821	RPL32
A0A1D8PH17	570586.593544755	-0.266592	0.149128781641201	-1.78766	0.0738307425294562	0.168841213218878	1.1317627637755	0.772521535856821	CAWG_04172
Q5APE0	159736.59229124	-0.205884	0.115241352848737	-1.78655	0.0740103674316638	0.16892010919345	1.13070743968808	0.772318646510111	CAALFM_C109620CA
A0A1D8PG40	53956.3056192615	-0.256613	0.143644585223811	-1.78645	0.0740270961583918	0.16892010919345	1.13060928624013	0.772318646510111	DPB4
A0A1D8PGT0	128634.361557183	-0.16765	0.0938656290590358	-1.78606	0.0740890761612613	0.16892010919345	1.13024582053096	0.772318646510111	CAALFM_C203130WA
A0A8H6BZ45	21108.7447459257	0.354273568873787	0.198413947036577	1.78552755068412	0.0741757866202929	0.168947666909802	1.12973783937524	0.772247801256324	CAALFM_C113650CA
Q5A512	55235.1255133412	0.402203259403793	0.225366701099762	1.78466143152955	0.0743162504527765	0.169097478417172	1.12891621032695	0.771862868556445	CAALFM_C500550CA
Q5AMG5	32655.3882553203	-0.558938	0.314154816151504	-1.77918	0.0752100211490503	0.170959325182179	1.12372428919854	0.767107205106005	RAT1
Q5AL49	77582.7821704677	-0.256652	0.144384588278262	-1.77756	0.0754767880314693	0.171393628990217	1.1221865898252	0.766005325620624	SEC2
A0A8H6F4B3	128380.597464919	-0.21682	0.122417702884645	-1.77115	0.0765357453980715	0.1736241759331	1.11613568375638	0.760389802527513	CAALFM_C112570CA
A0A1D8PTY3	16893.4486970445	0.756806565693945	0.427460979546645	1.77046935721852	0.0766489846813973	0.17370700832701	1.11549359358439	0.760182659294136	CAALFM_CR09410WA
A0A1D8PHC9	2257127.86351388	-0.15368	0.0868362247570473	-1.76977	0.0767662351708288	0.173798756426756	1.11482975787729	0.759953335361056	AAT1
C4YF19	55911.278204506	-0.299982	0.169766687745067	-1.76703	0.0772236058549975	0.174527308516279	1.11224992342725	0.758136608762048	CAALFM_C102510WA
A0A1D8PN84	126875.820425875	-0.231204	0.130851893740853	-1.76692	0.0772422098645368	0.174527308516279	1.11214530974705	0.758136608762048	CAWG_04550
A0A8H6C0F3	74248.5991093031	0.407423485087239	0.230765233991354	1.76553234662074	0.0774743388462751	0.174877271333965	1.11084212127312	0.757266631777305	CAWG_04991
Q9P940	4579819.22231767	-0.129464	0.073369566047714	-1.76454	0.0776408778316871	0.175078632879422	1.10990956298869	0.756766853281458	TPI1
A0A1D8PKW1	95319.5527646205	0.32728523689377	0.185962694775408	1.75995103366856	0.0784161093075374	0.176650817385338	1.10559470944954	0.752884348689817	CAALFM_C307820WA
A0A1D8PE13	38697.266707097	-0.339914	0.193341003176745	-1.75811	0.0787295556917169	0.177180630304222	1.10386219948114	0.751583757684812	CAALFM_C107340WA
A0A1D8PTD8	574534.982969641	0.47527377990754	0.270620863913683	1.75623480405093	0.0790483242179614	0.177721356533729	1.10210733244406	0.750260380481446	CAALFM_CR07020WA
A0A1D8PEG9	132630.748482444	0.250449727046987	0.142920557558205	1.75237020709907	0.0797101709282937	0.179031574386564	1.09848625957994	0.747070369173217	CAALFM_C108900WA
Q5AH92	71741.0156992043	0.29544526945739	0.168672634693771	1.75158981771867	0.0798443646873542	0.179155244452101	1.09775573039025	0.746770474110927	CAALFM_C203260WA
P82611	1493962.77443389	0.17703905749172	0.10138641874934	1.74618119148105	0.0807794720152014	0.181073984794471	1.09269898976016	0.742143941026571	ACO1
A0A8H6BRZ2	2668282.87201663	0.134940668554787	0.0773312511656304	1.74496942078135	0.080990191997707	0.181366760319296	1.09156757148163	0.741442304556398	FOB64_006394
A0A8H6F6L1	1183630.86843279	0.177130410336495	0.101728910358641	1.7412003108264	0.0816484728026699	0.182660219787791	1.08805193413094	0.738356024118486	CAWG_03403
O74712	201099.127733818	0.143386195242482	0.082444807582106	1.73917799613621	0.0820034586310554	0.183048405071528	1.08616783014426	0.73743405083955	HIS4
Q5AFF7	87205.5566935884	0.269174640854369	0.154772871575054	1.73915905361902	0.0820067896027124	0.183048405071528	1.08615018950746	0.73743405083955	FIS1
A0A1D8PDC7	237463.381523981	0.131457046866574	0.075600831252878	1.7388307071236	0.0820645455598943	0.183048405071528	1.08584443110655	0.73743405083955	CAALFM_C104600CA
A0A8H6C2V8	64132.6198246188	-0.30994	0.178326744901783	-1.73804	0.082203115052615	0.183177020156615	1.08511172474063	0.737129010172293	CAALFM_C601590WA
A0A1D8PGL0	36546.578005672	-0.376012	0.216442774143572	-1.73723	0.0823457640225421	0.183314463861392	1.08435873661508	0.736803267021587	CAALFM_C202500WA
A0A1D8PP33	88446.3501097223	-0.298509	0.171986024665546	-1.73566	0.082624588111859	0.183754486724213	1.08289069248292	0.735762047967423	CAALFM_C504950CA
A0A1D8PKD0	305424.990269746	0.115217639920961	0.0664497345234427	1.73390670026399	0.0829346388411933	0.184263024864045	1.08126404224111	0.734561803731301	CAALFM_C305880CA
A0A1D8PEL1	102970.362842126	-0.262641	0.151570189931172	-1.7328	0.0831313534207758	0.184519004063369	1.08023514890518	0.733958898150864	ERG12
A0A1D8PIZ2	123111.396405383	0.279359370224354	0.16135252464941	1.73136039136265	0.0833875064307753	0.184906282624168	1.07889901284693	0.733048332417605	CAALFM_C300620CA
A0A1D8PU27	67457.1605249118	0.297586712477667	0.172024019223143	1.72991372845235	0.083645690104843	0.185198289353981	1.07755643141295	0.732363029141977	CAALFM_CR09800CA
A0A8H6BRT8	281973.086544734	-0.214654	0.124098386876059	-1.72971	0.0836827959404252	0.185198289353981	1.07736381794605	0.732363029141977	CAWG_00380
A0A1D8PM75	79685.3092783821	0.392855745412198	0.227475193287514	1.72702675722382	0.0841628581502446	0.186078819191556	1.07487952440466	0.730303058528236	RPL30
A0A8H6C453	86651.0734641005	-0.186742	0.108314863866657	-1.72407	0.0846952486073358	0.187073212533667	1.07214095285106	0.727988395726597	CAWG_01465
A0A1D8PQ43	160145.49095399	0.144543427409795	0.0839468809381784	1.72184393028541	0.085097794223747	0.18764634529007	1.07008169689391	0.726659889741771	CAALFM_C603260WA
G1UAA8	95198.2347597305	-0.322755	0.187460812622549	-1.72172	0.0851204932035787	0.18764634529007	1.06996586866073	0.726659889741771	CAALFM_C701930CA
P78590	13833165.0445269	-0.137237	0.0797832956877431	-1.72012	0.0854103833318587	0.188102245003237	1.06848932896423	0.725606021107252	EFB1
A0A1D8PDE3	260982.150741673	0.22428510974334	0.130486278484214	1.71884057349734	0.0856434053633562	0.188432137747948	1.06731	0.724845024811195	SEC21
A0A8H6BQY9	1284903.03677818	-0.139604	0.0813064404560983	-1.71702	0.0859764271244354	0.18898119515507	1.06562060658332	0.723581408772255	CAWG_04654
A0A8H6BXY4	126197.159216708	0.268605612260873	0.156663135195151	1.71454255607918	0.0864291283621684	0.189791994773957	1.06333986683805	0.721722109605334	CAALFM_C402110WA
P52497	69861.6718576025	0.274575203381388	0.160448138298277	1.71130189663495	0.0870253964258027	0.190916179755831	1.06035398970243	0.719157264477392	SNF1
Q5A961	99800.8517945934	0.375687614597159	0.219822617910414	1.70904895123333	0.0874418823937342	0.191644164316955	1.05828050173983	0.717504400743213	PRK1
A0A8H6F0U3	21488.1476430004	-0.562729	0.3295538349852	-1.70755	0.0877202509835922	0.192068325171037	1.05690013439724	0.716544250638927	CAALFM_C206320WA
Q59S78	630715.661573401	-0.253959	0.148858784290236	-1.70604	0.0880010381601032	0.192496956902873	1.0555122043891	0.715576131665799	SAR1
A0A8H6F2M2	119221.900893357	-0.166533	0.09769430628742	-1.70464	0.0882618897871296	0.192881195442144	1.05422677805203	0.714710110945007	CAALFM_C500390CA
A0A1D8PFJ7	13159.3776654688	-0.510624	0.300452527974116	-1.69952	0.0892221012634043	0.194791549913546	1.04952755293529	0.710429886808102	CAALFM_C112800WA
Q5A692	37060.3615238172	-0.289297	0.170382385361039	-1.69793	0.0895217488874797	0.195257456147644	1.04807144206547	0.709392373061671	TRM8
Q59W44	433452.735875039	-0.11771	0.0694430098685333	-1.69506	0.0900634269761389	0.196249854354166	1.04545153185109	0.707190656892037	TIM50
Q5A5Q4	566435.735924456	-0.139129	0.0824307918864858	-1.68783	0.0914445829823853	0.199067822953962	1.03884201627328	0.700998933055824	CAALFM_C210670WA
A0A1D8PDH5	121850.84040982	0.354154999397419	0.209981210198376	1.68660328732669	0.091679659443314	0.199282970976588	1.03772700862019	0.700529810817195	REI1
A0A8H6F1L8	120076.819618155	0.217228349831118	0.128825923320744	1.68621612973247	0.0917541782577831	0.199282970976588	1.03737414993165	0.700529810817195	CAALFM_CR08550WA
Q59T44	976658.671995148	0.200025342641639	0.118656631672517	1.68574937466363	0.0918440824332379	0.199282970976588	1.03694882029864	0.700529810817195	RPS8A
A0A8H6BTG1	67289.896779134	-0.19302	0.114519287186449	-1.68548	0.0918955042842569	0.199282970976588	1.03670573466719	0.700529810817195	FOB64_005509
A0A1D8PM77	36639.6775181622	-0.467946	0.277725435906449	-1.68492	0.0920031471006488	0.199325478503224	1.03619731672978	0.700437184660617	CAALFM_C405010WA
A0A1D8PDZ1	1302617.15683031	0.27717267459835	0.164556574867515	1.68436098540276	0.0921119259357976	0.199370363593352	1.03568413709086	0.700339399105884	RPL34B
O74711	113385.617286952	-0.198268	0.117900655118932	-1.68166	0.0926355518643171	0.200312215301637	1.03322230688911	0.698292566051714	PEX5
A0A8H6C4H1	181553.797161767	-0.360644	0.214658550450171	-1.68008	0.0929412806199514	0.200781545156078	1.03179134775615	0.697276207887627	FOB64_000809
A0A1D8PFV8	2605340.05801305	0.136838212927844	0.0818658404704855	1.67149341094443	0.094624259102027	0.204222423838884	1.02399750795857	0.68989657363589	CAALFM_C114060WA
A0A8H6F1D7	136252.349958309	0.235828310918719	0.141128091388864	1.67102317191351	0.0947171009668271	0.204228111037044	1.02357160299212	0.689884479545821	CAWG_00908
Q59VP7	188550.385755059	-0.215614	0.129098477820122	-1.67015	0.0948889822185986	0.204404049232072	1.02278421159221	0.689510505104223	ERB1
A0A1D8PFV6	234447.340541723	-0.155548	0.093174325327602	-1.66943	0.0950317887379674	0.2045170814665	1.02213109614078	0.689270413442264	CAALFM_C114320CA
A0A8H6C472	128319.022496057	-0.200987	0.12058457523047	-1.66677	0.0955602256685715	0.205275796638973	1.01972283332045	0.687662253775019	CAWG_03169
P46273	7605320.14451793	-0.129684	0.0778069962842493	-1.66674	0.0955656756437622	0.205275796638973	1.01969806541472	0.687662253775019	PGK1
P0CU35	1.43145e+06	0.270171792233331	0.162341805572412	1.66421576549992	0.0960693186025705	0.206162025892151	1.0174152896376	0.685791326755079	RPS22A
P0CY24	175050.840108891	-0.160643	0.0967370743301665	-1.66062	0.0967900795934436	0.20706021864625	1.01416915300782	0.683903331729246	CST20
A0A1D8PSX0	434191.257012262	-0.199611	0.120207084362014	-1.66056	0.0968025226471446	0.20706021864625	1.01411332494926	0.683903331729246	CAWG_01841
Q9UVJ4	1951692.48745893	0.149967921447928	0.0903123627768801	1.66054698201651	0.0968044646111911	0.20706021864625	1.01410461261628	0.683903331729246	RPL10A
A0A1D8PS56	717209.166351271	0.266042182442343	0.160237215735383	1.6603	0.096853697679496	0.20706021864625	1.01388	0.683903331729246	ECM4
A0A8H6F2X6	336505.673481347	0.193491991814444	0.116702435636019	1.65799446052627	0.0973185844714086	0.207857806833273	1.01180421664142	0.682233659389952	FOB64_005332
A0A1D8PMP1	245954.240412872	-0.16278	0.098224035445679	-1.65724	0.0974718903705635	0.207989029028234	1.01112061114328	0.681959572528388	CAWG_03153
P28870	2148865.05621728	-0.204318	0.123339634084803	-1.65655	0.0976101889453045	0.20806337764186	1.01050484655703	0.681804355577537	RBP1
A0A1D8PQU3	485086.778407328	-0.193828	0.117035014864732	-1.65615	0.0976905346436824	0.20806337764186	1.01014751357047	0.681804355577537	CAALFM_C701160CA
A0A1D8PP67	895551.532135065	-0.155301	0.0938363445160304	-1.65503	0.0979194213179419	0.208354858894568	1.00913116177498	0.681196367217772	CAWG_04896
A0A8H6C561	177630.803785234	-0.194779	0.11772567286521	-1.65452	0.0980222452682154	0.208377805903511	1.00867535389002	0.681148539148546	CAWG_05809
A0A8H6C5X6	985570.518747146	0.222566219314309	0.134920012548036	1.64961605851518	0.0990214884383035	0.210152802554927	1.00427	0.677464813957263	CAWG_02719
A0A8H6F4H3	33722.7576385663	0.358032179719883	0.217053443557607	1.64951	0.099042862334853	0.210152802554927	1.00417681704903	0.677464813957263	CAWG_01223
A0A1D8PMA5	158186.43914514	-0.191424	0.116129258194149	-1.64837	0.0992765168588318	0.210451342854303	1.00315346857143	0.676848298747734	FOB64_001264
A0A1D8PP14	678504.748004014	0.194022020670481	0.117737767097236	1.64791659850526	0.0993697868055211	0.210452008725631	1.00274564194285	0.676846924635398	RPL43A
A0A1D8PP21	204677.762128175	0.145030634675797	0.0880656162855569	1.64684743936303	0.0995894076753908	0.210720017735593	1.00178685066021	0.676294205829188	MES1
A0A1D8PPT3	508017.466323005	-0.225806	0.137188013329311	-1.64596	0.0997720454184268	0.210909347177701	1.00099112425527	0.675904172570888	CAALFM_C602100WA
A0A1D8PP41	86620.9666294019	0.298545184234955	0.181513725160386	1.64475267074795	0.100020826094488	0.211238013318956	0.99990956283778	0.675227925678298	CAALFM_C504920CA
A0A1D8PER8	231910.565649944	-0.225879	0.137512113671104	-1.64261	0.100463863143759	0.211975942364837	0.997990125900144	0.673713425349862	ERO1
A0A1D8PDU3	1746342.50509872	0.326781231320994	0.199464013543596	1.63829668076729	0.101359819763776	0.213667255070008	0.994134170378631	0.670262029225934	RPS23A
A0A1D8PHJ3	292854.139275053	0.282286306966782	0.17250933756105	1.63635378210691	0.101765566128408	0.214323015548574	0.992399147049993	0.668931188785383	CAWG_04336
A0A8H6C2K4	167741.091464522	0.219319713824536	0.134518856967885	1.63040125948213	0.103016718654433	0.216756367131632	0.987092287623454	0.664028136437591	FOB64_001317
Q5AQ57	82229.6519226209	0.224752058142827	0.137900329637485	1.62981523491393	0.103140552899273	0.216815424107665	0.986570544827113	0.663909825608861	RSM25
A0A8H6BZB4	195434.572261368	-0.118593	0.0728527469859659	-1.62784	0.103558244812173	0.217491527137996	0.984815318944463	0.662557657278949	FOB64_004463
Q5A0L2	77462.9224387743	0.238536177348006	0.146593322801523	1.62719674258948	0.103695319354649	0.217577574623656	0.98424084654563	0.662385868712307	CAALFM_C203020CA
A0A1D8PT56	772385.043362787	0.165605823122511	0.101893876575204	1.62527748171681	0.104103447316026	0.218231671040262	0.982534888880062	0.661082221850778	ADE13
Q5A9X7	92682.819791364	-0.248626	0.153060740757558	-1.62436	0.104298914278825	0.218278299845745	0.981720212428401	0.660989437564752	ARP9
Q5APT8	33682.4507772744	0.290543884620961	0.178882360551543	1.62421763512699	0.104329368424291	0.218278299845745	0.981593421686038	0.660989437564752	DBP3
A0A8H6BUB1	241537.482716456	0.212101260006063	0.13061896476077	1.62381672825633	0.104414928768967	0.218278299845745	0.981237403455665	0.660989437564752	CAWG_05976
G1UB11	49406.8790782518	-0.305373	0.188391922840658	-1.62095	0.105029120676892	0.219359713295648	0.978690270493334	0.658843130179468	ERG5
A0A1D8PPS8	59262.5835107051	-0.288691	0.17873197603205	-1.61522	0.106263651223047	0.221410207253338	0.9736152657952	0.654802361543943	CAALFM_C602140WA
A0A8H6BUK7	281968.573376931	-0.267684	0.165802806519343	-1.61447	0.106425700489868	0.221410207253338	0.97295348263184	0.654802361543943	FOB64_005732
A0A1D8PE87	155120.853699992	-0.151428	0.0937975024275674	-1.61442	0.106437138980429	0.221410207253338	0.972906807755671	0.654802361543943	CAWG_00595
C4YQS4	109066.428180121	-0.206071	0.127659230176545	-1.61423	0.106478552695073	0.221410207253338	0.972737860621426	0.654802361543943	CAALFM_C500260WA
A0A1D8PQH0	65201.5617219795	-0.266157	0.164892244882817	-1.61413	0.106499874425302	0.221410207253338	0.972650904304402	0.654802361543943	CaJ7.0007
A0A1D8PDX1	116429.355069669	0.264400648658514	0.164377078905123	1.60850071323584	0.107725560120145	0.223752906524779	0.967681239115149	0.650231314539539	CAALFM_C106640CA
Q9Y893	53809.1052261974	0.221483713455901	0.13779277704412	1.60736809437395	0.107973644769456	0.224062632225525	0.966682238290798	0.649630566362906	MET7
C4YLC8	27217.933148532	-0.442752	0.276004327695758	-1.60415	0.108681353538993	0.225324711000256	0.96384496143141	0.647191177283895	CAWG_01646
A0A1D8PKB0	110481.366217549	0.265276872613577	0.165575437605266	1.60215111885134	0.109122196252428	0.225963711443067	0.962086901753654	0.645961300611199	CAALFM_C305760WA
C4YH57	63657.4319645415	-0.277947	0.173516367107678	-1.60185	0.109189178586005	0.225963711443067	0.961820401130021	0.645961300611199	CAWG_03398
Q5ALX8	241817.291476407	-0.196249	0.122552339579794	-1.60135	0.109299041628797	0.22598450250922	0.961383646075457	0.645921342735361	APT1
Q59WH7	44811.1374632528	-0.281643	0.176248611945918	-1.59799	0.110045817298317	0.227320921864406	0.958426459778348	0.643360591410464	UBA4
C4YQK3	77767.3120541809	-0.469333	0.293887441872471	-1.59698	0.110270045749106	0.227576466340908	0.957542445244486	0.642872650302963	CAWG_02762
A0A1D8PDC2	59053.0930601747	0.308732581409021	0.193471155948931	1.59575508759825	0.1105434842043	0.227933012967701	0.95646685107273	0.64219276867057	CAALFM_C104620WA
C4YLR7	1435947.23124089	-0.231688	0.145594190416572	-1.59133	0.111536363800305	0.229770998766051	0.952583518058586	0.638704787965843	CAWG_01786
A0A8H6BVX5	28987.6908352214	0.490700411743092	0.308501671696034	1.59059239142982	0.111701337900961	0.229901662734342	0.951941625098132	0.638457887740123	CAALFM_C200540WA
A0A8H6F6S0	64646.1958612076	0.431268261047091	0.271607201120943	1.58783809585024	0.112322954551437	0.230971089104862	0.949531481349336	0.636442377804854	FOB64_000058
A0A8H6BQY1	73135.973939021	-0.399303	0.25234051350134	-1.5824	0.113558823336146	0.233300522716003	0.94477911615733	0.632084288156863	CAWG_04895
A0A1D8PEV9	86504.5814972948	0.237625977925896	0.150238750055632	1.5816557169033	0.113728187116799	0.233436641552522	0.944131883666229	0.631830973590185	CAALFM_C110470WA
Q5AJC2	113626.789153171	0.175503883183363	0.111051753908344	1.58037921065356	0.114020049608188	0.23382372492114	0.943018774377688	0.631111425254635	AFG3
A0A1D8PUB3	59447.2388828766	0.311601019900014	0.197254061185286	1.57969381227248	0.114177003367502	0.233933697397307	0.942421359455421	0.630907214960317	CAALFM_CR10730CA
A0A1D8PFS0	406778.325944883	-0.231892	0.147072104215206	-1.57672	0.114858869328202	0.234943154261829	0.939835463232805	0.629037204863742	CAALFM_C113690CA
A0A1D8PGR5	72373.4705467066	-0.228616	0.145001497192265	-1.57664	0.114877240180143	0.234943154261829	0.939766006501253	0.629037204863742	CAALFM_C202540WA
A0A1D8PGE3	284645.109126091	-0.189737	0.120457411464683	-1.57514	0.115224905638318	0.235441503939667	0.938453638862151	0.628116976738328	FOB64_004781
A0A8H6F2H7	749268.716267444	-0.215001	0.136879582434701	-1.57073	0.116245989455162	0.2373137241898	0.934622021556613	0.624677145189539	ACP12
Q59LU0	252681.101163586	0.237020749521769	0.151070959047346	1.56893655151475	0.116662723913886	0.237949916163098	0.933067887609763	0.623514443880187	DBP2
A0A8H6F480	18190.2236791458	-0.515552	0.328833353431508	-1.56782	0.116922623052071	0.238265363267227	0.932101450205964	0.622939086630598	FOB64_004549
A0A1D8PTB5	2219253.55835221	0.0873521788328801	0.0557339939428855	1.56730520555186	0.117043369210494	0.238296931558055	0.9316531851016	0.622881549831405	CAWG_01975
A0A1D8PKQ6	49878.9463401289	0.589116463047975	0.377714306290418	1.55968797908071	0.118833634232328	0.241724481493252	0.925060620852052	0.616679362670527	CAWG_02972
A0A8H6BZ22	81327.1722501291	-0.172961	0.1110327707283	-1.55775	0.119292569949338	0.242440196019122	0.923386605202173	0.615395373523649	RBK1
A0A1D8PJ26	729766.535134892	-0.103097	0.066239231334564	-1.55643	0.119605401351077	0.242856679817155	0.92224920727069	0.614649946677938	CAWG_02425
C4YDS4	89623.0079123518	0.339461216113742	0.218165061887053	1.55598340622242	0.119712038284428	0.242856679817155	0.921862174592612	0.614649946677938	CAWG_00671
C4YKN2	592140.362495166	0.118617533168832	0.0762797068979792	1.5550339401209	0.119937986290852	0.243097225570714	0.921043247061628	0.614219997661004	CAWG_06038
P82612	5572825.57709676	-0.175014	0.112582078862947	-1.55454	0.120054830502575	0.24311640094618	0.920620361067945	0.614185742102116	GPM1
A0A8H6BS87	94559.6593739839	-0.20099	0.129641539673851	-1.55035	0.12105749107074	0.244927756732937	0.917008331129101	0.610961995141217	CAALFM_C106500WA
A0A1D8PPE1	107577.299283359	0.233698582784765	0.151454078587478	1.54303261400639	0.122822862967467	0.248277644427094	0.910720783549834	0.605062383703782	CAALFM_C600360CA
Q59KV5	27703.2895929409	0.323577973684056	0.21003233242995	1.54061029528383	0.12341166074645	0.249245316619056	0.908643803361278	0.603372993440017	AMO2
C4YK39	1299927.00448115	-0.212786	0.138569974705464	-1.53558	0.124640357808636	0.251502468875893	0.904341312928144	0.599457747332053	CAWG_05834
A0A8H6F4B4	312488.562126747	0.152736223984608	0.0998483725846082	1.52968165660571	0.126095546252669	0.254212214350884	0.899300252618419	0.594803586363643	CAALFM_C400390WA
A0A1D8PH11	58800.8176549338	0.303874824371884	0.198843115773027	1.52821395495908	0.126459425116853	0.25471898439907	0.898048796816222	0.593938685533031	CAWG_04163
A0A1D8PQ78	88330.8555108149	0.191242904731476	0.125189990589062	1.52762136838266	0.126606573201656	0.254788694869822	0.897543745889748	0.593819845820896	CAWG_05004
A0A1D8PRG4	1773431.00132646	0.123626031552413	0.0809923344761075	1.52639175487505	0.126912329810389	0.255177188890515	0.896496183196922	0.593158151196016	CAWG_05723
Q12572	258263.134009432	0.176354032009324	0.115585173341875	1.52574960014731	0.127072236762602	0.25527200002709	0.895949325432476	0.592996818962348	LYS2
A0A1D8PKV6	106952.934500158	-0.148129	0.0973013346433619	-1.52237	0.127916154162005	0.256739515091116	0.89307460626094	0.59050728339203	CAWG_03084
P31225	337667.364204109	0.258463407942565	0.170145954296249	1.51906878427766	0.128745183090194	0.258174574416474	0.890269010803141	0.588086530211875	CBP1
Q5AJ77	117507.469017613	-0.138857	0.0915565256141979	-1.51663	0.129360605482868	0.259179124613464	0.888197960346142	0.586399981313328	IRO1
A0A1D8PGV8	2512507.7479748	0.14237445515079	0.0939082910835028	1.51610101204154	0.129493812458365	0.259216614859185	0.887750982774919	0.586337165184141	CAALFM_C203210WA
A0A1D8PDI1	210995.708968399	0.210817829791944	0.139365754250734	1.51269464242026	0.130357241102968	0.260714482205936	0.884864839572621	0.58383484390864	CAALFM_C105190CA
C4YNH5	252021.439939878	0.130292539962219	0.0862969684718892	1.5098159561035	0.131090392430352	0.261949380814048	0.882429136436385	0.581782623783549	CAWG_01436
Q5A875	54159.1277004173	0.375222477751776	0.248664153434196	1.50895282882449	0.131310837870987	0.262032849143974	0.881699427502917	0.581644260940937	CAALFM_CR01020CA
A0A8H6BYP2	75205.7361494123	-0.194961	0.129249331615053	-1.50841	0.131449268805012	0.262032849143974	0.881241825341806	0.581644260940937	CAWG_00111
A0A1D8PK61	2437092.1969996	0.178879185586637	0.118597053084039	1.50829367960671	0.131479380135846	0.262032849143974	0.881142352082171	0.581644260940937	RPS19A
Q59P50	17825.5879926775	-0.353749	0.2347887389499	-1.50667	0.131895571439476	0.262631111467875	0.879769786195004	0.580653828366505	YSH1
A0A1D8PN92	50047.3302084658	0.22568978048737	0.150425785665772	1.50033971561781	0.13352642665634	0.265644841783791	0.874432773136649	0.575698612679468	MYO1
P56091	224974.700003474	0.174127195903021	0.116270123721623	1.49760910481115	0.134234839825232	0.266819734297037	0.872134751081087	0.573782052643953	GAL1
A0A1D8PJ46	50543.4768333329	-0.466648	0.311766485710669	-1.49679	0.134449059614796	0.267011114884121	0.871442231042266	0.573470659862505	CAALFM_C300730WA
A0A1D8PHU6	69674.8931280335	-0.30604	0.204683429868007	-1.49519	0.13486577200376	0.267603950759432	0.870098257266975	0.572507479168956	CAALFM_C207140WA
P39826	1000024.00902966	-0.117805	0.078814859423438	-1.4947	0.134992938821763	0.267621728101989	0.869688947882379	0.572478629275974	CDC3
A0A8H6BUP9	26148.1947233403	0.332317802328678	0.222659790432451	1.49249131009801	0.135570393655691	0.268531383408997	0.867835142886614	0.571004950765662	CAWG_03943
A0A8H6C4L0	99387.0409699411	-0.233914	0.156898250533124	-1.49087	0.135996900259646	0.269140718695662	0.866470990272966	0.570020592213737	RPD3
A0A8H6BVQ2	647279.022527363	-0.264175	0.177706077859298	-1.48658	0.137125147589856	0.271136536369812	0.862882891979306	0.566811956138979	2025-04-01
Q5A5S3	48912.1940141513	-0.327882	0.221414570825253	-1.48085	0.13864625687746	0.273904996134878	0.858091850856461	0.562400045971598	MIG2
C4YTG0	71245.3216413309	-0.234828	0.158781957196871	-1.47894	0.139157505175557	0.274675319718797	0.856493365913249	0.561180361298283	KEX1
A0A8H6C5C2	138613.957082657	0.196867790251688	0.133474046675813	1.47495183636597	0.140225492647223	0.276542260760725	0.853173025530643	0.558238491076364	FOB64_000095
Q5AML1	358571.749380434	0.160160665280807	0.108628505486441	1.47438892364029	0.140376904995394	0.276599924203284	0.852704337064419	0.55814794323647	NIP1
Q5AGM0	36528.3176522629	-0.243754	0.165638048632289	-1.47161	0.141126891976249	0.277632584642971	0.850390222786466	0.556529563792969	HIR2
Q59PR9	1801000.5284754	-0.152711	0.10377631708494	-1.47154	0.141146247757977	0.277632584642971	0.850330662679411	0.556529563792969	HMO1
A0A8H6F3E9	191094.336730499	-0.149755	0.101851825308889	-1.47032	0.141475566301017	0.277812854538767	0.849318558987159	0.556247663112097	FOB64_003406
Q5AFA2	407472.690742406	-0.0982081	0.0668058266797768	-1.47005	0.141547457690924	0.277812854538767	0.849097926515893	0.556247663112097	CRH11
A0A1D8PHU2	211623.075969289	0.153175737456781	0.104212768018357	1.46983656963991	0.141606022145644	0.277812854538767	0.848918276808619	0.556247663112097	CAALFM_C207220WA
A0A1D8PPN1	40930.5816793545	0.473842008377925	0.322699889447502	1.4683674332495	0.142004442822383	0.27835329744578	0.847698067848906	0.555403629560835	FGR47
C4YD35	102572.792770977	0.140684233973216	0.0959553466568884	1.46614273070438	0.142609406636809	0.279297315420187	0.845851827108815	0.553933238677091	AIM21
A0A1D8PIS4	400039.511042977	-0.112879	0.0770864677287226	-1.46432	0.14310631598353	0.279799416514926	0.844341198271929	0.553153195507565	TPS3
A0A1D8PJA9	242994.856661794	-0.182748	0.124802668065931	-1.4643	0.143112952440055	0.279799416514926	0.844321058632382	0.553153195507565	FOB64_000573
Q5ADU9	56808.913040744	-0.203682	0.139379038821429	-1.46135	0.143918939610168	0.281132423880431	0.841882049517629	0.551089062964991	CAALFM_C307460WA
A0A1D8PJ74	53276.7045134893	0.333690212914503	0.228455734038271	1.46063400123983	0.144115910050022	0.281274500304526	0.841288071472526	0.550869638183211	GEA2
A0A1D8PF30	168943.786495771	0.146969241944903	0.100814752829185	1.45781483186215	0.144891588950135	0.282544838400607	0.838956824870904	0.548912622093244	CAALFM_C111110CA
P0CY20	122209.843942112	0.244304642923506	0.167707744492295	1.45672845140869	0.145191352845235	0.282885733942867	0.838059248122337	0.548388953660415	HAL21
A0A1D8PJP6	954942.578586524	-0.164142	0.112740340009123	-1.45593	0.145411058073461	0.283070193876454	0.837402565432458	0.548105857644673	CAWG_02662
A0A1D8PNQ6	513421.934205765	0.228207818265128	0.156877331588958	1.45468957148677	0.145755220943802	0.283496409120935	0.836375879886454	0.547452437684089	RPS25B
A0A1D8PHF5	1835191.01392118	0.158346815040325	0.108992813639683	1.4528188579827	0.146274054609251	0.284026159838832	0.834832700117347	0.546641658014801	RPL31B
G1UB37	127886.872275845	-0.175688	0.120930244185978	-1.4528	0.146278490447031	0.284026159838832	0.834819530108039	0.546641658014801	FLU1
C4YTT6	71411.3332702636	0.329636251964721	0.227298433146554	1.45023547853576	0.146992864617968	0.285168676516778	0.832703746423622	0.544898179952759	CAWG_05581
A0A8H6BS49	647209.868128952	0.162618439400454	0.112189368000583	1.44949955863562	0.147198123504388	0.285322390080423	0.832097726390396	0.544664146650543	CAWG_00617
A0A8H6F3Z1	432138.817223818	0.177522810115082	0.12252019182618	1.44892696843745	0.147357978862596	0.285387907737312	0.831626343816887	0.544564432462494	CAWG_01850
A0A1D8PHW4	117378.11434807	-0.187992	0.129903818920296	-1.44716	0.147850970226999	0.286097945806775	0.830175821203136	0.543485260433064	MCM3
A0A1D8PTF1	56155.6042471625	-0.45229	0.312652839353128	-1.44662	0.148003426363382	0.286148383677793	0.829728230324739	0.543408702880869	EMP46
Q59PE7	72204.2483019629	-0.207975	0.143824647569397	-1.44603	0.148168858703293	0.286223802136736	0.829243064335575	0.543294253501413	BCP1
Q5APF0	44770.4040509675	-0.281649	0.194855372765027	-1.44542	0.148338715497145	0.286307631615974	0.828745485974872	0.543167075574168	YTM1
A0A1D8PG89	46651.371660166	-0.537771	0.37306884862957	-1.44148	0.149449540751036	0.288114118716173	0.825505415182059	0.540435459073683	CAWG_03876
A0A1D8PJT6	81140.4373738509	0.261127513254503	0.181242310296394	1.44076464721438	0.149651184211089	0.288114118716173	0.824919842176237	0.540435459073683	CAALFM_C303920WA
P31353	2459176.89496488	0.0977972035050435	0.0678795586424589	1.44074601339366	0.149656450357871	0.288114118716173	0.824904559849797	0.540435459073683	PMM1
Q5ABQ7	35736.9725153582	0.182329399715955	0.126889546192229	1.43691427061879	0.150742354494469	0.289958105841528	0.82176470562274	0.537664745949941	ATG3
A0A1D8PTA8	21779.0350915266	-0.213276	0.14878049089864	-1.4335	0.151715769862454	0.291582769922407	0.818969274794749	0.535238142729598	CAALFM_CR06780WA
Q5ABA2	133773.609275145	-0.16171	0.113394375715543	-1.42609	0.153843758066081	0.295421771214257	0.81292011977694	0.529557502355795	SVF1
A0A8H6BZM9	152344.71604412	-0.182295	0.127872287422592	-1.4256	0.153983010820655	0.295438590252511	0.812527192889877	0.529532777679769	CAALFM_C101860WA
A0A8H6C4C3	138455.044894983	-0.242709	0.170328330002311	-1.42495	0.154173053793287	0.295552746645218	0.811991525192372	0.529365000289653	CAWG_02477
A0A8H6BTL0	224393.636270332	0.154079518727078	0.108172284368112	1.42438998702055	0.154333611131394	0.295610233165378	0.811539481977802	0.529280536006805	CAWG_04782
C4YES7	385290.272871694	-0.159505	0.112057486397053	-1.42342	0.154614338015926	0.295897600395651	0.810750234657894	0.52885855676959	CAWG_01035
A0A1D8PEM3	136341.292825614	-0.187677	0.132038634183269	-1.42138	0.155206769035165	0.296633984303707	0.809089341772978	0.527779094878491	DOA1
A0A1D8PQW1	185241.012086495	0.241545366275579	0.16995978765957	1.4211912688394	0.155261162279104	0.296633984303707	0.808937167048603	0.527779094878491	CaJ7.0162
Q8NJN3	829712.701087472	0.145616763772182	0.102607554473622	1.41916221002633	0.155851730501259	0.297408357079941	0.807288371167216	0.52664683210623	ACS2
P22274	445600.909808751	0.132463692550539	0.093356842025348	1.41889645875739	0.15592920488246	0.297408357079941	0.807072535667873	0.52664683210623	ARF1
A0A1D8PJL5	116378.22065219	0.234129342922392	0.165549778620407	1.41425343406368	0.15728750402925	0.299746556500186	0.803305779263001	0.523245797391942	CAWG_02569
A0A1D8PGA1	36094.458356109	-0.332802	0.235488756774174	-1.41324	0.157585274954256	0.300061448693385	0.802484366192171	0.522789798294629	FOB64_004717
A0A1D8PCP7	64539.6917024108	0.19216807120458	0.136129783308095	1.41165339821086	0.158052041290381	0.300641051966477	0.801199890742315	0.521951717610644	CAALFM_C102320CA
A0A1D8PDI5	561636.439607316	-0.125856	0.0891772337332606	-1.4113	0.158155253044202	0.300641051966477	0.800916378644101	0.521951717610644	CUE5
C4YKF8	155495.852503466	0.346140217105742	0.246268029550681	1.40554264285656	0.159859978221809	0.303626670045449	0.796260250531342	0.517660083419326	CAWG_05961
A0A8H6F3W1	85940.5326377418	-0.283041	0.20146542526128	-1.40491	0.160047183644799	0.303727429817121	0.795751963745931	0.517515984900039	CAWG_01177
A0A1D8PEE1	273800.536383498	0.275917639435545	0.196648258446477	1.40310237993103	0.160586311593727	0.304495317795811	0.794291476819922	0.516419381097039	CAALFM_C108700WA
Q5AMR1	146304.075823737	-0.158496	0.113443194239873	-1.39714	0.162372426010225	0.307624412123138	0.789487720466513	0.511979203234435	TFG1
C4YEY7	555493.189534103	0.11658203026331	0.0836036542169287	1.3944609401978	0.163178456707474	0.308709663225811	0.787337178613107	0.510449776024985	CAWG_01096
Q59RP7	80634.6778457785	0.242034141365041	0.173592279820791	1.39426788803573	0.163236724122103	0.308709663225811	0.787182129348226	0.510449776024985	MRPL4
A0A1D8PGS6	55615.2251096692	-0.147512	0.105833599549979	-1.39381	0.163374485337269	0.308709663225811	0.786815767524856	0.510449776024985	CAALFM_C202870WA
A0A1D8PKH5	53741.3525579294	0.157998554252342	0.11338846053184	1.39342710458597	0.16349067412003	0.308709663225811	0.78650701544237	0.510449776024985	UNG1
A0A1D8PT83	415897.346430386	-0.165672	0.119023987484523	-1.39192	0.163946374720378	0.309254283188439	0.785298182265995	0.509684276655278	CAALFM_CR06510WA
Q9P840	52235.6435884231	-0.238128	0.171121810984532	-1.39157	0.164052294217895	0.309254283188439	0.785017691768606	0.509684276655278	YAE1
A0A8H6BR94	178713.62132077	-0.189792	0.13678857166774	-1.38748	0.165294844321951	0.311337377325205	0.781740692208627	0.506768737359113	CAWG_04897
Q5A2A1	75251.920681717	-0.320368	0.231366093778592	-1.38468	0.166150830311399	0.312689509413971	0.77949748406473	0.50488668888834	SDH1
A0A1D8PP13	47996.7576359526	0.262797608658551	0.189924903299322	1.38369	0.166452720712083	0.312997474827371	0.778709101795463	0.504459166201035	CAWG_04828
A0A1D8PHE5	429663.799282202	0.119425401246813	0.0865836822285668	1.37930610217696	0.167800395900403	0.315269789475945	0.775207018852028	0.501317643246681	ECS2
A0A1D8PNI6	41849.4565772708	-0.266648	0.193590444617122	-1.37738	0.168394088720909	0.31612289955567	0.773673157972649	0.500144043260548	CKB2
Q59TU0	2190186.75161273	0.170273444713314	0.123735890773099	1.37610392303679	0.16878946116358	0.31633939671341	0.772654673239911	0.499846717949044	EGD1
A0A1D8PGX7	37344.5832162373	-0.275406	0.20017115016545	-1.37585	0.168867094223978	0.31633939671341	0.772454969666559	0.499846717949044	CAALFM_C203410WA
Q5A995	646192.726616199	0.245288296838617	0.178306600571061	1.37565460870789	0.168928591266127	0.31633939671341	0.772296839604506	0.499846717949044	MCI4
A0A1D8PRK3	45735.5675704988	0.239285617907983	0.174297196915293	1.37285981727104	0.169795930571187	0.317659695909614	0.770072722523493	0.49803788417957	CAALFM_C704290WA
A0A1D8PPR4	91468.4445813871	0.342900294881748	0.24984003947859	1.37247934957652	0.169914263138932	0.317659695909614	0.769770163552752	0.49803788417957	CAWG_05173
A0A1D8PTE9	31013.5552419388	0.250840982246009	0.182944435701773	1.3711320668693	0.170333790311303	0.318181271670619	0.768699189441636	0.49732538675567	SPT10
P14235	8305675.49988269	-0.155275	0.113358502813393	-1.36977	0.170758579159439	0.318700293537474	0.767617467511699	0.496617536521101	ACT1
A0A1D8PD42	41615.156597058	0.346578037871161	0.253098694516966	1.36933949237707	0.170893178601808	0.318700293537474	0.767275272298096	0.496617536521101	CAALFM_C103840WA
A0A1D8PKE2	199104.616493888	0.14548546575774	0.106373929434385	1.36767971749582	0.171412351381486	0.319405402080399	0.76595788752625	0.495657742944347	CAWG_02916
Q5AA26	137326.000757309	-0.204763	0.149803118745313	-1.36688	0.171663194217124	0.319609762917408	0.765322810615915	0.495379963036398	SIP5
A0A1D8PTH5	55507.6507932616	-0.347169	0.254567192458393	-1.36376	0.172641969977477	0.321167970442898	0.762853616999288	0.493267772713119	CAALFM_CR07340CA
A0A1D8PN62	74722.1889129772	-0.197212	0.144875226951196	-1.36125	0.173434415955544	0.32221031287838	0.76086471783736	0.491860563375224	PUS4
O13433	17071.8831744294	0.367091436582272	0.269718015196951	1.36101934575715	0.173507575901318	0.32221031287838	0.760681557758945	0.491860563375224	PLC1
A0A1D8PJ08	19212.0279559132	-0.399267	0.293441904042851	-1.36063	0.173629232204781	0.32221031287838	0.760377155216709	0.491860563375224	CAALFM_C300830CA
A0A1D8PHY2	45183.5735400568	0.215272926243647	0.158521071955822	1.3580082672141	0.17446106089456	0.323488813976482	0.75830149091526	0.490140732343909	CAALFM_C207680WA
A0A1D8PCD3	435021.483775921	0.176015088077005	0.129858818605608	1.35543423209152	0.175279249302807	0.324664475135007	0.756269495467585	0.488565229381044	CAALFM_C101010WA
A0A8H6BVI4	263699.669325288	-0.134188	0.0990430470196635	-1.35484	0.175467583372444	0.324664475135007	0.755803105197233	0.488565229381044	SER1
A0A1D8PRK7	206851.414672492	-0.11548	0.0852462678834549	-1.35466	0.175525316945781	0.324664475135007	0.755660234087735	0.488565229381044	CAALFM_C704280CA
A0A1D8PQP3	43762.8838117361	-0.303497	0.224117940842224	-1.35418	0.1756774745939	0.324680655086195	0.755283920273132	0.48854358645745	CaJ7.0087
A0A1D8PUA3	67823.2301463252	0.317305098299029	0.234399558730544	1.35369324079568	0.175834265465329	0.324705364611342	0.754896488463435	0.488510536129597	CAALFM_CR10800CA
C4YQR6	64552.5420534959	-0.177277	0.131025889498238	-1.353	0.176056956368328	0.324851629354438	0.754346810396733	0.488314950607504	CAWG_04413
A0A1D8PQD5	1635730.95140454	0.152232765236174	0.112654092530618	1.35132920443879	0.176590000849989	0.325485279846344	0.753033891350848	0.487468647728856	CAALFM_C604250WA
Q5A7S7	40521.6112960016	-0.310347	0.229712309867879	-1.35102	0.176687901471359	0.325485279846344	0.752793187358636	0.487468647728856	FKH2
C4YRF3	73915.7468992634	-0.181928	0.134725730718064	-1.35035	0.176902248426411	0.325615195477556	0.752266647175197	0.487295336098361	CAWG_04652
A0A1D8PGH2	32448.0173121217	-0.258933	0.19205058210059	-1.34825	0.177576596225391	0.326590912960426	0.750614272791267	0.48599590320635	CAALFM_C201680CA
Q59PD6	44548.1051286225	-0.5171	0.383729861674522	-1.34756	0.177798850698273	0.326734251607865	0.750071050660583	0.485805335972756	MAD1
A0A1D8PMU8	441663.057529631	-0.0955287	0.0709325431093824	-1.34675	0.178059296122289	0.326947482904188	0.749435347745285	0.485522001824783	CAALFM_C500150CA
A0A1D8PLU5	276451.735924777	-0.195818	0.145490305145925	-1.34592	0.178327950554545	0.327175429542536	0.748780581556787	0.485219318737776	CAWG_03469
A0A1D8PQR0	93038.6010918471	0.124685276645469	0.0928357701809569	1.34307364933183	0.179248127052335	0.328597376231973	0.746545373540695	0.483335908620145	CAWG_05456
A0A1D8PJD2	165327.551474242	-0.14203	0.10591084103757	-1.34103	0.179910258461994	0.329459323629062	0.744944072527617	0.482198197500702	CAALFM_C302180CA
C4YJB2	146692.474066307	0.225837453103723	0.168444122920862	1.34072622533601	0.180009356594147	0.329459323629062	0.744704920387815	0.482198197500702	CAWG_03925
A0A1D8PFZ8	152221.116077149	-0.119658	0.0893247034112458	-1.33958	0.180380619136861	0.329872150020883	0.743810126739082	0.481654348906947	CAWG_00009
Q5A5N1	49149.3275786593	-0.288668	0.215886682836222	-1.33713	0.181181022160874	0.331068469872654	0.741887294531442	0.480082178391272	CAALFM_C210850CA
A0A8H6C3G5	58678.9477070605	-0.193535	0.144940116911115	-1.33527	0.181787205362782	0.331908252372047	0.74043668676797	0.478981949413971	CAALFM_C300570CA
A0A1D8PN01	89698.8069794276	0.216849246329458	0.162461087648937	1.33477652690623	0.181949498221091	0.33193687669021	0.740049137770034	0.47894449675253	CAWG_04458
C4YTN0	89383.6267467039	0.136630105333684	0.102879736848707	1.3280565203487	0.18415943575929	0.335698037487144	0.734806024334408	0.474051197658735	CAALFM_C701740CA
Q5AMH0	92185.1660759687	-0.264491	0.199272607830785	-1.32728	0.184416092052547	0.335895440391768	0.734201185317638	0.473795891443048	CAALFM_C401140CA
Q59XP0	120612.027055269	0.113969940923193	0.0865441002839979	1.3169	0.187872087395309	0.341915117253199	0.726137739275031	0.466081697113597	SEC9
A0A8H6BX23	613439.471642307	0.120967785890075	0.09191222958602	1.31612285367164	0.188132811529292	0.342114606668527	0.725535454192261	0.465828383107782	CAWG_06132
Q59KM8	51816.8380017733	-0.209511	0.159404572060085	-1.31433	0.188734265946103	0.342932887722293	0.724149243659606	0.464790863466523	DBF2
P10977	566818.473925894	-0.385114	0.293214965086987	-1.31342	0.189042281905963	0.34314189545215	0.723441049029165	0.464526254100937	2025-04-01
Q5AP65	399805.319149784	0.0962830262901685	0.073325501471333	1.31309059410676	0.189152422934754	0.34314189545215	0.723188091270765	0.464526254100937	FMP52
C4YIF9	30061.8679883914	0.249450797778726	0.190286318703248	1.31092345197841	0.189883626693946	0.344192578731059	0.721512482040434	0.463198497898336	CAWG_04232
Q5AJU7	258189.312105585	-0.147255	0.112401451830921	-1.31008	0.190169819346701	0.344435576800745	0.720858406069586	0.462891996561409	CAP1
Q5A762	113207.265854575	-0.110448	0.0845004449000194	-1.30707	0.191188923005858	0.346004573689259	0.71853727323559	0.460918160412776	MLT1
O94058	42532.6871544168	0.315729561857164	0.241756255329531	1.30598300931987	0.191558335624356	0.346164665759682	0.717698945028356	0.46071726415776	Ca38F10.12c
Q59TT2	155527.806208552	-0.325073	0.248991391983726	-1.30556	0.191702180713319	0.346164665759682	0.717372946765264	0.46071726415776	CAALFM_C111580WA
A0A1D8PF08	587902.594436957	0.135863943839341	0.10407357547422	1.30546051887106	0.191736082536502	0.346164665759682	0.717296150179297	0.46071726415776	RPL2
A0A1D8PQI0	334110.297659672	0.102840134401632	0.0789644737918472	1.30235952274844	0.19279351275917	0.347796424610965	0.714907583608992	0.458674886909815	CAALFM_C700140CA
A0A8H6BSR3	97115.5879579182	0.15592465061794	0.11983985372347	1.30110848581087	0.193221323549927	0.348117446522347	0.713944947335369	0.458274210733192	FOB64_005960
C4YPF6	390647.464746988	-0.103949	0.0799039676722843	-1.30092	0.193286095794663	0.348117446522347	0.713799386203423	0.458274210733192	CAWG_02355
A0A8H6F3H4	98696.8837637578	0.191983703644552	0.147651510159466	1.3002488321129	0.193515698946836	0.348117446522347	0.713283797108008	0.458274210733192	CAALFM_C111920WA
A0A8H6BT08	204923.841901972	0.211145900077028	0.162465986558491	1.29963141547176	0.193727327062068	0.348117446522347	0.712809113637227	0.458274210733192	CAALFM_C108610CA
O93989	88496.751484081	0.236021058373334	0.181611426929517	1.29959365643293	0.19374027500802	0.348117446522347	0.712780088131863	0.458274210733192	Ca20C1.01
C4YFY0	39461.4465220384	0.226500318231275	0.174552090802459	1.29760873782719	0.194421818054227	0.349065024642958	0.711255000063716	0.457093664120564	CAWG_00091
O94069	138354.131116487	0.186049799208177	0.143731366825258	1.29442725911295	0.195517879993656	0.350754738752486	0.708813520480341	0.454996452872222	HEM1
A0A8H6F116	94909.8	0.195369866702656	0.151073489782365	1.29321078757169	0.195938165654239	0.351068714685051	0.707880962072427	0.454607870748349	CAF16
A0A1D8PDD8	43439.2995120417	-0.237409	0.183607959522791	-1.29302	0.196003027986707	0.351068714685051	0.707737219318216	0.454607870748349	TCO89
Q5A1A4	46197.5984139452	0.187927645998023	0.145650348105866	1.29026568382403	0.19695842728902	0.351946245681733	0.705625432235805	0.453523663188118	CAALFM_C406230CA
A0A1D8PCJ6	24150.7148203904	-0.280658	0.217561714492558	-1.29002	0.197045106780515	0.351946245681733	0.705434345495699	0.453523663188118	CAALFM_C101710WA
Q3MPQ4	70316.1113879774	-0.176329	0.136697139252968	-1.28993	0.197075839650937	0.351946245681733	0.705366614428954	0.453523663188118	MVP1
A0A1D8PCD2	44717.3459316965	-0.19288	0.149540869572523	-1.28982	0.197114770107967	0.351946245681733	0.705280832158638	0.453523663188118	FOB64_002292
P79023	555235.785064243	0.114292509952973	0.0887367753251462	1.28799485370283	0.19774775461799	0.352798200516256	0.703888439120061	0.452473638698532	ARO4
A0A1D8PH81	81666.9380145178	-0.281204	0.218944805479045	-1.28436	0.19901598705343	0.354710035951884	0.701112035096784	0.450126523688011	CAWG_04220
O42766	2153670.03504781	-0.0844477	0.0657679090727372	-1.28403	0.199132710112564	0.354710035951884	0.700857395650237	0.450126523688011	BMH1
C4YIP9	154299.462291471	-0.123471	0.0962941748512157	-1.28223	0.199762766888589	0.355552597669627	0.699485455257608	0.449096144053769	CAWG_04325
G1UAJ0	85204.5140899068	-0.122998	0.0961091936367568	-1.27978	0.200623050486382	0.356726379721964	0.697619170398693	0.447664773633137	BEM2
Q9B8D8	234371.141730927	0.195630174101652	0.152901343866883	1.27945359507088	0.200737370921282	0.356726379721964	0.697371768150039	0.447664773633137	COX2
A0A8H6BYE1	107077.97191335	-0.205716	0.160877131557662	-1.27872	0.200997287750959	0.356750128049218	0.696809802891647	0.44763586233088	CAWG_04980
Q5ALL3	47546.5125849027	0.279371477269775	0.218511498176702	1.27852071676273	0.20106588488993	0.356750128049218	0.69666161046197	0.44763586233088	DUS3
Q5ACU4	31060.4021967284	-0.292702	0.229256300327766	-1.27675	0.201691885710617	0.3575806023875	0.695311573586886	0.446626048334067	SRB7
Q59LC9	61573.2919462407	-0.329485	0.258813029969503	-1.27306	0.202996723302577	0.359612348636176	0.692510972249817	0.444165403555964	YAF9
A0A1D8PF45	1037891.44320818	0.15075420945061	0.118611020275024	1.27099665023583	0.203729840326199	0.360628896402278	0.690945355192908	0.442939477155328	RPL37B
C4YRY0	30257.7084655234	-0.27603	0.217413474525378	-1.26961	0.204223588804321	0.361076344051046	0.68989409625555	0.442400963482969	HER2
Q5ANF9	172389.97013594	0.158306337027802	0.124710445784666	1.26939115670507	0.204301588661391	0.361076344051046	0.689728256254517	0.442400963482969	SEC7
A0A1D8PJ67	56477.102873377	-0.242136	0.191262399626246	-1.26599	0.205516868382041	0.362940865847848	0.687152526369002	0.440164129035566	CAALFM_C301210CA
Q59P03	314878.927913999	-0.158525	0.125425396572345	-1.2639	0.206265144137391	0.363978399319605	0.685574155389666	0.438924389248361	CBR1
P13649	81670.5310157332	-0.250157	0.198005301762055	-1.26339	0.206450231883794	0.364021281140896	0.68518462499177	0.43887322620837	URA3
A0A1D8PHX3	148030.362460254	-0.418415	0.332518097282007	-1.25832	0.208274864487157	0.366692740174883	0.681363139429158	0.435697688166473	TOR1
A0A1D8PNQ8	172965.810153328	-0.075241	0.0597965314645633	-1.25828	0.208289250823719	0.366692740174883	0.681333142094503	0.435697688166473	CAWG_04733
C4YQC7	11878.7203183908	-0.633539	0.503787852444938	-1.25755	0.208553855807227	0.36687201590149	0.680781776375226	0.435485413899723	CAWG_02684
Q5AL10	175109.648469876	0.129917472039685	0.10334645550497	1.25710622009129	0.208715175124169	0.36687201590149	0.680445973392163	0.435485413899723	COX19
A0A1D8PJD5	77322.6359898512	0.156905234914295	0.124981903811587	1.25542362637421	0.209325016996544	0.367658524810066	0.6791788648563	0.434555359693469	CAALFM_C302120WA
A0A1D8PKK7	61253.1895797303	-0.169966	0.135599788049953	-1.25344	0.210046729689459	0.368640151951112	0.677684075796442	0.433397363579457	CAALFM_C306540CA
Q5AKV6	319915.99418774	0.0901027744945666	0.0719473159386711	1.25234379238513	0.210444618018079	0.369052374278025	0.676862176568076	0.432911996318263	PDX1
A0A1D8PH96	199547.344225587	-0.143385	0.114554382393195	-1.25168	0.210686833594799	0.369191169704818	0.676362603811887	0.432748694954719	CAWG_04255
A0A1D8PFJ8	84918.5207911058	-0.184895	0.147804049231572	-1.25095	0.210953629551278	0.369372789871688	0.67581299798757	0.43253510035173	CAALFM_C112820CA
A0A8H6BVC1	135783.412332323	0.151365102488158	0.12122706661587	1.24860814266658	0.211808432663854	0.370582914645259	0.67405675345197	0.431114607268418	FOB64_005125
Q59N01	87018.1164053194	0.258091886771867	0.206847604140167	1.24773930954973	0.212126540650571	0.370852886511886	0.673404990432139	0.430798336333176	CAALFM_CR04820WA
Q9HFQ4	4075827.42186162	-0.2161	0.173440624581963	-1.24596	0.212779404491555	0.371589173318218	0.672070410909593	0.429936948167775	RPP2B
A0A1D8PIF0	116641.517613952	0.240003994957435	0.19266655623133	1.24569618958294	0.212875953089103	0.371589173318218	0.671873394599928	0.429936948167775	CAALFM_C209650WA
A0A1D8PI53	49208.0527666801	0.172475689017331	0.138563266040024	1.24474324217727	0.213226145346929	0.371913708062749	0.671159544093305	0.429557814041422	CAALFM_C208450WA
Q59R28	30964.305433097	0.280074711988969	0.225433034808599	1.24238540383738	0.214094398377284	0.373049506868574	0.669394695553112	0.428233529764716	MNN26
A0A8H6BRN4	71469.6176871187	0.252744975147699	0.203485185216188	1.24208047322549	0.214206872318527	0.373049506868574	0.669166599974113	0.428233529764716	CAWG_00826
A0A1D8PGN9	98687.2797824613	-0.138205	0.111635813536049	-1.238	0.215717885885118	0.375188258610912	0.666113844609198	0.425750761178579	CAALFM_C202720WA
A0A1D8PDD9	64345.1831017244	-0.16625	0.134303901675155	-1.23786	0.215766392540374	0.375188258610912	0.66601619946264	0.425750761178579	CAALFM_C104780CA
A0A1D8PN45	343115.113572852	0.0794522331565749	0.0643038730619031	1.23557461430183	0.216616725662477	0.376277348515512	0.664308013165548	0.424491924945655	CAWG_04509
P43102	416077.138124883	0.143422893909077	0.116105271572342	1.23528322156944	0.216725115929429	0.376277348515512	0.664090756065988	0.424491924945655	UBC4
Q59L72	333010.801985194	-0.094631	0.076933971459081	-1.23003	0.218686134080844	0.379391116903472	0.660178752778927	0.420912841936993	PGA52
Q59R24	951764.46496242	0.19862964864615	0.161600920396462	1.22913686480773	0.219020495402996	0.379680246242254	0.659515243041416	0.420581997464238	TIM9
A0A8H6BWD0	43931.3336228761	-0.259545	0.211421623959807	-1.22762	0.219590595267596	0.380377282085567	0.658386263998132	0.419785429062443	CAALFM_C206790WA
A0A1D8PGJ9	332038.938486892	0.111711490653299	0.0912078273701827	1.22480157541631	0.220649991256411	0.381920168352076	0.656296085426362	0.418027406898377	CAALFM_C202310WA
A0A8H6C4V1	96791.3590246187	0.158437289942025	0.129618002952557	1.22234015594282	0.221579019764722	0.383177630618231	0.654471363220518	0.41659985236654	FOB64_000033
A0A1D8PQZ0	190161.796770533	-0.138717	0.113518269870201	-1.22198	0.221714971779984	0.383177630618231	0.654204979227009	0.41659985236654	CRN1
A0A1D8PNB1	104870.719709711	-0.195602	0.160199163662454	-1.22099	0.222089745099421	0.383371208616765	0.65347149435362	0.416380505981638	CAALFM_C501890WA
A0A8H6F355	89891.8382075689	0.211264704903057	0.173055770047597	1.22078971908854	0.222165647396288	0.383371208616765	0.653323093458231	0.416380505981638	CAWG_06095
P46614	4496887.59973231	0.067325235915535	0.0552036127290568	1.21958025185728	0.222624036417395	0.38364934436061	0.652427947279464	0.416065539652255	CDC19
A0A8H6BWE9	159936.785293314	0.153744841038811	0.126075100720813	1.2194703011126	0.222665741382439	0.38364934436061	0.652346596944727	0.416065539652255	SEC26
Q5A782	151110.996779441	-0.11996	0.0984239203415844	-1.21881	0.222915783328577	0.38375427778702	0.651859180645674	0.415946770318815	FUN12
A0A8H6BU61	505543.946760121	0.182460411778477	0.14975205663671	1.21841673414286	0.223065649102349	0.38375427778702	0.651567303557112	0.415946770318815	CAWG_05897
A0A1D8PQW4	82684.4182447887	-0.248654	0.204227370668148	-1.21754	0.223400625642364	0.384038736867359	0.650915614959685	0.415624967405235	CAALFM_C701710WA
A0A1D8PMS0	57192.6200967845	0.183253410970158	0.150674623176676	1.21621947416641	0.223901327175367	0.384607439093347	0.649943332132313	0.414982319874071	CAALFM_C407130WA
A0A1D8PPE2	95072.0101164652	0.196745485762465	0.16187006764546	1.2154531632951	0.224193302007352	0.384817009662353	0.649377366516691	0.414745739546823	FET3
A0A8H6BR04	574700.237835613	-0.0810522	0.0667632322556262	-1.21402	0.224738538089904	0.385237325361616	0.648322448521286	0.414271641035399	FOB64_006771
A0A1D8PMD1	43689.6822919371	-0.223167	0.183839660095961	-1.21392	0.224778492404017	0.385237325361616	0.648245245937106	0.414271641035399	PHO4
A0A8H6F649	523602.569812243	-0.109057	0.0900217852524874	-1.21145	0.225724477616628	0.386414485518087	0.646421343370514	0.412946601556089	CAALFM_C306920WA
A0A1D8PLP8	49122.4390196296	0.336322511573964	0.277684493152093	1.21116778166563	0.225831107885838	0.386414485518087	0.646216234897186	0.412946601556089	UBR1
C4YJL9	99118.2250492243	0.109098784657596	0.0901057424008379	1.21078614692799	0.225977375806514	0.386414485518087	0.645935038968641	0.412946601556089	CAWG_04037
Q874I4	157817.279845951	-0.138924	0.115270835007491	-1.2052	0.228126535365672	0.389795076277646	0.641824195246704	0.409163651003297	URA9
A0A1D8PPX6	189589.011417521	0.118305442490159	0.0984181462095342	1.20206940535421	0.229336638774482	0.391567232417366	0.63952655692962	0.40719365848214	CAALFM_C602560WA
A0A1D8PCJ1	53402.4037931076	0.262426447777089	0.218435081642212	1.20139331926057	0.229598666402234	0.391700016306872	0.63903063881689	0.407046410372011	FOB64_002347
A0A8H6F3R6	2468715.85259204	-0.118735	0.0989317886073964	-1.20017	0.230074991187857	0.391700016306872	0.638130585935394	0.407046410372011	LSC1
Q5ALV2	171291.688731737	-0.0908779	0.075725292980494	-1.2001	0.230100596861847	0.391700016306872	0.638082254806062	0.407046410372011	SLA1
A0A1D8PHA3	1066268.35454306	-0.139347	0.116114495013853	-1.20008	0.230106458342818	0.391700016306872	0.638071191921159	0.407046410372011	CYT1
A0A8H6BYY0	79496.4661954747	0.145849637808077	0.121621415672374	1.19921016378374	0.230446236184802	0.391983680482638	0.637430380694246	0.406732013652687	FOB64_003086
O94039	2454250.23138142	0.0715280150054151	0.0596814964381869	1.19849566908058	0.230724108047815	0.392161697162353	0.636907024269028	0.406534826587077	TKT1
A0A1D8PHG9	114749.806055975	-0.120698	0.100833770156972	-1.197	0.231308003977083	0.392561501000012	0.635809339028179	0.406092294453531	CAALFM_C205800CA
A0A8H6F1F8	35104.0261939214	-0.387195	0.323600867722237	-1.19652	0.231493088473445	0.392561501000012	0.635461970877789	0.406092294453531	FOB64_005426
A0A8H6BY74	3260660.93104703	-0.119095	0.0995614421807271	-1.1962	0.231619125085244	0.392561501000012	0.635225583217214	0.406092294453531	FOB64_003188
C4YTM8	101452	0.281011329136777	0.234940026132262	1.19609814369638	0.231658261952326	0.392561501000012	0.635152206333608	0.406092294453531	CAALFM_C701720WA
A0A1D8PIE7	25562.4970991253	-0.202787	0.169601271535568	-1.19567	0.231826292772533	0.392561501000012	0.634837309707781	0.406092294453531	CDC47
C4YE75	63010.1789436466	-0.148851	0.124642540927275	-1.19422	0.232392005727156	0.393210820152766	0.633778815732216	0.405374540005759	CAWG_00828
A0A1D8PRH6	147209.333471535	0.199558116663395	0.167162421498882	1.19379771406775	0.232557106088584	0.393210820152766	0.633470385509983	0.405374540005759	CAWG_05731
A0A8H6C1G8	256186.588283482	0.156808669377797	0.13164453933935	1.19115209916592	0.233593880208002	0.394669063276804	0.631538539242471	0.403766915091045	CAALFM_C113270WA
Q5ANA3	236089.62502176	-0.154374	0.129861578124785	-1.18876	0.234535207624422	0.395697065549437	0.629791953250506	0.402637170407241	CDR1
A0A1D8PMQ1	70206.7126001566	0.179213693589896	0.150764542632089	1.18869921575149	0.23455804934435	0.395697065549437	0.629749658748155	0.402637170407241	CAALFM_C406860CA
A0A1D8PMU2	297495.237545771	0.359170536220899	0.302263151350504	1.18827099703068	0.234726660350218	0.395697065549437	0.629437580254759	0.402637170407241	CAALFM_C500100CA
A0A1D8PIQ7	34713.575871539	0.303296600110715	0.255479616244367	1.18716555382881	0.235162325062324	0.396136535670463	0.628632254569256	0.402155100770828	CAWG_06123
Q59LN9	15755.7496295077	-0.262914	0.221626605489691	-1.18629	0.235507177636077	0.396422490831284	0.627995852185877	0.40184171400807	CSE4
Q5A7K0	1294766.51863383	0.162595933607424	0.137318669587605	1.18407740255372	0.236382424403714	0.397600155163453	0.626384817419553	0.400553454791278	RPS24
A0A8H6BUD2	3123143.20610221	0.113904514020576	0.0964270594539879	1.1812505189472	0.237503217620448	0.399188778539491	0.624330502311369	0.39882167551812	ATP4
A0A1D8PFW9	50557.5422396081	-0.219806	0.186169268016854	-1.18068	0.23773026193689	0.399273971086883	0.623915531121325	0.398729000804393	CAWG_00024
A0A1D8PPE0	1171998.70070418	0.150424048212437	0.127454646862311	1.18021627234149	0.237914208701059	0.399286707560562	0.623579620273804	0.398715147429474	RPS13
A0A1D8PM29	77865.7083453295	-0.148958	0.126412807628429	-1.17834	0.238659118128247	0.400240180327668	0.622221968475044	0.397679314453816	CAWG_03378
A0A8H6BXE3	156602.421950485	0.135444102316622	0.115016022499549	1.17761073086277	0.238951829864576	0.400434450639082	0.621689639355177	0.397468565860974	CAWG_02061
A0A1D8PDC4	7132123.49184017	0.0777429467125533	0.066059691086291	1.17685907145707	0.239251760416292	0.400640521880537	0.621144857997226	0.39724512708661	ATP1
Q5A0J9	317565.41845819	-0.262934	0.223575329831272	-1.17604	0.239577401099489	0.400860712956581	0.620554150559312	0.397006505441278	ETT1
A0A1D8PLU9	78252.9363908594	-0.190338	0.161901334869228	-1.17564	0.239737369851241	0.400860712956581	0.620264263608386	0.397006505441278	CAALFM_C403560WA
A0A8H6F2Y5	136958.727243365	0.126245971693125	0.107458632500266	1.17483322424388	0.240061445106074	0.401106355513027	0.619677583892175	0.396740456586366	CAALFM_C112280CA
G1UAL0	161556.914146392	-0.0881646	0.0752121483346707	-1.17221	0.241111911302081	0.402564430079581	0.617781334272125	0.395164601286936	CaJ7.0387
A0A1D8PM93	134665.023614752	-0.132191	0.113086757082464	-1.16894	0.242429541536065	0.404466088458106	0.615414459817726	0.393117884961229	CAWG_03296
A0A1D8PH70	119090.156213121	-0.176887	0.15142526574922	-1.16815	0.242747	0.40469811220542	0.614845474028174	0.392868821456423	CAALFM_C204500WA
A0A1D8PSH4	129828.357138937	-0.136202	0.116710235523349	-1.16701	0.243205736848018	0.405163935411267	0.614026184941851	0.392369219158112	CAWG_01677
A0A8H6F2A4	1439089.6357074	0.0967925029756563	0.0829757650919606	1.16651534177941	0.243406149402031	0.40519964871044	0.61366845397106	0.392330939825044	skp1
A0A8H6BTV7	304957.390965353	0.0814032575676505	0.069840934410368	1.16555224031433	0.243795527182396	0.405549649919871	0.612974266469167	0.391955969156268	FOB64_006222
Q59YF0	777568.093176673	-0.1131	0.0972781602438457	-1.16264	0.244975352511053	0.40721306761015	0.610877608724911	0.390178293785444	SSO2
A0A1D8PTE4	30247.0441182968	0.227708923402711	0.196245159543312	1.16032886585646	0.245914936283426	0.408339946401729	0.609215092454965	0.388978132559871	FLC2
Q5AJF1	67892.2130727059	-0.253345	0.218457478639347	-1.1597	0.246170950366099	0.408339946401729	0.608763197708774	0.388978132559871	LOC1
A0A1D8PU35	91400.8698309934	0.332628450188538	0.286837044931433	1.15964257778507	0.246194358144152	0.408339946401729	0.60872190369933	0.388978132559871	CAALFM_CR09840CA
A0A1D8PF88	96232.8411044059	0.158335440973516	0.136990977125321	1.15580926785177	0.247759181337114	0.410634543592405	0.605970242674524	0.386544519503804	CAALFM_C111760CA
Q59VR3	353857.477148258	-0.079753	0.0691614104468383	-1.15314	0.248851612805357	0.412143417257738	0.604059540251696	0.384951632303284	FPR3
P83774	1133270.78913434	0.154279550633214	0.133890339182805	1.1522829173102	0.249204834337159	0.412426714136935	0.603443537030576	0.38465321189844	ASC1
Q5ALN1	88101.6298284288	-0.191026	0.166020627092715	-1.15062	0.2498902199649	0.413258917458388	0.602250740665835	0.383777766283591	AIM36
A0A1D8PS74	73944.2797638818	-0.230482	0.200428222862476	-1.14995	0.250164948710024	0.413411272904741	0.601773540558702	0.383617685198875	CAALFM_CR02380CA
A0A1D8PK98	50988.3274725621	0.200220527932349	0.17433443852946	1.14848523115251	0.250768306444646	0.414106087374675	0.600727353032604	0.382888385305883	CAWG_02855
A0A1D8PGN7	265727.36934977	-0.148238	0.129641120572297	-1.14345	0.25285305324664	0.417244396902618	0.597131797814859	0.379609486669358	CAWG_04042
O74254	201196.92987689	-0.343209	0.301734426846505	-1.13745	0.255348785943015	0.421055827658403	0.592866202658657	0.375660317379178	GAM1
A0A8H6BTA2	55922.3134995141	0.194949522382493	0.17191604794995	1.13398094422952	0.256802541369401	0.422900517574863	0.590400682716713	0.373761783333191	FOB64_006037
Q8J0Q0	207253.868519505	-0.126646	0.111691465453477	-1.13389	0.256841082891094	0.422900517574863	0.590335507683143	0.373761783333191	MNS1
P43057	172445.974271443	0.146855463983266	0.129596457382845	1.13317498756495	0.25714077576313	0.423086276400965	0.589829050215239	0.373571061598498	PKC1
C4YHF4	601151.131675854	-0.0569561	0.0504390715327715	-1.12921	0.258811241544208	0.425525527128604	0.587016863882056	0.371074381622746	CAWG_03500
A0A1D8PJS2	205301.315875216	-0.113408	0.100608793056312	-1.12722	0.259648755090638	0.426592729698988	0.585613755327975	0.369986550383348	CAWG_02657
A0A1D8PCZ6	29793.5341067222	-0.190184	0.168787001546018	-1.12677	0.259838993191704	0.426595707459042	0.58529567521345	0.369983518873066	CAALFM_C103360WA
A0A1D8PJ89	35519.6664951158	0.270838234281167	0.240777654726891	1.12484787921193	0.260653501474194	0.427622845896794	0.58393643662721	0.368939100512212	CAWG_02502
P48990	61654.8895299273	0.18079667492339	0.161174039093837	1.12174811737595	0.261969551488691	0.429470720181315	0.581749183447046	0.367066439509443	TIM54
Q5ADL9	37937.4710788798	-0.273455	0.244489327158933	-1.11848	0.263363730295211	0.431443911279564	0.579444035058526	0.365075655580472	DCN1
C4YPG1	359766.128702838	-0.0824058	0.0737066180734799	-1.11803	0.263556270696108	0.431447141616766	0.579126646319373	0.36507240391245	CAWG_02360
A0A1D8PQ89	154296.733395085	0.181149210599837	0.162468881457421	1.11497788976476	0.264859896653716	0.433267923427754	0.576983794743497	0.363243462348002	CAALFM_C603730CA
A0A8H6BSC0	154480.159047131	0.206958410362525	0.18658821496463	1.10917192922262	0.267356019701275	0.437035399713854	0.572910033020103	0.359483383904337	CAWG_00734
A0A8H6C032	84152.5473492497	0.164171811886591	0.148422284631288	1.10611295530471	0.268677631940486	0.43887890239052	0.570768488122757	0.357655295882311	CAALFM_C500280CA
Q59Z14	476366.184491358	0.115713793755648	0.104661770669494	1.10559751679584	0.268900765108717	0.438926699499738	0.570407962068177	0.357608000625228	LIA1
A0A1D8PQA2	242809.249082239	0.240990544172468	0.218133646638231	1.10478391521206	0.269253231821318	0.43918538677483	0.569839075202715	0.357352118805317	NUP82
A0A8H6BWL8	149307.062010513	0.152312881623659	0.137980765361462	1.10387039254821	0.269649363868839	0.439514873865408	0.569200599920891	0.357026423142273	FOB64_005322
A0A1D8PNK0	24960.7075171636	-0.261619	0.237312831749776	-1.10242	0.27027852059825	0.440223432111107	0.568188466903252	0.356326844641113	DAP2
C4YJB7	78902.9615989682	-0.265953	0.241477704327592	-1.10136	0.270741701313737	0.440660828018907	0.567444846351344	0.355895553827157	CAWG_03930
Q5AGV4	150554.331767119	0.151838471896823	0.138099855990944	1.09948320226185	0.271557356921884	0.441670873614328	0.566138426981839	0.354901239740148	PRT1
A0A8H6C2M9	365334.933576325	-0.188215	0.171349367635407	-1.09843	0.272017317757322	0.442039783205842	0.565403446087017	0.354538642756654	CAWG_01323
A0A1D8PNN8	77324.932827543	0.243628021871026	0.221869645860997	1.09806828656346	0.272174672168261	0.442039783205842	0.565152291510897	0.354538642756654	CAM1-1
Q5A6Q7	43636.1242219901	-0.133682	0.121897703912979	-1.09668	0.272783321209169	0.44271070911653	0.564182187271654	0.353879972365037	EAF7
A0A8H6BRT7	58134.4080434289	-0.159361	0.145596248264345	-1.09454	0.273718325746362	0.443826694374496	0.562696125117857	0.352786580267842	CAALFM_C502740WA
P83783	1685421.27507154	0.147577047873201	0.134870903112895	1.09420968101378	0.273863026519952	0.443826694374496	0.562466596669894	0.352786580267842	SAH1
A0A1D8PJC1	359539.827520214	-0.109155	0.0998774150657101	-1.09289	0.274442335277183	0.444447387029716	0.561548893843224	0.352179642736653	CAWG_02526
Q59K70	85322.9775361821	-0.183965	0.168590725190285	-1.09119	0.275189119369521	0.445338217478625	0.560368741552782	0.351310033528376	CAALFM_C208390WA
Q59QC4	74944.6559640291	-0.209326	0.19246049521495	-1.08763	0.276758756275309	0.447378288700558	0.557898629737802	0.349325096069376	BNA5
A0A1D8PKI6	43319.1703647187	-0.218809	0.201298662233982	-1.08699	0.277042002204043	0.447378288700558	0.55745438276734	0.349325096069376	CAALFM_C306050CA
A0A1D8PFY0	368314.977030856	0.084975249991359	0.0781750391335681	1.08698698373751	0.277042562172342	0.447378288700558	0.55745350495497	0.349325096069376	CAALFM_C114500CA
A0A8H6C189	103142.599358752	-0.132198	0.121807498795788	-1.0853	0.277787882961897	0.448262129027608	0.556286702002129	0.348467950514255	CAALFM_C307740WA
A0A8H6BR64	44402.1380955084	-0.260084	0.240672470784114	-1.08066	0.279850242346226	0.451268481960012	0.553074312664404	0.345564997941957	CAALFM_C504150CA
A0A8H6C3Y7	214811.981530192	-0.15401	0.14259678778498	-1.08004	0.280126446804662	0.451392366950715	0.552645887395183	0.345445789120048	ARC18
A0A1D8PTA6	337449.232125216	-0.196276	0.181845538304917	-1.07935	0.280430328189922	0.451560642263147	0.552175019759336	0.345283917926908	CAALFM_CR06500CA
Q96VB9	1681188.3290877	-0.0716354	0.0665155380788224	-1.07697	0.281492399519239	0.452948679823423	0.550533326892267	0.343951001810779	MSI3
A0A8H6C038	219312.165513666	-0.0910591	0.0847042031869246	-1.07503	0.282363484559696	0.454027648468148	0.549191467250536	0.342917699540395	CAALFM_C101590CA
A0A1D8PCQ3	182252.898747588	0.119352105714793	0.111116729429209	1.07411463897369	0.282771304226056	0.454360704590342	0.548564665061144	0.342599235654267	CAALFM_C102430CA
A0A8H6F4Q3	633647.43700428	-0.0840484	0.0783410731663395	-1.07285	0.283337422749678	0.454922406761256	0.547696060776655	0.342062671890383	CAALFM_C307420WA
A0A1D8PEJ8	57441.3547823338	-0.142816	0.133168987000014	-1.07244	0.283522754390518	0.454922406761256	0.547412080652269	0.342062671890383	CAWG_00506
A0A1D8PQC8	115243.540567083	0.097429325299685	0.0909123719966559	1.07168389912067	0.283862035037807	0.455144226151271	0.546892688052248	0.3418509622518	CAALFM_C604290WA
Q5AK42	18200.7702871463	0.240357303608202	0.224494560037209	1.07065981272938	0.284322418727517	0.455559770699999	0.546188894984941	0.341454634317266	CAALFM_C504910WA
C4YDM1	351670.335199508	0.13037936998283	0.121847088414255	1.07002450103336	0.284608280454475	0.455695294871946	0.545752468610934	0.34132545555558	CAWG_00618
A0A1D8PNG1	45751.848020772	0.124616607485988	0.116768866230527	1.0672074801169	0.28587815554356	0.457405048869696	0.543819028585136	0.339699045929211	CAALFM_C502410CA
Q0ZIB4	1181251.54710572	0.134595034138762	0.126392678107922	1.06489581638452	0.286923078456452	0.458752718662011	0.542234518177191	0.338421349014708	tuf1
A0A1D8PL68	942239.544449957	0.16153689763634	0.152205414042148	1.06130848664561	0.288549730180808	0.461027938693965	0.539779327458389	0.336272755189616	RPL40B
A0A8H6F3R8	204681.45499015	-0.0838263	0.0790857650783166	-1.05994	0.289171289794621	0.461572137756641	0.538844827915276	0.335760414721802	FOB64_002266
A0A1D8PF34	69891.3220815766	0.179044141728261	0.168963819020412	1.05965965238174	0.289299464753698	0.461572137756641	0.538652369859555	0.335760414721802	FOB64_005627
A0A1D8PGT1	88316.9923087974	0.222727713995393	0.210276244924765	1.05921481561117	0.289501959193653	0.461572137756641	0.538348492854979	0.335760414721802	CAALFM_C203140CA
P87206	2962309.70360898	-0.0895547	0.0846318450485084	-1.05817	0.289979031006721	0.46200740759973	0.537633405712517	0.335351061123753	TIF1
A0A8H6C480	22085.7679488973	0.241262549595466	0.228805699656569	1.05444291797623	0.291680181708888	0.464390950343827	0.535093078135264	0.333116252012777	FOB64_002057
Q59XX2	387955.890468154	-0.140836	0.133666774744887	-1.05364	0.29204887224705	0.464506818745263	0.534544466458455	0.333007906381415	MP65
P0CH96	306997.612149526	-0.119243	0.113199376423524	-1.05339	0.292163299422816	0.464506818745263	0.534374339596811	0.333007906381415	ADE12
A0A8H6F750	89935.6033618919	-0.191513	0.181925605891471	-1.0527	0.292479960169998	0.464683950754298	0.533903885088602	0.332842326916897	CAALFM_C303760WA
C4YDW8	47428.9390096505	-0.209195	0.198926697422875	-1.05162	0.292975310474704	0.465144532198268	0.533168976834924	0.332412079834537	CAALFM_C107010WA
A0A1D8PNP4	183888.64574018	0.139455299302164	0.132806735178645	1.05006194990469	0.293689631324729	0.465794576710755	0.532111385918276	0.331805572302636	CAALFM_C503490CA
Q9P926	3195778.94112557	-0.111619	0.106367091518852	-1.04937	0.294005981668623	0.465794576710755	0.531643833604004	0.331805572302636	NTF2
A0A1D8PE69	203560.300245796	0.148720612398333	0.141744183840873	1.04921844670037	0.294077590485464	0.465794576710755	0.531538068656177	0.331805572302636	CAALFM_C108080CA
P39827	236918.989980792	0.0985978655139929	0.0939980056649219	1.0489357174818	0.294207705254585	0.465794576710755	0.531345957353808	0.331805572302636	CDC10
A0A8H6F362	3557332.48573728	0.106989392982396	0.102306823033752	1.04576986959216	0.295667295388501	0.46762993674924	0.529196711381285	0.330097693941268	FOB64_003210
C4YHG4	40255.9677328023	-0.213154	0.203872800905663	-1.04553	0.295780066000403	0.46762993674924	0.529031098485665	0.330097693941268	CAALFM_C402880CA
A0A1D8PFN5	94002.7934763299	-0.159351	0.152637841078725	-1.04398	0.296493407610831	0.468430617467496	0.527984958522543	0.329354726403654	CAALFM_C113370WA
P0CY35	8730658.71082399	0.077569513394255	0.0745961931639351	1.03985887354581	0.298405471978826	0.471122725634632	0.525193217297157	0.326865946112704	TEF1
A0A1D8PPL1	43297.0059355795	0.220302181103192	0.21248864369196	1.03677155294265	0.299842336082805	0.473061358112523	0.523107047174656	0.325082525728433	TRA1
A0A1D8PCW6	828740.848046765	0.105583426422795	0.101963862857949	1.03549849391141	0.300436169435021	0.473668166852985	0.522247783916695	0.324525801306743	RPS16
A0A1D8PK48	118043.527575528	-0.116507	0.112612608982876	-1.03458	0.300863890162981	0.474012419853158	0.52162993337664	0.324210278994632	CAALFM_C305120CA
A0A1D8PGZ0	32835.7533682818	0.165761517375548	0.160467238259638	1.0329928973249	0.301607222559789	0.474853095879946	0.52055826266863	0.32344072619926	CAALFM_C203780CA
Q5AHC2	66138.2731581788	0.202725070405943	0.196366412924181	1.03238159411822	0.30189339090502	0.474973340520476	0.520146394512174	0.323330765932545	MGR1
A0A1D8PIV7	455188.061491886	0.0822591066962728	0.0797159627835335	1.03190256786643	0.302117762910168	0.474996260575431	0.519823739781062	0.323309809360077	FOB64_000734
A0A8H6BVZ0	26845.4543871101	-0.256658	0.249639819599616	-1.02811	0.303896011600877	0.477186940552208	0.517274999660423	0.321311450424415	CAWG_01970
A0A1D8PFD4	1108466.68422326	0.141170828231914	0.137361935213992	1.0277288829106	0.304077377478705	0.477186940552208	0.517015888970062	0.321311450424415	ATP19
C4YKA1	69578.3203822995	0.209222862234028	0.20364624066597	1.02738386699318	0.304239745119097	0.477186940552208	0.516784051432314	0.321311450424415	CAWG_05898
Q92210	159937.900970008	-0.263097	0.256144578133521	-1.02714	0.304354214733829	0.477186940552208	0.516620679707029	0.321311450424415	ADE2
A0A8H6F3I6	287793.399886229	-0.123417	0.120220630611056	-1.02659	0.304613816070563	0.477250888928332	0.516250402683721	0.321253254015888	CAALFM_C401950WA
A0A8H6C148	60054.8028299089	-0.203024	0.197848697972951	-1.02616	0.304816601320834	0.477250888928332	0.51596138357361	0.321253254015888	CAALFM_C602460CA
P34948	1267582.80983661	-0.08165	0.0797600800437275	-1.02369	0.3059795988322	0.478740713031168	0.514307529106548	0.319899637709352	PMI1
A0A8H6BSV8	673697.882994497	-0.121686	0.119221361501765	-1.02067	0.307409430531367	0.480645684200977	0.512282813593229	0.318174952938124	CAWG_03931
A0A8H6C0K5	181360.766626731	-0.12182	0.119596125429558	-1.0186	0.308394138226965	0.481852538955037	0.510893885354794	0.317085848309734	CAWG_03727
A0A1D8PL41	283716.932403924	0.100119786907727	0.0986203452221167	1.01520418208061	0.310008507490334	0.484040869626288	0.508626387761181	0.315117967479922	CAALFM_C400500WA
A0A1D8PMP9	73141.6914509461	0.331037475442029	0.326369500432126	1.01430273050552	0.31043832154541	0.484144553377586	0.508024673340255	0.31502494959274	CAALFM_C406850CA
A0A8H6BSI0	34772.0406479317	0.199800993870033	0.19700976250341	1.01416798503361	0.310502602254529	0.484144553377586	0.507934755744899	0.31502494959274	CAWG_00939
A0A8H6BUL4	715006.451038497	-0.104841	0.103466009604284	-1.01329	0.310921640913214	0.484313180913107	0.507349048937496	0.314873711172474	CAALFM_C207190CA
Q5AI15	1664262.06068069	-0.0610822	0.0602956190628576	-1.01305	0.311038588801969	0.484313180913107	0.507185727165689	0.314873711172474	PAB1
Q5A5S8	64984.1833441665	-0.166874	0.164918516396594	-1.01185	0.311607635019514	0.484865763356825	0.506391909772832	0.314378480578524	CAALFM_C210460CA
O13401	861440.067566824	-0.256357	0.254124196193831	-1.00879	0.313076614487089	0.486816933515638	0.504349371151904	0.312634323612688	SOD2
A0A1D8PFV9	122831.760778444	-0.107071	0.106330556060637	-1.00696	0.31395283575891	0.487844351515561	0.503135589850784	0.31171871910454	SET3
C4YF43	51137.7173141659	0.0862650542792163	0.0858572630825603	1.00474964123028	0.315017418222807	0.489162849695772	0.501665432150366	0.310546533616088	CAWG_01154
A0A1D8PME0	135457.740579414	0.132376276289865	0.131827587769113	1.00416216764667	0.315300454222355	0.489266777491029	0.501275403606297	0.310454272983515	CAWG_03255
A0A8H6BYV9	129755.954341442	-0.151884	0.151339241805277	-1.0036	0.315572033169516	0.489352796640948	0.500901492085995	0.310377925354198	ARP5
A0A1D8PNT2	56864.0782342828	-0.320059	0.319270548529457	-1.00247	0.316117048133747	0.489761537077239	0.500152082108021	0.310015324746259	CAALFM_C503830CA
A0A1D8PDY7	152059.766981613	-0.143179	0.142870545470849	-1.00216	0.316268271734507	0.489761537077239	0.499944374640651	0.310015324746259	NPR1
A0A1D8PQM4	70292.1928762678	0.104144463384508	0.104122261114686	1.00021323268996	0.317207326727922	0.49087996425975	0.498656790078398	0.309024693687475	CAWG_05413
A0A1D8PQT6	36724.6716252801	0.196925237497755	0.197195829241601	0.998627801891716	0.317975027017029	0.491521593425197	0.497606987105456	0.308457398077193	CAALFM_C701320WA
A0A8H6C4P3	76889.0965969579	0.129164956407647	0.129371510616681	0.998403402665321	0.318083784303478	0.491521593425197	0.497458470367722	0.308457398077193	FOB64_000049
Q59ZH9	620584.595759635	0.356847522848864	0.357558140614586	0.998012581214063	0.318273257933454	0.491521593425197	0.497199850288318	0.308457398077193	MAK5
A0A1D8PSF5	25094.6985603526	0.217770787751885	0.218673712991918	0.995870901775623	0.319312875097397	0.492517400993582	0.495783569806869	0.307578420959282	CAWG_01672
A0A8H6F1Q8	207771.032118196	0.101370013975414	0.101798789165196	0.995788012870308	0.319353155767923	0.492517400993582	0.495728787895464	0.307578420959282	ARC15
A0A1D8PF62	130969.906564359	-0.096036	0.0969189679648344	-0.99089	0.321739441924706	0.495713695945569	0.492495695827068	0.304769081919107	PLD1
Q96W68	142846.592993969	-0.131185	0.132424951312342	-0.990636	0.321863574664305	0.495713695945569	0.492328169687165	0.304769081919107	HSP104
A0A8H6C072	198859.085002855	-0.134525	0.136151175485122	-0.988059	0.323123883952635	0.497316433221459	0.490630939582251	0.303367189793547	CAALFM_C201070WA
A0A1D8PGB0	121444.036692978	-0.229589	0.232785636584561	-0.98627	0.324000830511945	0.498003753499311	0.48945387656409	0.302767383911175	CAALFM_C201220WA
A0A1D8PK91	189079.634099113	-0.108918	0.110436598012438	-0.98625	0.324010392625656	0.498003753499311	0.489441059584778	0.302767383911175	CAALFM_C305410WA
A0A8H6C309	48527.4416182311	0.174947249058466	0.178107736811608	0.982255191101073	0.325974143698367	0.500682131162213	0.486816846847591	0.30043790785439	CAWG_02573
A0A1D8PIM4	95631.8243034788	0.189748731173736	0.193318787552434	0.981532801731808	0.326330066914516	0.500888997623365	0.486342909989358	0.300258507787306	CAALFM_C210050WA
C4YQX8	97455.3329400235	0.109085425765088	0.111256130860968	0.980489119304424	0.326844737948272	0.501339083140168	0.48565850258555	0.299868437556339	CAWG_04475
C4YD10	76313.0544784217	-0.122811	0.126107615639258	-0.973857	0.330127551515223	0.505704327551002	0.481318229163438	0.29610332988836	CAWG_00398
Q5ACZ2	67701.614822936	-0.162109	0.166492759784416	-0.973669	0.330221036144146	0.505704327551002	0.481195264233963	0.29610332988836	DFG5
A0A1D8PNZ4	209811.918481237	-0.38929	0.399933429410458	-0.973388	0.330360733413398	0.505704327551002	0.481011578407701	0.29610332988836	CUP1
C4YQZ0	213904.071536245	-0.121436	0.124874381846953	-0.972466	0.330818919724913	0.505833451199126	0.480409660857204	0.295992453776076	CAWG_04487
A0A8H6F2R1	85686.5464792537	-0.160421	0.164987973269502	-0.972319	0.330891935170453	0.505833451199126	0.480313817771101	0.295992453776076	FOB64_003466
A0A1D8PFV4	1317674.99917779	0.0710141497215849	0.0731515075903984	0.97078176596467	0.331656964485013	0.506660841831355	0.479310878493291	0.295282659620367	CAWG_00026
A0A1D8PPI6	757607.220029138	0.100757570877073	0.103844131554957	0.970276985019127	0.331908446022276	0.506703116516812	0.478981696027076	0.295246424539224	CIP1
Q8TG40	159758.042048752	-0.101114	0.104286969482803	-0.969575	0.332258131113284	0.506895154205171	0.478524382079975	0.29508186050675	HBR1
Q5A3M4	158415.263821814	-0.136117	0.141195593174991	-0.964029	0.335031287820397	0.510781707491837	0.474914633281821	0.291764664418818	CAALFM_C112180CA
C4YEU7	54970.5627277088	0.195844678824247	0.203810743924911	0.960914400549962	0.336595209481577	0.512820696006925	0.472892069318369	0.290034456226692	CAWG_01055
P10875	1252171.17230042	0.0908342957554939	0.0946212598176512	0.959977661791279	0.337066457621852	0.513071811826823	0.472284463125808	0.289821844834669	TUB2
A0A1D8PQT2	63173.6566207636	0.156528447891504	0.163103816517544	0.959685991619132	0.337213275617629	0.513071811826823	0.472095336141043	0.289821844834669	CAWG_05485
A0A1D8PD53	30686.845746331	0.2488344653303	0.259565723667614	0.958656874314207	0.337731630678532	0.513515387411818	0.471428263066555	0.289446538302497	CAALFM_C103960CA
C4YM89	67771.6535949363	-0.18829	0.196670091836328	-0.957392	0.338369429077226	0.514139857336133	0.470608881397829	0.288918727293869	CAWG_01967
C4YHG6	209463.049328848	0.117722544958814	0.12306694030682	0.9565732654547	0.338782688115481	0.51442253916395	0.470078790336644	0.288680011273405	CAWG_03512
A0A1D8PDK0	45595.9142764043	0.291356823311084	0.305535729047516	0.953593297318667	0.340289549878502	0.516033399297288	0.468151387665247	0.287322188564469	CAALFM_C105390CA
A0A1D8PHD8	70821.4158887716	-0.165712	0.173779843540448	-0.953574	0.340299410402319	0.516033399297288	0.468138803355678	0.287322188564469	RPC40
A0A1D8PHS1	40853.8662763061	-0.217015	0.227713978176259	-0.953015	0.340582341225203	0.516069750792038	0.467777873423521	0.287291596169545	CAALFM_C206850WA
A0A1D8PLW8	223614.648397978	0.144374677379102	0.15164787037316	0.952038937466374	0.341077235009932	0.516069750792038	0.467147266343118	0.287291596169545	RPN6
Q5ACU9	80872.4002921662	-0.160865	0.168974813373339	-0.952008	0.341092943510116	0.516069750792038	0.467127265131794	0.287291596169545	NDT80
A0A8H6BX46	63685.8688427776	0.204244968424877	0.214604447932498	0.951727563862611	0.341235166491025	0.516069750792038	0.466946218342726	0.287291596169545	FOB64_005439
C4YDJ5	91467.6028113201	-0.105682	0.111444341086008	-0.94829	0.342982029191791	0.518365363211092	0.464728634555776	0.28536402540299	CAWG_00590
A0A1D8PPP4	54503.2587454385	-0.155201	0.163766614307402	-0.947696	0.34328409341005	0.518475775503905	0.464346319802588	0.285271530134633	ACF2
A0A8H6F2Y8	102619.821752314	0.139155824927228	0.147088632324244	0.946067841738244	0.344113984756961	0.51938270765984	0.463297677337326	0.284512513876774	FOB64_002999
Q00314	58579.097305379	0.24457298604293	0.259482657926615	0.942540777087686	0.345915844384682	0.521754478139188	0.461029545036109	0.282533814763146	VAN1
Q5ACL9	98073.5386304816	0.114795728577594	0.122169678083106	0.939641737448998	0.347401359740691	0.523646257292227	0.459168486042279	0.280961996194194	BFR2
A0A1D8PHG7	69617.9590894002	0.122835446959183	0.131128830542714	0.936753927041011	0.348885149688598	0.525532920089811	0.457317515921778	0.279400073992452	CAWG_04324
A0A1D8PLK1	208685.456767378	-0.15837	0.169164477435677	-0.936192	0.349174579497055	0.525619180838651	0.456957381192159	0.279328794931549	PRE7
Q59Z38	78292.3822595901	-0.173799	0.186012022586216	-0.934342	0.35012733769875	0.526703184418585	0.455773978500319	0.278434055913947	ZTA1
C4YKT9	258453.003226042	-0.0769279	0.0825096032111846	-0.932351	0.351155377257321	0.527898920392148	0.454500676826787	0.277449226175235	CAWG_06097
A0A1D8PQI4	569224.774008724	-0.101274	0.108676433338544	-0.931887	0.3513948507564	0.527908388926669	0.454204606826115	0.277441436624512	CAALFM_C700150WA
Q5AGD1	182933.566448151	-0.156657	0.168469606021074	-0.929884	0.35243128752373	0.52905597330623	0.452925543518376	0.276498377847494	CAALFM_C502400WA
A0A1D8PKZ4	209990.042891295	-0.11317	0.121755573170814	-0.929484	0.352638380513637	0.52905597330623	0.452670421650506	0.276498377847494	CAALFM_C400230WA
A0A8H6C0K8	89954.4767126717	-0.145138	0.156220306257444	-0.929057	0.352859770182159	0.52905597330623	0.452397853070559	0.276498377847494	FOB64_001649
A0A8H6C071	71435.9036824171	-0.124273	0.13391362344118	-0.928005	0.353405009344925	0.529512383974472	0.451727298871586	0.276123878372579	CAWG_01337
C4YTP8	246716.687611687	0.17096438649453	0.184314759147584	0.927567533306631	0.353631945481184	0.529512383974472	0.451448509723625	0.276123878372579	CAWG_05543
Q9P8P7	54695.7304153483	-0.273517	0.295091279232075	-0.926888	0.353984787631438	0.529690389423382	0.451015401221896	0.275977906728849	NEP1
A0A1D8PEB0	93043.6816557836	-0.155592	0.169534947959062	-0.917759	0.358745289774384	0.535907578473618	0.445213792385958	0.270910101388928	SAM4
Q5AGZ7	5547780.2582309	0.0800248235698691	0.0872168928770202	0.917538115955446	0.358860729113011	0.535907578473618	0.445074064828292	0.270910101388928	RPL5
A0A1D8PTR4	2202113.46029611	0.106538379840515	0.116157592388202	0.917188258210976	0.359043998598061	0.535907578473618	0.444852328086035	0.270910101388928	CAALFM_CR08480CA
C4YH75	64681.4572948916	0.117700669375841	0.128339056564717	0.917107173189241	0.359086482572649	0.535907578473618	0.444800943118432	0.270910101388928	CAWG_03419
A0A1D8PM68	46130.5654503504	-0.113949	0.124497309085377	-0.915269	0.360050253690862	0.536991946216147	0.44363687873974	0.270032227782968	CAALFM_C404750WA
P47828	305910.217516011	0.0879942147636593	0.096266480107694	0.91406909928793	0.360680538230863	0.537182281935176	0.442877290914163	0.269878320248823	CCT8
A0A8H6C0Q2	538823.40703335	-0.0936567	0.102505406214977	-0.913675	0.360887432620312	0.537182281935176	0.442628241350529	0.269878320248823	CAALFM_C100160CA
C4YJ52	34791.4199923925	0.151046693555332	0.165318451309399	0.913671113895464	0.360889686759453	0.537182281935176	0.442625528712058	0.269878320248823	CAWG_03864
C4YDD9	97337.8078629586	0.0835507733229957	0.0914985839659567	0.91313733723007	0.361170315483128	0.537246776776479	0.44228795146941	0.26982618138773	CAWG_00532
A0A1D8PKC3	1367654.51327074	0.0909237218491947	0.099771850601907	0.911316381330676	0.362128697596721	0.538318694260654	0.441137057303808	0.268960538123617	CAM1
A0A1D8PQJ7	196852.494721151	0.0993031961570507	0.109052544597841	0.9105995327597	0.362506416797382	0.538526592932594	0.440684301492905	0.268792845980253	CAALFM_C700340CA
Q5AJD2	21141.1201617566	0.347603262700663	0.382867787652081	0.907893727054771	0.363934372157621	0.540293389222854	0.43897692508583	0.267370346252401	ALG8
A0A8H6BWB4	155449.425040136	-0.106632	0.11764772921937	-0.906366	0.36474209366732	0.540870679318547	0.438014113317636	0.266906561089467	CAALFM_CR08620CA
A0A1D8PQM1	240720.426372205	0.0814855696223801	0.0899165362452765	0.906235638349122	0.364811143554607	0.540870679318547	0.43793190414198	0.266906561089467	GBP2
A0A8H6BZP5	127313.564265677	-0.149959	0.165576437671566	-0.905676	0.365107360710039	0.540870679318547	0.437579411412012	0.266906561089467	CAWG_03698
A0A8H6C3D0	17012.1157612301	-0.240368	0.265496534353366	-0.905352	0.365278828921404	0.540870679318547	0.43737549819338	0.266906561089467	CAALFM_C307630CA
A0A1D8PRI6	39166.7743049822	-0.147741	0.16375818321281	-0.902193	0.36695438810803	0.542996558612143	0.43538791456005	0.265202922861415	CAALFM_C704140CA
A0A8H6C3H8	69712.1332467738	0.163116310883436	0.181205927589623	0.900170943926544	0.368029286376724	0.544231420220054	0.434117620441343	0.26421638862337	CAALFM_C702480WA
Q04782	71215.267229453	-0.2898	0.32251592841216	-0.898561	0.368886733702416	0.544956009503418	0.433106963053042	0.263638553871983	ERG7
Q5AAF4	151848.472009552	-0.137543	0.153140584324989	-0.898149	0.369105879142076	0.544956009503418	0.432849037278937	0.263638553871983	BNR1
Q5AG86	81339.2560605444	-0.194886	0.217047816490578	-0.897895	0.369241395131733	0.544956009503418	0.432689616775255	0.263638553871983	CIA1
Q59WE9	173045.289607465	-0.110505	0.123164607499091	-0.897214	0.369604833039865	0.545137030620361	0.432262358477849	0.26349431577482	CAALFM_C110690WA
A0A1D8PG37	182377.049635679	0.155992755891781	0.174142055245616	0.895778769073117	0.370370931169789	0.545669833948978	0.431363106568834	0.263070054484438	CAALFM_C200400CA
A0A1D8PU59	24870.3939770952	0.207193243985093	0.231336882124352	0.895634289190943	0.370448116068719	0.545669833948978	0.431272609500926	0.263070054484438	CAWG_02283
A0A1D8PNX9	16476.233503579	-0.30843	0.344953168741621	-0.894121	0.371257032453123	0.545798470884878	0.430325311070936	0.262967685388713	GLN3
A0A1D8PJA6	131525.081073998	-0.128552	0.143777291375466	-0.894102	0.371267204198499	0.545798470884878	0.430313412380845	0.262967685388713	CAALFM_C301610WA
A0A1D8PMM2	22840.6476551482	0.186394256153945	0.208554276712005	0.893744588183817	0.371458562900867	0.545798470884878	0.43008962579898	0.262967685388713	CAALFM_C406680CA
A0A1D8PQU2	44532.5509550101	-0.245802	0.275048232736005	-0.893668	0.371499754255122	0.545798470884878	0.430041469186527	0.262967685388713	CAALFM_C701360CA
C4YK16	72354.0345878478	0.116729869600615	0.130709396328988	0.893048800461235	0.371831039581708	0.545849279272818	0.429654359167702	0.262927258790427	CAWG_05810
Q59PL9	343982.333246834	0.0939073634197419	0.105231447550608	0.892388783063921	0.372184581273125	0.545849279272818	0.429241622625733	0.262927258790427	RPG1A
Q5ADV2	159120.430700282	-0.142596	0.159815536103451	-0.892252	0.372257635687823	0.545849279272818	0.429156385306943	0.262927258790427	CAALFM_C307490WA
A0A1D8PQ57	391833.604372735	0.0937601018105215	0.105166353917509	0.891540861862208	0.372639080279737	0.546054937057168	0.428711600701644	0.262763661946264	APA2
O59931	3338630.38464434	0.110743040173411	0.124696879816801	0.888097924632189	0.374488078927768	0.548409450641958	0.42656200263285	0.260895069698922	RPL13
A0A8H6BSW9	68946.4530721743	0.160439654226243	0.180928541541895	0.886757019423006	0.375209732398687	0.54911107572762	0.425725905175096	0.26033979635823	CAALFM_C201740CA
A0A8H6BUA3	51617.812389018	0.147798778618129	0.166935693160867	0.885363554190315	0.37596058255854	0.549854495421534	0.42485768612205	0.25975221995269	CAWG_04251
A0A1D8PRI0	93738.0718407944	-0.117385	0.132687066199071	-0.884674	0.376332631340575	0.550043303650782	0.424428122905941	0.259603118148913	CAWG_05733
A0A1D8PHS4	85054.9524823934	-0.136018	0.153973560764086	-0.883386	0.377027920484709	0.550621588982212	0.423626487291687	0.259146764624429	CAALFM_C207000WA
A0A8H6BTI2	388820.792576652	-0.118139	0.133835141778119	-0.88272	0.377387488778742	0.550621588982212	0.423212501745068	0.259146764624429	FOB64_005535
A0A1D8PSY8	74852.2052506559	-0.406195	0.460230353773307	-0.88259	0.377457909054944	0.550621588982212	0.423131470218493	0.259146764624429	CRG1
P0CB54	347295.754189107	-0.0913605	0.103620818967935	-0.881681	0.377949587699514	0.550983816195557	0.422566124088682	0.258861157301006	GET3
P83777	1763269.07580697	0.0631037220704943	0.071709393238259	0.879992414115515	0.378863419052743	0.551753015193657	0.421517325763506	0.258255284847977	IPP1
A0A8H6BZG0	198336.511595772	0.101011534167858	0.114811198739474	0.879805587580968	0.378964637202357	0.551753015193657	0.421401314001354	0.258255284847977	CAWG_01631
A0A1D8PLC6	240716.644475343	0.0985714220998357	0.112596291515264	0.875441107103187	0.381333941240686	0.554845785969739	0.418694537927172	0.255827708064608	CAWG_03624
A0A8H6F1U5	181392.414224077	0.121263534483502	0.138688421277981	0.874359469709778	0.381922522299722	0.55519170759131	0.418024730152272	0.255557029178257	CAWG_01946
A0A8H6BZQ5	18084.9277249694	-0.1985	0.227090241551895	-0.874103	0.382062137997907	0.55519170759131	0.417865998357945	0.255557029178257	CAALFM_C111900CA
A0A1D8PLJ2	130609.176962387	0.0894687268722498	0.102411710685333	0.873618127004528	0.382326251130123	0.555219135701474	0.417565881605478	0.255535574278086	BEM3
Q59XM1	65337.6286715596	-0.150556	0.172516924695307	-0.872705	0.382823657462058	0.555585102880832	0.417001231846712	0.25524940768494	EXO84
A0A8H6BZI7	70499.6061881649	0.127097995529813	0.145790087870005	0.871787632387881	0.383324242818098	0.555955211877113	0.416433713515834	0.254960194062018	FOB64_002639
A0A8H6C0S3	122039.908120501	-0.113708	0.130571673543595	-0.87085	0.383835959956722	0.556202885928256	0.415854340493731	0.254766762074763	FOB64_001768
A0A8H6BZ74	98919.3674312359	-0.13445	0.154438261553587	-0.870575	0.383986356318844	0.556202885928256	0.41568420657181	0.254766762074763	CNS1
A0A1D8PF90	308879.451490195	0.1373778284448	0.158299501220577	0.867834878730134	0.385484733024395	0.558010303452423	0.413992817339497	0.25335778190253	CAALFM_C111860WA
A0A1D8PT66	55901.296869336	0.180821976309444	0.208466194127089	0.867392322609429	0.385727086971308	0.558010303452423	0.413719862536297	0.25335778190253	CAALFM_CR05980WA
A0A1D8PCA4	88109.2825601924	0.191501826125052	0.221515264331149	0.864508487499855	0.387308619848641	0.559940431249887	0.411942837351533	0.251858172557224	CAWG_01309
Q5AK62	212966.431122061	-0.0488487	0.0566043599013751	-0.862986	0.388145382293217	0.560792052017769	0.411005576205456	0.251198150157813	SSD1
A0A8H6F2K8	577609.684325533	0.083502000551286	0.0971988296680539	0.859084423510609	0.390293940358506	0.563536658782945	0.408608191453295	0.249077827285481	URA6
A0A1D8PKL0	1298579.20298193	-0.0638555	0.0745744036772816	-0.856266	0.391850861759913	0.56509876636794	0.406879193792924	0.247875640782408	CYP5
Q5A6M9	77834.2445279355	0.133951854966292	0.156445249038899	0.856221942112067	0.391875027914163	0.56509876636794	0.406852410889408	0.247875640782408	NHP2
A0A1D8PC97	185201.864324387	0.148731544658844	0.173857012367846	0.855482000025161	0.392284365113758	0.56532896411047	0.406399000767054	0.247698763290794	TUB2
Q5AI80	135542.622721374	-0.142307	0.166570627584035	-0.854332	0.392921252633028	0.565886587761563	0.405694480092168	0.247270599279323	VTS1
A0A1D8PU67	257198.802812225	0.108082580162641	0.126639570002461	0.853466101950126	0.393400878119236	0.566217157064176	0.405164675016802	0.247016975123855	CAWG_02289
C4YDI6	638620.73639737	0.0791798636524058	0.0928437116596311	0.852829580345542	0.39375381752373	0.566323715536036	0.404775222608176	0.24693525135108	CDC42
Q59LY1	43605.3586057434	0.209557796881167	0.245835640143831	0.852430496890367	0.393975199633064	0.566323715536036	0.404531115741695	0.24693525135108	BRG1
Q5AP53	96889.5459481637	0.133452500175771	0.157616179486308	0.84669290050495	0.397166316913719	0.570531590117245	0.401027590485803	0.243720303859657	CBK1
A0A8H6F5A2	39618.0291280182	0.217293772244731	0.256853043523959	0.845984806189235	0.397561220327606	0.570531590117245	0.400595984986775	0.243720303859657	CAWG_01459
A0A8H6C3L4	23590.5335027016	0.173518238547713	0.20515026891892	0.845810436720857	0.397658502299034	0.570531590117245	0.400489727502489	0.243720303859657	FOB64_000485
C4YRS6	61231.1256734139	0.170972004693923	0.202543236306334	0.844125964469821	0.398599020097586	0.571518797657336	0.399463773289155	0.242969480781215	CAWG_04783
A0A1D8PFL9	526799.404628691	0.118381870886313	0.140465679466056	0.842781463317665	0.399350676925946	0.571851907529611	0.398645575072868	0.242716425874643	RPL14
A0A8H6BSZ8	438673.258456451	0.121756603199191	0.144531626843061	0.8424218688924	0.399551856248393	0.571851907529611	0.398426847336177	0.242716425874643	CAWG_00417
Q5AEF2	309587.875447656	-0.135975	0.161453133996532	-0.842197	0.39967773796693	0.571851907529611	0.398290041250465	0.242716425874643	SEC13
Q5ALX3	88567.0450879746	-0.0971516	0.115395132809013	-0.841904	0.39984168269407	0.571851907529611	0.398111933528521	0.242716425874643	SPT5
A0A1D8PS02	46160.2848971872	0.171478094271722	0.204203915855561	0.83973950035813	0.401054461425346	0.573224305976631	0.39679664810178	0.241675402839021	DOT6
A0A1D8PFL7	313873.934694535	0.0573310541854258	0.0683363350416844	0.838954183750921	0.401495020276336	0.573491940634464	0.396319836885724	0.241472680923261	RPN1
A0A1D8PKQ4	11414.1098131431	-0.254114	0.303172441390738	-0.838184	0.401927481075429	0.573663801400991	0.395852298681334	0.241342553547558	CAALFM_C306520CA
Q5AND8	48775.2059101375	-0.2061	0.246088067082344	-0.837505	0.402308817682572	0.573663801400991	0.39544044858977	0.241342553547558	CAALFM_C304970CA
Q5AAJ7	76660.0499411302	0.172116696634117	0.205603549434471	0.837129014102808	0.402520053151959	0.573663801400991	0.395212478634496	0.241342553547558	SWC4
A0A1D8PNS0	510750.822883801	0.0583224134566588	0.0696856808311027	0.836935404247753	0.402628878280112	0.573663801400991	0.395095078856412	0.241342553547558	GUK1
A0A1D8PK40	1063403.02675511	0.0978371663386022	0.117020498243843	0.836068618804997	0.403116301268585	0.573997047844074	0.394569639436006	0.241090341240224	RPL19A
A0A8H6BZA6	166186.305850999	0.0955865737049086	0.114726960188001	0.83316574890743	0.404751256604547	0.575545133440226	0.392811794247044	0.239920613936066	CAALFM_C702120CA
C4YK32	305066.227896805	0.0501448959807973	0.0601912078840128	0.833093366018264	0.40479207472663	0.575545133440226	0.39276799897504	0.239920613936066	CAWG_05827
A0A1D8PEQ8	283090.87510697	-0.0987116	0.118531953540552	-0.832785	0.404966165004541	0.575545133440226	0.392581260651168	0.239920613936066	CAALFM_C109980CA
A0A1D8PQG5	66240.0059375903	-0.104911	0.126129879789146	-0.831771	0.405538359483657	0.575996766543914	0.391968060012229	0.239579954556088	CAWG_05365
Q5AMT7	1097061.64133837	0.0490138836726609	0.0591138618839867	0.829143657859008	0.407023122097738	0.577743165159422	0.390380918749655	0.238265183626621	BFR1
Q59X38	136412.168865798	0.160786220763001	0.194745255138249	0.825623302857161	0.409017812018377	0.580210730833086	0.388257778807199	0.236414243305675	NOP7
A0A8H6BV10	84984.2422405935	0.10666702579124	0.129380042992718	0.824447289735742	0.40968545414738	0.580793906192653	0.387549455367512	0.235977948989761	CAWG_00619
A0A1D8PCY5	436828.598623629	-0.0713291	0.0865715084027413	-0.823933	0.40997786293014	0.5808447319611	0.387239592711579	0.235939945173318	CAWG_01063
A0A8H6BZG5	302607.519925569	-0.0739252	0.0897958483494322	-0.823258	0.410361178321486	0.581024207454561	0.386833731810087	0.235805773040088	CAALFM_CR03600CA
C4YFX2	646480.835147734	-0.0814001	0.0991280434950291	-0.821161	0.411554482199987	0.58204889083518	0.385572664090625	0.235040534030273	TUP1
A0A1D8PEZ3	130201.080915368	0.116078587290489	0.141566983696079	0.819955220206501	0.412241635378851	0.58204889083518	0.3848481476802	0.235040534030273	CAALFM_C110890CA
Q5A2K0	37994.6272618234	-0.133881	0.163295412064943	-0.819867	0.412291679201003	0.58204889083518	0.384795429965933	0.235040534030273	NST1
A0A8H6BW04	98793.2417136618	-0.142	0.173210543349684	-0.819814	0.412322019768111	0.58204889083518	0.38476347138728	0.235040534030273	CAWG_06000
A0A1D8PE20	48538.9975364887	-0.142617	0.173981024024015	-0.81973	0.412370327252486	0.58204889083518	0.384712592598362	0.235040534030273	CAALFM_C107440WA
A0A1D8PIH1	39217.2149284563	-0.187347	0.229813192997931	-0.815214	0.414949790514265	0.585086266242243	0.38200445032839	0.23278009598467	CAALFM_C209680WA
A0A8H6C495	54593.6992115914	0.165154844890792	0.202629560387391	0.815058003259965	0.415039109357351	0.585086266242243	0.381910977558241	0.23278009598467	FAT1
A0A8H6F2H3	35575.9651450792	-0.192312	0.2371846937886	-0.810809	0.417475227821493	0.588154272425551	0.379369289616585	0.230508743863696	CAWG_01875
O42816	54279.8816282188	0.209684921617493	0.258771479101435	0.810309244069741	0.417762463749852	0.588192921598051	0.379070584266318	0.230480206162517	SRP54
P87066	1058360.27943562	0.0938101326927407	0.11609792898261	0.808025892578949	0.419075676756692	0.589675159836638	0.377707544980752	0.229387166563548	TUB1
A0A1D8PGZ6	30664.5630315057	-0.152035	0.188347715102227	-0.807206	0.41954776217055	0.589972753760326	0.37721859105372	0.229168044569336	CAALFM_C203900CA
Q5ADT9	81627.5380297251	0.12255697072899	0.152094418817972	0.80579531899634	0.420360877564094	0.590749240723221	0.376377709981229	0.228596827884213	RSM10
A0A1D8PLM5	59327.476759093	-0.209324	0.260107636529492	-0.80476	0.420958428102194	0.59122201068447	0.375760790951212	0.228249405904051	CAWG_03534
A0A1D8PH72	152943.633685363	0.135864573724672	0.169606309577506	0.801058486934325	0.423097787415877	0.59349442063854	0.373559245799852	0.226583359434384	CAALFM_C204570WA
A0A1D8PK97	56894.7249278753	0.181970658295911	0.227234927425751	0.800804085698356	0.423245073356769	0.59349442063854	0.373408088449795	0.226583359434384	CAWG_02880
A0A1D8PEB4	60052.4273968744	-0.178334	0.222847837511579	-0.800249	0.423566420430432	0.59349442063854	0.373078477270469	0.226583359434384	CAWG_00584
A0A8H6F211	58098.9909623019	-0.192483	0.240579016557032	-0.800083	0.423662962387925	0.59349442063854	0.372979501384025	0.226583359434384	CAALFM_C209160WA
A0A1D8PFE1	94454.6204829342	0.135413535587065	0.169331333308084	0.799695679125681	0.423887137001996	0.59349442063854	0.372749762044217	0.226583359434384	CSI2
C4YI81	177025.562174483	-0.127101	0.159235725566093	-0.798197	0.424756252889354	0.594035825230567	0.371860219109054	0.226187362711096	CAALFM_C203950WA
G1UAZ6	2402580.33964036	-0.0468186	0.0586820203870724	-0.797836	0.424965946196409	0.594035825230567	0.371645869882701	0.226187362711096	CaJ7.0184
C4YHE5	107549.492557954	-0.127038	0.159310042142393	-0.797428	0.425202464111418	0.594035825230567	0.371404227340437	0.226187362711096	CAWG_03491
C4YQD9	156808.55943482	0.104653519271826	0.131273096025853	0.797219860276746	0.425323353665525	0.594035825230567	0.371280770378815	0.226187362711096	MEU1
A0A1D8PDZ7	21900.8731564652	0.275167046586443	0.34607475447281	0.795108695534917	0.42655027690737	0.595382137434208	0.370029771772995	0.225204199131898	CAALFM_C107130CA
A0A1D8PKZ9	3333807.82836241	0.0498989164210902	0.0628857271146324	0.793485560405959	0.427494978843171	0.596333106654923	0.369068981926475	0.224511079236473	ATP2
A0A1D8PDX5	2235106.71087108	0.105115699936121	0.13282865351956	0.791363137025563	0.428732114734701	0.597690583595667	0.36781398387988	0.223523586268803	MMD1
G9BX82	2561792.50906664	-0.0723823	0.0915745973862061	-0.790419	0.429282907129843	0.598090154918132	0.367256403593646	0.223233346392306	hsp70
A0A1D8PSB0	41013.6054087009	0.237268709248157	0.300757174604423	0.788904569143626	0.430167784992039	0.598954406655582	0.366362116784586	0.222606235526402	APL4
A0A8H6F262	107402.142625378	0.118077659291856	0.149778891873383	0.788346460672672	0.430494078359519	0.59904031555375	0.366032818085988	0.222543948506613	CAALFM_CR02700WA
Q5ADQ6	4870108.09464728	0.0776165036169908	0.0988163742320422	0.785461966401747	0.432182761440693	0.601020744411381	0.364332559897227	0.221110537934176	RPS12
Q59WG0	807702.643938858	0.0972022662029089	0.124418095494016	0.781255056324051	0.43465249806155	0.604002175142164	0.361857820027694	0.218961497387911	HNT1
A0A8H6F1Z6	83226.667343039	0.139619899122554	0.178793146569434	0.78090185111392	0.434860223269314	0.604002175142164	0.361650315500187	0.218961497387911	FOB64_005434
Q5A5P2	95882.8284725155	-0.0864917	0.111082402464163	-0.778626	0.436199779107143	0.605491293622668	0.360314558685272	0.217892097209314	AKL1
A0A1D8PHR0	508192.318945594	0.0546327316519628	0.0702971266277812	0.777168773074319	0.437059203047012	0.606253180569536	0.359459730500662	0.217345969956401	VAS1
A0A8H6C070	209983.608183626	-0.067372	0.0867543040136086	-0.776584	0.437404197735153	0.606253180569536	0.359117053386938	0.217345969956401	CAALFM_C600550WA
A0A8H6F1Q5	202655.12867554	-0.0859434	0.110704162420877	-0.776334	0.43755198632978	0.606253180569536	0.358970340276238	0.217345969956401	CAWG_04358
A0A8H6BRA0	141014.684631889	0.0957876294970794	0.12366812766494	0.774553891173979	0.438603312077506	0.607338164246773	0.35792809310639	0.216569427586462	FOB64_007020
A0A8H6BZ62	173013.923014833	0.100478771423285	0.129904355235674	0.773482699952558	0.439236763342166	0.607516071492953	0.357301317354748	0.21644222856359	CAWG_00063
A0A1D8PE54	266829.230826527	0.0643013634282553	0.0831637832810608	0.773189492966452	0.439410243474832	0.607516071492953	0.35712982308064	0.21644222856359	BBC1
A0A1D8PGY6	145215.961509171	0.117648682947522	0.152202318722948	0.772975628325846	0.439536804375202	0.607516071492953	0.357004753655424	0.21644222856359	CAALFM_C203800CA
A0A1D8PQD7	111919.017634984	-0.205873	0.267503889259058	-0.769606	0.441533379987254	0.609903338798745	0.355036458119757	0.214738989174022	FOB64_002853
A0A1D8PN00	32868.1124209648	-0.156432	0.204361872765654	-0.765464	0.443995517115713	0.612930396798764	0.352621414799203	0.212588840330667	CAWG_04463
A0A8H6F4E3	1078697.72977575	0.0594949028729834	0.0778106561749704	0.764611247323234	0.444503069697285	0.613257129673768	0.352125235485694	0.212357394022553	CAWG_01314
A0A8H6BVB3	112514.539719586	0.0886574132314388	0.116085167179755	0.76372731663603	0.445029758538202	0.613609849774963	0.3516109473633	0.212107677630488	CAWG_04211
A0A1D8PGE0	279622.146250826	-0.245077	0.321928247358532	-0.761277	0.44649137577385	0.615250441115032	0.350186925330866	0.210948066249694	CAALFM_C201440CA
A0A1D8PDP8	294243.799903263	0.121119304054528	0.159386177965094	0.759910963427792	0.447307807824924	0.615643574061697	0.349393521085815	0.21067064922907	QCR10
A0A8H6F4H6	120963.245727638	0.09132284389795	0.120180260592505	0.759882225647674	0.447324987033822	0.615643574061697	0.34937684198424	0.21067064922907	FOB64_002134
A0A8H6F1L0	68406.3352944129	0.153875014046459	0.202735555508001	0.75899372293572	0.447856311729991	0.615643574061697	0.348861300806021	0.21067064922907	FOB64_006678
A0A1D8PRW9	136200.717284291	0.0839328969367719	0.110649300712594	0.758548824043487	0.448122495988199	0.615643574061697	0.348603253725187	0.21067064922907	BOI2
A0A1D8PG50	1224030.22909241	0.077689431418482	0.102421615633467	0.758525736369038	0.448136311861165	0.615643574061697	0.348589864384207	0.21067064922907	ATP18
A0A1D8PRL8	99286.091243032	0.133315499536948	0.175964401066135	0.757627672013288	0.448673909404616	0.616008326799303	0.348069184157699	0.210413417285984	CAALFM_CR00130CA
A0A1D8PL02	809811.763011128	-0.063021	0.0833094093919116	-0.756469	0.449368232550289	0.616587683935669	0.347397632664023	0.210005154361696	CAALFM_C400330CA
A0A1D8PK85	159896.89280116	0.132663727423538	0.176537823644129	0.751474809675723	0.45236695534186	0.620326339729843	0.344509127081764	0.207379777828324	CAWG_02866
Q5A649	28539.8066760653	0.273242644874232	0.36443551687073	0.749769526363576	0.453393525228188	0.621357712540326	0.343524686189536	0.206658306657665	ATG1
C4YTY9	335990.380601485	0.0916045091829227	0.122325444920741	0.748858990394651	0.453942200132436	0.62173329770105	0.342999441771933	0.206395872827147	CAALFM_C703030WA
Q5AKU6	102507.018821754	0.0881859593129185	0.117937839170697	0.747732533790815	0.454621503345693	0.622287233116475	0.342350026236403	0.206009108936697	SSK1
A0A1D8PQW6	200178.651737063	-0.0875728	0.117685278780025	-0.744127	0.456799686565164	0.624515515506384	0.340274202754911	0.204456767513861	CAALFM_C701650WA
A0A8H6BTD0	387092.921262312	0.0960079007749769	0.129021270764953	0.744124594384761	0.456801101448132	0.624515515506384	0.340272857581234	0.204456767513861	CAWG_04780
Q5AEN6	58012.693254725	-0.185471	0.24999664450801	-0.741896	0.458150503080443	0.625836941065785	0.338991832213799	0.203538805479494	MED7
Q5ABS1	394256.338456432	0.0861927707503989	0.116223038066322	0.741615192516421	0.458320516027858	0.625836941065785	0.338830701781473	0.203538805479494	QCR7
C4YQV3	241146.146578192	0.0720827441454468	0.0975307034183213	0.739077455806659	0.459859965413805	0.627560555573752	0.337374397681191	0.202344361189318	CAWG_04450
A0A1D8PLB6	48955.017376041	-0.143831	0.19501688955405	-0.737532	0.460798777857881	0.628462911488098	0.336488681430075	0.201720346953896	BEM1
A0A1D8PPB9	20857.0644789446	-0.162583	0.220673961495291	-0.736756	0.461270454116897	0.628557671447353	0.336044362484599	0.201654868746067	FOB64_002117
A0A1D8PJB5	1954279.67966053	0.234392740821022	0.318250100456091	0.736504844727807	0.461423520293949	0.628557671447353	0.335900271814209	0.201654868746067	CAALFM_C301820WA
A0A1D8PGM4	300259.672181759	0.115336821964954	0.156727994221835	0.735904409021561	0.461788873868798	0.628677095874298	0.335556534986612	0.201572361689897	UTP22
A0A8H6F3S0	105395.747467099	-0.0794128	0.108154944401069	-0.73425	0.462796084147737	0.629669672181777	0.334610324396659	0.20088722383513	CAWG_03818
A0A1D8PQH5	1385358.74250284	0.0798630179067143	0.108848834177972	0.733705771952826	0.463128079932186	0.629742926706588	0.334298886486356	0.20083670181246	SOD3
Q59VX8	247993.651699964	-0.0439305	0.0601277424760693	-0.730619	0.465011647313033	0.631924591546643	0.332536169044606	0.199334743599141	2025-09-07
A0A8H6F259	117558.565522838	0.0622017738671628	0.0852688740266909	0.729478072475689	0.465709276086466	0.632492982039447	0.331885111620533	0.198944288932305	CAWG_00570
C4YIT5	63619.5918698606	0.160013294674688	0.219706980279548	0.72830319032692	0.466428009824673	0.633066399308868	0.331215377316287	0.198550736521175	CAWG_04362
C4YDH7	66982.8171073705	-0.105524	0.144976091064638	-0.727874	0.466690733412765	0.633066399308868	0.330970822358162	0.198550736521175	CAWG_00572
C4YQW2	53930.9483750268	-0.199446	0.274229326859569	-0.727295	0.4670452459685	0.633167926271068	0.330641044224902	0.198481092856251	CAWG_04459
A0A1D8PMJ7	131621.522973043	-0.0869725	0.120007522939356	-0.724726	0.468620381729031	0.634923126412045	0.329178826537276	0.197278853914434	CAALFM_C406290WA
C4YH40	201414.00755254	-0.132887	0.183655058874773	-0.723566	0.469331999364315	0.635506965646416	0.328519834294692	0.196879684881456	CAWG_03381
A0A1D8PK87	116263.859369612	-0.156282	0.216234529384229	-0.722744	0.469837080509232	0.635581719654678	0.328052710791589	0.196828602287927	FOB64_000214
A0A8H6F4A5	74778.0151734993	-0.143952	0.199224808780163	-0.722563	0.469948674338309	0.635581719654678	0.327949571146919	0.196828602287927	CAWG_05133
Q9UW14	131943.589460888	0.1647206337442	0.228174197942951	0.721907363887762	0.470351433528261	0.635632719921288	0.327577528002468	0.196793755084046	RIM101
C4YFM2	81231.501504276	0.106103207584476	0.147041284202894	0.721587873498643	0.470547896902861	0.635632719921288	0.327396163306022	0.196793755084046	CAALFM_C100320WA
A0A1D8PJP4	56766.4208958604	0.187058547079852	0.259474772361207	0.720912269727146	0.470963493292752	0.635814757790573	0.327012755877433	0.196669395967284	ALT1
A0A8H6F525	164796.997679866	0.104719840285204	0.145360147527428	0.720416441964907	0.471268629634365	0.635847543201552	0.326731468430743	0.196647002407191	CAALFM_C100420WA
Q59SS6	108604.547133009	-0.104876	0.14567872000408	-0.719912	0.471578957326037	0.635887289687997	0.326445582120368	0.196619855742182	CAALFM_C303740WA
A0A1D8PK65	774102.694456462	-0.0680312	0.0947234721106573	-0.718208	0.472629039165303	0.636923895637052	0.32547959806166	0.195912457271289	FAS2
P46250	350471.184973914	-0.0656187	0.0914629628363006	-0.717435	0.473105927352284	0.6371872810979	0.325041610817925	0.195732901741162	SEC14
A0A8H6C533	973924.91439104	0.0610285898799061	0.085182111123218	0.716448431192633	0.473714499055452	0.637627601582368	0.324483322547935	0.195432891493595	CAWG_03167
Q5AKU7	243468.570296118	-0.0707933	0.0989170050339909	-0.715684	0.474186598287689	0.637883813739351	0.324050724444612	0.195258417904202	DOS2
A0A1D8PC73	1179003.38235167	0.0686518071757058	0.0962243436991128	0.713455707116855	0.475563812148533	0.639259386151005	0.322791200273169	0.194322886573177	CAALFM_C100450CA
A0A1D8PH05	55764.6740597219	0.096828067801992	0.135781620518748	0.713116159845969	0.475773880593836	0.639259386151005	0.322599403882054	0.194322886573177	SNF6
A0A1D8PFX6	170685.409777273	0.0705627982241472	0.0990729656331647	0.71223060471833	0.476322	0.639616240410643	0.322099369900057	0.194080517672546	DDI1
A0A8H6BW49	479757.137468882	-0.1454	0.204754789535671	-0.710119	0.477630205890049	0.640992760008933	0.320908215721749	0.193146875794641	CAALFM_C205560WA
A0A1D8PCU5	70194.144474422	0.0854941565653404	0.120840931513906	0.707493359197596	0.479259938105123	0.642798874330568	0.319428872671151	0.191924892444553	CAALFM_C102650WA
A0A1D8PE85	54213.4655459069	-0.148879	0.211439144109677	-0.704123	0.481356106808736	0.645228079227341	0.317533514060693	0.190286741115468	BUD6
Q59NP5	39047.1306028957	-0.18489	0.26289549395999	-0.703284	0.481878665763527	0.645546330940014	0.317062300812872	0.190072582910312	SUN41
A0A1D8PQC2	520244.443417289	-0.0590706	0.0841936953034555	-0.701604	0.482926345648019	0.646567265846905	0.316119101376516	0.189386286458024	CAALFM_C604100WA
A0A1D8PLF9	19458.0137608756	0.196663776505714	0.280985817144822	0.69990641700023	0.483985749679907	0.647602681604793	0.315167425393794	0.188691361580565	CAALFM_C401960CA
Q5A4G2	50779.6756118393	-0.24385	0.34884732794751	-0.699015	0.484542613180675	0.647631961952669	0.314668022833208	0.18867172607502	MRR1
Q92211	25807085.5849924	-0.0416601	0.059603998337391	-0.698948	0.484584828723712	0.647631961952669	0.314630186782736	0.18867172607502	TDH1
A0A1D8PH55	305513.244471204	0.0726970746592323	0.104076280264213	0.698498010062237	0.48486580190361	0.647631961952669	0.314378446052153	0.18867172607502	CAWG_04175
Q9P4V2	286407.840586128	0.0524181764530996	0.0752039692362629	0.697013428751629	0.48579438989543	0.648489680850976	0.313547504869558	0.188096930274019	AGM1
A0A8H6C587	67902.7687554458	0.150971247041737	0.218717069417721	0.690258183522938	0.490031839665829	0.653760804362662	0.309775700906308	0.18458112070775	FOB64_000830
A0A1D8PC43	383398.284077259	-0.0596625	0.086536495372748	-0.689449	0.490540768536137	0.654054358048183	0.309324892841605	0.184386156233305	MVD
Q5A3J1	69257.0063199177	0.0774868069335854	0.11277867185834	0.687069688415164	0.492038814375621	0.655665612564099	0.30800063665488	0.183317593007692	MRPL51
A0A1D8PTW1	80181.7104562882	0.111393134258747	0.162411093044991	0.685871464628894	0.492794165910977	0.655930542890079	0.307334442336463	0.183142146045991	CAALFM_CR09190CA
A0A1D8PF49	1043198.72688511	0.0926811690350862	0.135136220570266	0.685835142080916	0.492817073081283	0.655930542890079	0.307314254949656	0.183142146045991	CAALFM_C111320CA
C4YFX0	75788.2	-0.0925814	0.135110730561519	-0.685226	0.493201412742891	0.656056403319569	0.306975688066648	0.183058821298983	CAWG_01358
A0A8H6F0T0	177836.468531372	0.078619224734999	0.114989951349884	0.683705174339814	0.494161355424395	0.656947333341651	0.306131220451874	0.182469445898241	CAWG_00693
A0A1D8PCP6	457933.25337739	-0.0494232	0.0724393166130978	-0.682271	0.495067660098308	0.657765952149395	0.305335442684029	0.181928610598477	AGE3
A0A1D8PND9	454963.071659535	0.0487335933306893	0.071500533063528	0.68158363640995	0.495502264930213	0.657957259707919	0.304954356023418	0.1818023168357	RET2
A0A1D8PPS1	2124690.63474012	0.061002132734355	0.0898810843301836	0.678698228764798	0.49732908868358	0.659943505267751	0.303356138223425	0.18049324082271	RPL25
Q59ZX6	43843.0016777162	-0.127588	0.188113658284532	-0.678252	0.497611902202036	0.659943505267751	0.303109240457817	0.18049324082271	UTP10
A0A1D8PQN1	162090.685572556	-0.0851435	0.125609831439107	-0.677841	0.497872573762067	0.659943505267751	0.302881796985957	0.18049324082271	CaJ7.0085
C4YE83	1254428.16912694	-0.0691687	0.102420210482775	-0.675342	0.49945849670897	0.661658301081982	0.30150059432318	0.179366234527683	CAWG_00837
Q59MV1	79925.4407672042	-0.178123	0.265491859345208	-0.670919	0.502272271685894	0.66486164625909	0.299060796728373	0.177268719385002	ASF1
Q59NB8	125503.501620594	-0.0839104	0.12517404534488	-0.670349	0.502635055265114	0.66486164625909	0.298747225697096	0.177268719385002	LKH1
A0A1D8PPZ2	56042.6516492721	0.1121229417288	0.167342306287762	0.670021491971031	0.502844089710569	0.66486164625909	0.298566650082076	0.177268719385002	CAALFM_C602680WA
C4YMF7	70127.7903630671	0.139515341758333	0.208326199336104	0.669696572984779	0.503051236767589	0.66486164625909	0.298387778935726	0.177268719385002	CAWG_02037
A0A1D8PKK1	641098.00209314	-0.0932387	0.139715459821616	-0.667347	0.504550483625126	0.666454081054425	0.297095373207203	0.176229768278149	CAALFM_C306750WA
C4YS91	56023.9189365027	-0.0893125	0.133983041052606	-0.666595	0.505030679841731	0.666699393097188	0.296682238354107	0.176069940216662	CAWG_04950
A0A1D8PML5	50998.721799414	0.116398126696893	0.1753936773297	0.663639239846089	0.506921236261989	0.667710355693886	0.295059514658997	0.175411888128005	CAALFM_C406450WA
A0A8H6BZD8	166754.18211587	0.110578920969467	0.16668354460577	0.663406344225532	0.50707034379908	0.667710355693886	0.294931788586496	0.175411888128005	FOB64_002948
A0A1D8PTZ2	55376.6494801799	0.412127688927745	0.621413062343779	0.663210534025992	0.507195725842573	0.667710355693886	0.29482441492681	0.175411888128005	CAALFM_CR09490WA
A0A1D8PG18	68520.3453255095	0.106286169922306	0.160261740354778	0.663203642285523	0.507200139088637	0.667710355693886	0.294820636030465	0.175411888128005	HMA1
C4YF48	297078.120764448	-0.0683814	0.103125004152262	-0.663093	0.507271118283341	0.667710355693886	0.29475986373669	0.175411888128005	CAALFM_C102240WA
A0A1D8PRX9	135646.180222009	0.22624697523944	0.342886005349064	0.659831465005743	0.509361988916162	0.670072947650315	0.292973467342369	0.173877915153696	CAALFM_CR01300WA
C4YG73	277541.992655875	-0.0470807	0.0714316147772565	-0.659102	0.509830403594307	0.670215608051742	0.292574269063852	0.173785462487296	VPS10
A0A1D8PRB6	228715.433932927	0.0898409688926704	0.136392292531839	0.658695350191422	0.510091419465091	0.670215608051742	0.292351981919324	0.173785462487296	CAWG_05672
A0A1D8PNE5	533909.695097948	0.0502022335683633	0.0762627899112333	0.658279530906181	0.510358528392758	0.670215608051742	0.292124623514836	0.173785462487296	SRG1
A0A1D8PND6	33014.0983352768	-0.157074	0.238944982266275	-0.657363	0.510947574626245	0.670600179103663	0.291623658022905	0.173536334915964	RIB2
A0A1D8PM87	47595.1461610357	0.153226310464825	0.233303290415895	0.656768750203556	0.511329620588901	0.670672309381149	0.291299048490547	0.173489624375355	SSK2
A0A1D8PF48	309193.088927987	-0.0468433	0.0714537418665618	-0.655576	0.512097126266565	0.670672309381149	0.290647661287407	0.173489624375355	CAWG_00340
Q5AL52	99723.3243463406	-0.067398	0.102838906763711	-0.655374	0.512226935489652	0.670672309381149	0.290537587861049	0.173489624375355	BNI1
A0A8H6F092	54607.5556164136	0.160752233409171	0.245399232772857	0.655064123847383	0.512426469379714	0.670672309381149	0.290368444874572	0.173489624375355	FOB64_006791
A0A8H6BT28	283152.379864524	-0.0742093	0.113348366009346	-0.654701	0.512660333468542	0.670672309381149	0.290170284319245	0.173489624375355	ARC35
Q5AA50	82497.6767793234	-0.109394	0.167138062274924	-0.654515	0.512779932658467	0.670672309381149	0.290068979016195	0.173489624375355	NPL4
A0A8H6C0G2	93336.0185783281	-0.0873692	0.13368698697517	-0.653536	0.513410844394207	0.671021686013478	0.289534962289382	0.173263444117447	CAWG_05072
A0A1D8PPS9	885303.565448379	-0.0660996	0.101196475600655	-0.653181	0.513639832977631	0.671021686013478	0.289341303919764	0.173263444117447	CAWG_05155
A0A8H6F483	1438143.7342826	-0.0388352	0.0596472819317146	-0.651082	0.514993848832862	0.672402580021684	0.288197958209098	0.172370628833056	FOB64_003012
C4YMA4	16865.9513308656	0.222032729456023	0.341513407739888	0.650143521232211	0.515599519154106	0.67280536678092	0.287687496339612	0.17211055295027	UTP25
A0A1D8PSN1	545140.803037224	-0.302515	0.465763435307997	-0.649504	0.516012491627465	0.672953135948387	0.287339784847182	0.172015178729481	FOB64_000003
C4YJN3	738979.831587427	0.0974860387520966	0.15019846530054	0.649048168082355	0.51630724255404	0.672953135948387	0.287091782798616	0.172015178729481	CAWG_04051
O42617	32833.727418549	-0.136715	0.211304981235006	-0.647005	0.51762871805895	0.674036891188048	0.285981636998262	0.171316333136867	PAPALPHA
A0A1D8PR43	35056.9420039316	-0.176194	0.27239034723801	-0.646842	0.517734166862198	0.674036891188048	0.285893173650388	0.171316333136867	CaJ7.0291
P0CH79	564685.972212901	0.141103029974385	0.219261640077242	0.643537236721739	0.519875560858905	0.676432446692267	0.284100598095543	0.169775568606173	IRC22-2
A0A8H6F333	74329.4655076731	0.110350019448064	0.171622935193403	0.642979443998608	0.520237438238117	0.676432446692267	0.283798397555035	0.169775568606173	FOB64_005497
Q5A8X7	113269.590313378	0.0901740373900623	0.140322436527949	0.642620236800849	0.520470548647495	0.676432446692267	0.283603840450763	0.169775568606173	FYV4
A0A8H6F0V8	401285.045660192	-0.0676115	0.105346993251505	-0.641798	0.521004448845612	0.676737849791432	0.283158568253544	0.169579532847304	CAWG_05794
A0A8H6BXS3	138651.104445859	-0.0521055	0.0815015440859054	-0.639319	0.522615546098949	0.678441282321112	0.281817675579668	0.168487733659982	CAWG_04041
A0A1D8PDX7	67537.8828907862	-0.138087	0.216712229124314	-0.63719	0.524001098664544	0.679850136032394	0.280667802437173	0.167586811216138	CAALFM_C106670WA
A0A8H6F3L9	161503.490385547	-0.0857562	0.134737716961348	-0.636467	0.524471781771856	0.680071084725935	0.280277873248203	0.16744569010152	FOB64_003042
A0A1D8PLA2	23743.0707111504	-0.165637	0.260985625518794	-0.634658	0.525651758397305	0.681210979399828	0.279301878456578	0.166718360923275	CAALFM_C401420WA
A0A1D8PHU4	194788.567636017	-0.0742902	0.117686913203371	-0.631252	0.527875448690055	0.683433864517902	0.277468536419923	0.165303505477442	CAALFM_C207010WA
Q5ANL6	519309.980833505	-0.0707195	0.112056310020656	-0.631107	0.52797077254497	0.683433864517902	0.277390118514999	0.165303505477442	SNU13
C4YKB8	1374172.47951388	-0.124549	0.19781143290343	-0.629635	0.528933131969425	0.684050416536787	0.276599228252659	0.164911888313776	RGI1
A0A8H6F4L2	43158.2755389236	-0.0973274	0.154621824867052	-0.629455	0.529051360139538	0.684050416536787	0.276502164746564	0.164911888313776	FOB64_002132
A0A8H6BTF1	143163	0.128577416815435	0.204501364718741	0.628736228691056	0.529521755795691	0.684195109385864	0.27611619187771	0.16482003446888	FOB64_005365
A0A1D8PGJ8	110483.443806975	-0.098217	0.156306733758957	-0.628361	0.529767679661404	0.684195109385864	0.275914540891319	0.16482003446888	CAALFM_C202170WA
P87163	111778.640042256	0.197008766254151	0.314928305675894	0.62556703447578	0.53159896688961	0.686168791925927	0.274415871737164	0.163569038250952	GCD6
A0A1D8PGL6	237979.677012341	0.0690845949873158	0.11060048810967	0.624631917707382	0.532212666365348	0.686569502365326	0.273914793694596	0.163315491980205	ENT3
A0A1D8PR97	28023.8098332113	-0.118618	0.190438798568322	-0.622869	0.533370625341591	0.687530246158755	0.27297090616272	0.162708191387293	CAALFM_C703240WA
A0A8H6F478	487337.134435512	0.0587134671125962	0.094307674061671	0.622573589018869	0.533564771422673	0.687530246158755	0.272812852408232	0.162708191387293	CAWG_00267
C4YHL8	228599.55231273	0.109639406393009	0.176522687230024	0.621106601726154	0.534529485877936	0.688381544953155	0.272028333110239	0.162170781331759	CAWG_03566
Q5ALY5	27513.9210755902	-0.0973174	0.157674624614772	-0.617204	0.537100008793832	0.691213610033423	0.269944840513883	0.160387719163101	NRI1
C4YEG5	513063.993628857	-0.0756298	0.122608081602361	-0.616842	0.537339202146124	0.691213610033423	0.269751473865185	0.160387719163101	CAWG_00922
A0A1D8PFU8	2791318.57469297	-0.0531869	0.0864240941566407	-0.615417	0.538279190887118	0.692029578744142	0.26899240907077	0.159875342521813	CAALFM_C114090WA
O13318	961880.86356993	-0.204136	0.331987941367031	-0.614889	0.538628158622788	0.69208521630079	0.268710946106778	0.159840427666573	PHR2
A0A8H6F261	22714.3473691163	0.134605518553892	0.21912818455195	0.614277523583374	0.539031952550918	0.692211197149903	0.268385490091099	0.159761379874187	FOB64_005600
A0A1D8PGH5	32477.0206752712	0.150464816812039	0.245599064552036	0.612644095719507	0.540111694726306	0.692884014371916	0.267516419089634	0.159339458222301	RAD7
Q59W62	50331.1234512132	0.0987234370049564	0.161165595333501	0.612559006782231	0.540167970568212	0.692884014371916	0.267471171014694	0.159339458222301	GIN4
Q5A893	248998.646009162	-0.0595622	0.0975363656540533	-0.610667	0.541420175288856	0.693659899421491	0.266465564868862	0.158853411401222	CAP01
A0A1D8PES9	35377.6771790151	0.130960603756434	0.214515190673979	0.610495710560041	0.541533483992544	0.693659899421491	0.266374684996909	0.158853411401222	CAALFM_C110230CA
C4YPN0	22354.7582174964	-0.172705	0.283004565412651	-0.610256	0.541692006262012	0.693659899421491	0.266247573240402	0.158853411401222	CAALFM_C300940WA
A0A1D8PM63	90386.1830760618	-0.116637	0.191569931837233	-0.60885	0.542624155264751	0.694116287487246	0.26550087724473	0.158567764727675	CAALFM_C404760CA
C4YKT5	46365.0277683541	-0.151166	0.248639251898787	-0.607972	0.543206322122467	0.694116287487246	0.265035184149272	0.158567764727675	CAWG_06093
Q5A895	92285.940170256	0.0916106672789802	0.150709105529125	0.607864182839809	0.543277556538237	0.694116287487246	0.26497823583307	0.158567764727675	HSE1
Q9P821	350078.647668656	-0.0489023	0.0804555975831587	-0.607818	0.543308363106156	0.694116287487246	0.264953609851424	0.158567764727675
Q59RI1	690035.177999243	0.0407882044027978	0.0671514415548961	0.607406236684489	0.54358135058078	0.694116287487246	0.264735451642991	0.158567764727675	ILS1
C4YFA1	22926.0689955767	0.10889248429646	0.179570102405144	0.606406538939194	0.544244827401206	0.694571752669859	0.264205689878579	0.158282882858053	CAWG_01215
A0A8H6C2Q6	102497.770654616	0.0790401730633823	0.130461432280483	0.605850876245567	0.544613782177163	0.694651043858647	0.26391137245666	0.158233307331539	CAWG_01325
A0A1D8PRL2	33393.0629928834	0.131007836014076	0.218618007278453	0.599254552015068	0.549003149790484	0.699565424130678	0.260425163869212	0.15517166357348	CAALFM_C704260WA
A0A1D8PSS1	140339.062696673	-0.0552895	0.0923011291033589	-0.599012	0.549164965388503	0.699565424130678	0.260297176868237	0.15517166357348	CAALFM_CR04450CA
Q5APR8	86461.6172163018	-0.0715898	0.119581570278504	-0.598669	0.549393694392379	0.699565424130678	0.260116329455519	0.15517166357348	CLA4
A0A1D8PQR2	85341.953938098	0.137653346481073	0.230307383960992	0.597694021414389	0.55004411538469	0.699999930989847	0.259602477233381	0.154902002801072	CAALFM_C701020CA
A0A1D8PQM9	234214.600980088	-0.0418887	0.0704003775720802	-0.595007	0.551838656351133	0.701889167403913	0.258187880420869	0.15373146021353	CaJ7.0069
C4YQ30	7803851.79689637	0.0538159839696049	0.0907778543888429	0.592831636437302	0.553293833136975	0.703344883897872	0.257044170287398	0.152831667234408	CAWG_02584
A0A8H6BRR1	47607.8147406852	0.130772263499569	0.220787719303828	0.592298629253072	0.553650633644904	0.703382003255342	0.256764198704811	0.152808747743394	CAALFM_C111250WA
Q5ANG8	33923.9429551644	-0.104927	0.17728313854007	-0.59186	0.553944395673266	0.703382003255342	0.256533827084273	0.152808747743394	CAALFM_C304750WA
A0A8H6C3T1	87560.7835819276	0.0866032168742418	0.146641731437665	0.590576884391572	0.554803956814556	0.704067781343384	0.255860450236461	0.15238552886017	CAWG_03373
A0A8H6C1B5	114985.973880216	-0.0842768	0.142811630570969	-0.590126	0.555106444212871	0.704067781343384	0.255623730928191	0.15238552886017	CAWG_03012
Q5ADR2	256944.497802694	0.0779855694796766	0.132285412482669	0.58952508833802	0.555509087421064	0.704147294916953	0.255308832160482	0.152336484780389	PRO2
A0A8H6BTG8	129407.423887536	-0.0731541	0.124180398502686	-0.589095	0.555797503361175	0.704147294916953	0.255083408402296	0.152336484780389	CAALFM_C503410CA
Q5ACI8	5674744.01438257	-0.0438534	0.074499398144343	-0.588641	0.556102192275403	0.704147294916953	0.254845392836724	0.152336484780389	CPR6
A0A1D8PKT0	75048.9648491562	-0.0811319	0.138567122120625	-0.585506	0.55820731290743	0.706211943061608	0.253204478247711	0.151064942165311	FOB64_001620
C4YPU7	53334.598826791	-0.167348	0.285925191235217	-0.585284	0.55835661575984	0.706211943061608	0.253088333701652	0.151064942165311	CAWG_02501
O74201	77390.7602400394	-0.110928	0.189784894229123	-0.584491	0.55888979075566	0.706491617124966	0.25267382357246	0.150892986905258	UBC2
Q5A4N0	25709.788859846	-0.118702	0.203908528046363	-0.582132	0.560477454395219	0.707566203238624	0.251441852522493	0.150232919257942	ATG15
A0A1D8PD11	1306499.94193873	0.0537733655414671	0.0923805987642462	0.582085050982359	0.560509393930073	0.707566203238624	0.251417104393171	0.150232919257942	CAALFM_C103510CA
Q59TA2	65215.3948024879	-0.128197	0.220438288782253	-0.581553	0.560867712309883	0.707566203238624	0.251139560470531	0.150232919257942	CAALFM_C101940CA
A0A8H6C3S7	26758.9426719658	0.118877107629949	0.20456444300875	0.581123023539649	0.561157542516911	0.707566203238624	0.250915195356005	0.150232919257942	CAALFM_C603430CA
A0A1D8PQN2	40684.1045544974	-0.148812	0.256172092977768	-0.580908	0.561302518116859	0.707566203238624	0.25080300944289	0.150232919257942	CaJ7.0080
Q59XQ1	176950.953374269	0.0637067956179905	0.110187497886632	0.578167186294908	0.56315125032269	0.709162878742146	0.249375	0.149254005698563	HAL22
C4YI10	56156.3668386903	-0.0866507	0.149888334147635	-0.578101	0.563195607764301	0.709162878742146	0.249340740817587	0.149254005698563	CAWG_03717
A0A1D8PCD0	92361.5243760836	0.0692368893647295	0.12009985904676	0.576494343242925	0.56428109228765	0.710134737598243	0.2485045016575	0.148659242486818	CAWG_01280
P43064	40608.975782675	0.141395659156544	0.245933565931378	0.574934367421797	0.565335685795392	0.710929824769753	0.24769359961884	0.148173265964154	EFG1
A0A1D8PTZ8	156850.086250054	-0.0640282	0.111551151671951	-0.57398	0.565981028275901	0.710929824769753	0.247198126149499	0.148173265964154	CAALFM_CR09520CA
P22011	9046902.25952047	-0.0580805	0.10122901834456	-0.573753	0.566134840590062	0.710929824769753	0.247080117310409	0.148173265964154	CYP1
Q5AQ12	321673.646637314	0.07226369123211	0.125960152170531	0.573702793993736	0.566168937305594	0.710929824769753	0.247053961757986	0.148173265964154	CAF20
A0A8H6BYT4	212881.804137849	-0.0700453	0.122400533386524	-0.572263	0.567143708661581	0.711759066746019	0.246306881193903	0.147666991883592	TOA2
A0A1D8PJ64	65398.7053130399	-0.160325	0.280516521311827	-0.571534	0.567637610510543	0.711984238335661	0.245928836794465	0.147529620519907	ARF3
A0A1D8PSU5	17256.4250826707	0.189583237154409	0.332795121979164	0.569669519273419	0.56890186730059	0.713123678807069	0.244962640749698	0.146835142847465	CAALFM_CR04710WA
C4YNE6	55377.6622240433	-0.0681123	0.119649	-0.569265	0.56917601042596	0.713123678807069	0.244753412802767	0.146835142847465	CAWG_01405
A0A1D8PPK7	55297.7830768472	0.0982866276707023	0.17411254989376	0.564500535605703	0.572413535743763	0.716783321307455	0.242290105119598	0.144612108742709	CAALFM_C601350WA
A0A8H6F366	776817.908308847	-0.162367	0.289475425047001	-0.560902	0.574864011132429	0.719453908902056	0.240434879135952	0.142997023479532	FOB64_004375
P53704	518099.574996124	0.0638104712108303	0.114244550549896	0.558542800542257	0.576473786477618	0.721069973804048	0.239220436239107	0.142022588592058	GFA1
A0A1D8PHI5	168605.018567258	-0.0688196	0.123600129048769	-0.556793	0.577669128875514	0.72190376380793	0.238320840901123	0.141520693888621	COX9
Q59WC6	152500.291080593	-0.0834596	0.149936372752791	-0.556633	0.577778100715534	0.72190376380793	0.238238923064061	0.141520693888621	YPD1
Q5A455	339993.689320922	-0.0584795	0.105276995439588	-0.555482	0.578564761349795	0.722487931437361	0.237648021461253	0.141169403040528	SEC23
A0A8H6BX47	167690.997941488	-0.0883031	0.159666700143292	-0.553047	0.580231436931234	0.723610640256266	0.236398744826875	0.140495055727913	CAALFM_C500310CA
A0A1D8PQ26	1163056.46318421	0.0417473931958468	0.0755240218230983	0.552769730584962	0.580421098074165	0.723610640256266	0.236256809517115	0.140495055727913	ADO1
A0A1D8PGI8	111885.086232504	0.15325935878672	0.277258298189323	0.552767436674043	0.580422669039478	0.723610640256266	0.23625563405908	0.140495055727913	ARO3
A0A8H6F4Y7	83942.1756308522	0.0784117128224741	0.142203447573876	0.551405146360732	0.581355973594545	0.724054221545296	0.235557860678644	0.140228909995964	FOB64_001179
Q5AJD0	193490.784434969	0.0351741960940893	0.0638006000545465	0.55131450274789	0.581418098396355	0.724054221545296	0.235511453626249	0.140228909995964	DBP5
C4YJ21	98095.747316297	-0.0736072	0.133703102083043	-0.550527	0.58195764435286	0.724321845999903	0.235108622726768	0.140068416008545	CAWG_03833
Q59SI2	37188.9699212254	0.137379627498536	0.250025271824393	0.549462966267767	0.582687772799895	0.724321845999903	0.234564095109179	0.140068416008545	PAM18
A0A1D8PI20	62468.8497160392	-0.0964261	0.175574829701236	-0.549202	0.582866589251657	0.724321845999903	0.234430838349286	0.140068416008545	CAWG_05830
C4YRJ8	134477.662727817	-0.0650144	0.118500229500019	-0.548644	0.583249797838095	0.724321845999903	0.234145403066254	0.140068416008545	CAWG_04698
A0A8H6C661	85457.3940411177	-0.0513252	0.0935736637305069	-0.5485	0.583348442185535	0.724321845999903	0.234071957565659	0.140068416008545	FOB64_000638
A0A1D8PG77	24869.2404186941	-0.0925766	0.168872846913095	-0.548203	0.583552582643032	0.724321845999903	0.233920004532382	0.140068416008545	CAALFM_C200730CA
Q5AEN2	1124635.89267724	0.0705498009526392	0.129544839537616	0.544597540160243	0.586030346921799	0.726998742701892	0.23207989394875	0.13846634022501	RPL9B
C4YRK4	470747.162890667	0.0612852162558241	0.113161413166986	0.541573443991805	0.588112390107494	0.72907440918599	0.230539670965872	0.137228145413486	CAWG_04704
A0A8H6BZU8	131026.373908714	-0.0641486	0.118620227516947	-0.54079	0.588652354693196	0.72907440918599	0.230141114402229	0.137228145413486	FOB64_002468
Q59WU2	90414.9731653662	-0.101855	0.18835418744145	-0.540765	0.588669620137804	0.72907440918599	0.230128376531907	0.137228145413486	CAALFM_C601050WA
A0A8H6BSL9	253079	0.0385155300846015	0.0714389728466801	0.539138911855048	0.589791007829307	0.730063882846119	0.229301853147196	0.136639136107379	CAWG_06027
A0A1D8PMT8	229975.442246555	-0.0496518	0.0924216483052045	-0.537232	0.591107701444439	0.731293899491918	0.228333382263304	0.1359080494775	CAALFM_C500030WA
C4YHA4	72648.7307184489	0.100534896528481	0.187460968791569	0.536297754015459	0.591752782611346	0.731692135353406	0.227859691202156	0.135671612987618	CAWG_03449
A0A8H6F6Q9	280648.32490834	0.0601118963261713	0.112336692529814	0.535104737129568	0.592577434437998	0.732311851292373	0.227254890631283	0.135303937446881	GIM3
A0A1D8PMG0	35909.8148074139	-0.15548	0.291192757649853	-0.533942	0.593381970189169	0.732906045012699	0.226665653783102	0.134951696229085	NIF3
C4YJB4	78589.0468499043	-0.101046	0.190493114188538	-0.530443	0.595804867977394	0.735497394275256	0.224895952737149	0.133418861554918	CAWG_03927
Q5ABC6	53255.159495316	-0.0922006	0.174210459060461	-0.529249	0.596633027725963	0.736118351374158	0.224292709133333	0.133052355205208	MOB2
Q875H9	132015.997358797	-0.0873819	0.165421304813509	-0.528238	0.59733383093306	0.736581586727913	0.223782887611091	0.132779141960081	CDC24
A0A1D8PSB2	62670.3855538524	0.155049662623373	0.295998285489626	0.523819461882684	0.600404115702743	0.739937986744337	0.221556339378694	0.130804676408587	FOB64_004548
P53698	1611674.67122449	-0.0978825	0.18702951492223	-0.523353	0.600728325313387	0.739937986744337	0.221321889881713	0.130804676408587	CYC1
A0A8H6F0X2	47156.1894425169	-0.0930312	0.177966257644323	-0.522746	0.601150929245979	0.739937986744337	0.221016477232608	0.130804676408587	BLM3
A0A1D8PGI9	150320.258779827	-0.0589217	0.112842410520194	-0.522159	0.601559679695938	0.739937986744337	0.220721280581963	0.130804676408587	CAALFM_C202020WA
O74161	166607.673467387	-0.0515171	0.0987409945273548	-0.52174	0.601851692367452	0.739937986744337	0.220510513927571	0.130804676408587	CHS5
A0A1D8PEM5	1879433.06158166	0.1479920007326	0.283779977587458	0.521502616184364	0.602016683561426	0.739937986744337	0.220391473063991	0.130804676408587	CAWG_00467
Q5AM50	36712.3545033258	0.124585325358358	0.239609740082677	0.519951005812075	0.60309772374424	0.740864485380879	0.21961231067211	0.130261223374951	NMD4
Q5AGC1	76765.8743193532	0.0788829371691429	0.151996872183571	0.518977371283493	0.603776521415595	0.741296119568822	0.219123779053731	0.130008273255108	FIP1
A0A1D8PT60	148077.589883787	-0.0519125	0.100445529508774	-0.516822	0.605280290480368	0.742602702843511	0.218043467628798	0.129243474409771	ARC40
A0A1D8PH13	71994.3033651311	0.0816306878622586	0.158042132069837	0.516512190725111	0.605496726788481	0.742602702843511	0.217888200236111	0.129243474409771	CAWG_04157
C4YK61	99459.3377729899	-0.104098	0.202059155241545	-0.515184	0.606424636670392	0.743338049497438	0.217223163324783	0.12881363624879	CAWG_05857
A0A8H6BSR1	95980.7503489304	-0.0946456	0.184601735049965	-0.512701	0.608160214795616	0.745062081329694	0.215981994352826	0.12780753872068	FOB64_006324
A0A8H6C184	137261.331566266	-0.137342	0.268148669294489	-0.512188	0.608519560693703	0.74509912677693	0.215725456933013	0.127785945575952	FOB64_003073
A0A8H6F4I1	433115.035099952	-0.0637868	0.125598355786267	-0.507863	0.611549431642579	0.748404277426378	0.213568433113463	0.125863739000243	CAWG_02948
A0A8H6BX12	45749.1266301097	-0.104994	0.207328009434547	-0.506414	0.612566143084041	0.749243515906142	0.212847010595254	0.125377006831924	FOB64_005587
Q5A109	9287444.43392206	0.0474661538449053	0.0947022088821879	0.501214854491456	0.616219921124265	0.753305562324695	0.210264265943623	0.123028825773305	UBI3
A0A8H6F1R1	66305.3522471512	0.116788313463713	0.234365185892276	0.498317670429914	0.618260155065621	0.755252919795628	0.208828741521065	0.121907587075962	FOB64_006538
A0A1D8PKJ8	50058.3392546914	-0.0932227	0.187215464768624	-0.497943	0.618523981066841	0.755252919795628	0.208643457484986	0.121907587075962	CAALFM_C306760WA
A0A8H6C4E2	2285818.70908875	-0.054041	0.10861796392695	-0.497532	0.618813677659404	0.755252919795628	0.208440095641131	0.121907587075962	FET3
A0A1D8PU31	36866.0168217345	-0.152392	0.306849186155611	-0.496635	0.619446398020051	0.755617804481355	0.207996268063178	0.121697817429788	CAWG_02251
A0A1D8PE45	56593.8711222175	0.158765779033231	0.32149199531888	0.493840535207587	0.621418803300017	0.757615600792267	0.206615609713344	0.12055109093689	CAALFM_C107840WA
Q59XV0	108851.241279681	-0.110184	0.223688068239198	-0.492577	0.622311478646262	0.758295580008147	0.205992188302441	0.12016147544383	SET2
A0A1D8PPJ1	151802.172390489	-0.117352	0.239309703351096	-0.490375	0.623868210225798	0.759784	0.204907143677639	0.119310110933304	CIC1
Q9HGY5	107212.364045006	-0.0912248	0.186727493130347	-0.488545	0.625163946380554	0.760952244411599	0.204006075981497	0.11864259768318	PHO85
A0A8H6C2J0	292538.668292901	-0.0467135	0.0958073387175884	-0.487577	0.625849495610648	0.761377355218972	0.203530093442043	0.118400044056576	FOB64_002321
A0A1D8PET7	119742.850558087	-0.0760199	0.156399442170084	-0.486063	0.626922761920312	0.762273433398274	0.202785961781824	0.117889215910914	CAALFM_C110190WA
Q5AP68	41868.7714823235	0.081993641679654	0.170027119867367	0.48223860842679	0.629636453044054	0.765162066393848	0.200910136275435	0.116246568655444	CAALFM_C110250CA
A0A8H6F527	327125.867352472	-0.0455077	0.0944609442513481	-0.481762	0.629975198709599	0.765163009591487	0.20067654780925	0.116246033310978	FOB64_001391
C4YS59	90340.2602544131	0.0811630113751859	0.169250012310118	0.479545084029125	0.631550903191553	0.766665546823418	0.199591639432856	0.115394053061328	CAALFM_C604650WA
A0A1D8PDB0	256276.862222195	0.0477102121546593	0.0997994323313814	0.478060957263152	0.632606819546948	0.76703729315144	0.198866130669355	0.115183520254215	CAWG_00970
A0A8H6BX01	49907.7636470957	-0.0831523	0.174006521629597	-0.477869	0.632743684982251	0.76703729315144	0.198772180568835	0.115183520254215	CAWG_00188
A0A1D8PDG5	44532.4495659329	0.0916253634447964	0.192109924805442	0.4769423731626	0.633403157496554	0.76703729315144	0.198319776013188	0.115183520254215	CAALFM_C104980CA
Q59R09	34391.1042289834	-0.0852459	0.178744501666231	-0.476915	0.633422842614306	0.76703729315144	0.19830627907199	0.115183520254215	ATM1
A0A1D8PU03	143860.224480037	0.0501263610219861	0.105145212839001	0.476734600354465	0.633551121110068	0.76703729315144	0.198218336233949	0.115183520254215	WAL1
A0A1D8PU55	41076.9268735828	-0.106752	0.224386959293757	-0.475747	0.634254372310571	0.767163936842047	0.197736530233454	0.115111820851231	CAALFM_CR10230WA
A0A1D8PJD1	149402.039679421	-0.0792398	0.166597324641078	-0.475636	0.634333431876463	0.767163936842047	0.197682398965379	0.115111820851231	RAD50
A0A1D8PTX1	330981.726595747	0.0700992366602823	0.147672150917273	0.474695033727465	0.635004358233779	0.767565332109597	0.197223293998756	0.114884648857759	ARP2
A0A8H6BY83	64802.8551036893	-0.133807	0.282927589217024	-0.472938	0.636257157417226	0.768669265951227	0.196367319139551	0.114260483175077	FOB64_003654
O93875	173600.674364545	0.0504355369772959	0.107123429836948	0.470817047718352	0.637771389423628	0.769624665346229	0.195334967209933	0.113721022243493	ERG3
A0A1D8PQX8	161158.308586291	-0.044453	0.0944600668378281	-0.470601	0.637925517866297	0.769624665346229	0.19523002514713	0.113721022243493	CAWG_05529
G1UA52	61654.4990480586	-0.093166	0.198078992232313	-0.470348	0.638106697102635	0.769624665346229	0.195106697315461	0.113721022243493	CaJ7.0157
A0A1D8PU33	121375	-0.0846765	0.180191113234197	-0.469926	0.638407739187375	0.769624665346229	0.194901856829634	0.113721022243493	CAWG_02262
Q5AF03	1622682.07066231	0.0609645727414172	0.130120035033086	0.468525640389779	0.639408739411542	0.770421174043497	0.194221432105198	0.11327178968949	GLX3
Q5AHZ2	171150.379171647	-0.0818488	0.175112588437574	-0.467407	0.640209040645766	0.770975142564902	0.193678197303966	0.112959624051412	CAALFM_C103600WA
Q9UR66	1134878.69474105	0.0601873997936966	0.130048895701594	0.462805927485926	0.643503482105554	0.774530506904293	0.191449098712763	0.110961471746908	NDK1
A0A1D8PRE8	17130.7400081731	-0.163657	0.354944605007076	-0.461077	0.644743014209604	0.775124636782233	0.190613354745134	0.110628459152181	CaJ7.0404
A0A1D8PH08	2492487.9310756	0.0469036411661916	0.101817687274712	0.460662998950681	0.645040405323457	0.775124636782233	0.190413080311387	0.110628459152181	COX6
A0A1D8PKG5	100714.706182495	0.0633136849803462	0.137539091037658	0.460332291733781	0.645277726178889	0.775124636782233	0.190253325694908	0.110628459152181	CAALFM_C306370CA
A0A8H6F4Z9	126742.166122595	0.055300830814079	0.120164735450524	0.460208484683498	0.645366581419836	0.775124636782233	0.190193527126603	0.110628459152181	CAALFM_C400410WA
Q5ADM9	294481.501989645	-0.0792892	0.173015234348906	-0.458279	0.646752309502293	0.776377109604025	0.189262011776767	0.109927277661843	PMT2
A0A8H6C4B2	65152.5799241818	-0.078767	0.17273221929737	-0.456007	0.648385180612958	0.77792477419594	0.188166919874674	0.109062397523372	FOB64_002112
P83779	4374801.24533346	0.0317372656546714	0.0702403133403691	0.451838326814968	0.651385456677138	0.781110526439111	0.186161942048971	0.107287509494788	PDC11
A0A1D8PNW6	69185.6355290948	0.0681274289578169	0.151133739510095	0.450775777656626	0.652151160735726	0.781614731554094	0.185651728402158	0.107007263807757	CAALFM_C504170WA
Q5A932	129208.021211149	-0.0520321	0.116020064849558	-0.448475	0.653810353698291	0.783188698821656	0.184548206241989	0.106134	GAC1
A0A8H6F0Q9	120117.702783108	0.106309039751971	0.237678698426976	0.447280469202976	0.654672566882399	0.783490439966433	0.183975857185858	0.105966298359596	CAWG_04262
A0A1D8PC77	375094.906477195	0.038309811711534	0.0857134078586526	0.446952380830657	0.654909442479104	0.783490439966433	0.183818747871691	0.105966298359596	FOB64_002238
C4YGN5	156795	0.0622810336923634	0.139428532124164	0.446687867565735	0.6551004429578	0.783490439966433	0.183692106912034	0.105966298359596	CAWG_03215
Q5AH25	63976.6433555866	-0.106413	0.238659942478102	-0.445877	0.655685968617663	0.783776680544029	0.18330410993898	0.105807662090001	EXO70
C4YEC0	1559101.48943182	0.0316456255380672	0.0711085093801928	0.445032891476727	0.656295984645593	0.784091878225659	0.182900252838302	0.105633044626159	CAWG_00875
C4YLT6	92570.840355983	0.0857569825989992	0.193197861134958	0.443881635620665	0.657128162468746	0.784431800613883	0.182349919900213	0.105444808488212	CAWG_01805
A0A1D8PIB2	346238.270190538	0.0319115486726286	0.0719245847274087	0.443680680167596	0.6572734654437	0.784431800613883	0.182253900115783	0.105444808488212	ASN1
O43101	117383.831038092	-0.0734554	0.165911513288107	-0.442738	0.657955074527041	0.784831553598115	0.181803759199257	0.105223544774297	CBF5
A0A8H6C2T9	115218.378688437	-0.0448811	0.101516458273492	-0.442106	0.658412271825347	0.784963340396306	0.181502083117228	0.105150625338012	CAALFM_C406730CA
Q5A0L7	88194.2064778785	-0.0823481	0.187606939179616	-0.43894	0.660705230156521	0.787282442670718	0.179992255293807	0.103869433730402	SHE9
Q59ZW9	249735.850733945	0.0478166242642041	0.109182350305399	0.437951959547069	0.661421108605589	0.78772087842349	0.179521949118955	0.103627643468164	PAM16
A0A1D8PLT6	105310.045103036	0.0869078430946261	0.199329972369322	0.435999875290213	0.662836820052573	0.788991882544178	0.178593374873233	0.102927464958394	CAALFM_C403410WA
A0A1D8PDA0	264805.004646027	0.0264492685900315	0.0608018077497118	0.435007930996211	0.663556670688059	0.789433684938395	0.178121980537145	0.102684346307932	CAALFM_C104430CA
A0A8H6C332	445524.732153917	0.0392017492312805	0.0903294890171107	0.433986172819539	0.664298481984261	0.789901136140949	0.17763673998147	0.102427261513692	CAWG_05660
P43067	340767.562771592	-0.157086	0.363258409378318	-0.432435	0.665424938454391	0.790825228693302	0.176900926896451	0.101919484391855	ADH1
A0A1D8PHG1	387802.539419083	-0.056133	0.130359097205924	-0.430603	0.666757222737554	0.791992839600116	0.176032271059048	0.101278744845122	CAWG_04318
A0A8H6C3B3	96424.3259295356	0.0545603402317476	0.1269013625292	0.429942903246553	0.667237175432288	0.792147333601836	0.175719764775397	0.101194035305168	CAWG_02830
A0A1D8PEA9	199279.930378502	0.049416688424272	0.11553712045174	0.427712654002949	0.668860335963826	0.793511027916701	0.174664557347988	0.100447033206436	CAALFM_C108110WA
Q5AKW2	160295.438492848	0.0639031264672361	0.149515399941234	0.427401635499439	0.669086816383826	0.793511027916701	0.174517527329003	0.100447033206436	MYO2
A0A1D8PTD9	36042.626278085	0.0899572621085717	0.211532131224816	0.425265237898848	0.670643331524906	0.79494057726303	0.173508389418693	0.0996653341501863	DSL1
A0A8H6C4B6	196700.89172876	0.045300831733896	0.107674324594099	0.420720834838455	0.673958945327264	0.798369868455697	0.171366558006034	0.0977958622647232	CAWG_06062
Q5A2A5	512398.640870484	-0.029996	0.0713622568218142	-0.420334	0.674241691027956	0.798369868455697	0.171184396840876	0.0977958622647232	GRS1
Q5ADR6	82702.938138268	-0.0560002	0.133514299368253	-0.419432	0.674900407089735	0.798383235053239	0.170760309898658	0.0977885912100537	GCD2
A0A1D8PRI1	88124.0495790678	-0.0564534	0.134620198744109	-0.419353	0.674958264969921	0.798383235053239	0.170723080285463	0.0977885912100537	CAWG_05734
A0A1D8PD39	245170.852707906	0.0517209170539902	0.123984484927119	0.417156365043521	0.676564039312389	0.799864744127022	0.169691089526517	0.0969834453149246	HMG1
A0A1D8PMF0	17918.6	0.0943162115313284	0.226823648886639	0.415812954223594	0.677546878876424	0.80034143059381	0.169060650958334	0.0967247007712303	CAALFM_C405900CA
Q5AEI1	307596.177150908	0.0374899438332467	0.0901983526091752	0.415638897482847	0.67767425903195	0.80034143059381	0.168979010409401	0.0967247007712303	NUO2
G1UAD0	611525.943014499	-0.028513	0.068794476591026	-0.414467	0.678532258145858	0.800936930366122	0.168429500691461	0.0964016810098722	CaJ7.0305
A0A1D8PLT5	77532.567146503	-0.109815	0.265817367675635	-0.413121	0.679517731380869	0.80168220106633	0.167799206274538	0.0959977584937761	CAALFM_C403290WA
A0A1D8PPV5	123150.097883098	0.0696190557261928	0.16902292379888	0.411891204822799	0.680419167593539	0.802327601787382	0.167223460693134	0.0956482668804494	SEC27
P52495	531760.275845274	-0.0220086	0.0535342850128084	-0.411113	0.680989700471285	0.802582343501817	0.166859456460655	0.0955103988061147	UBA1
A0A1D8PM60	310675.704939237	-0.0390242	0.0954688874220486	-0.408764	0.682712867823203	0.804194553981129	0.165761911456298	0.0946388722725909	CAALFM_C404870CA
C4YLS4	100005.261845333	0.0625762646222085	0.153663411847311	0.407229436532283	0.683839483452559	0.805102751189077	0.165045827566135	0.0941486892883815	CAALFM_CR04580WA
A0A8H6BWC7	135464.385628266	0.0770655426310784	0.19021812095896	0.405143012887325	0.68537239101088	0.806488094204071	0.164073394322739	0.0934020395082993	FOB64_004765
Q5AG40	106923.469736281	-0.085088	0.210288840618071	-0.404624	0.685753671638499	0.806517564981591	0.163831858432772	0.0933861697610573	VPS4
A0A8H6F045	65316.0322812254	-0.0762784	0.189020728219516	-0.403545	0.686547388313117	0.806904009600598	0.163329480608432	0.0931781264679098	CAALFM_C504900CA
A0A1D8PGQ1	122309.927324604	0.0504577363140039	0.125140648884174	0.403208204239901	0.686795064708637	0.806904009600598	0.163172834328691	0.0931781264679098	CAALFM_C202670CA
A0A1D8PS81	95460.801306061	-0.0533437	0.132502670454558	-0.402585	0.687253182184111	0.807023446299185	0.162883240568815	0.093113847619393	CAALFM_CR02510WA
C4YJ98	181466.364956013	0.0387582814347038	0.0964166609258465	0.401987385401291	0.687693310009819	0.80712164534071	0.162605200523401	0.0930610056510518	CAWG_03911
A0A1D8PQD2	44774.2362114966	-0.100966	0.251637760676852	-0.401236	0.688246590902973	0.807352477618825	0.162255931123435	0.0929368176149752	CDC39
A0A1D8PNA3	92591.1070322806	0.0662523511576705	0.165416478024686	0.40051844863837	0.688774698082917	0.807553555908712	0.161922814929543	0.0928286661927041	CAALFM_C501870WA
O94083	3745293.14174009	0.0404180388579443	0.101365399732168	0.398736047652737	0.690087703723319	0.808660324289332	0.161095710969146	0.0922338643765942	ANB1
A0A1D8PFH2	97057.3396388519	-0.063701	0.15994521662106	-0.398267	0.690433041895441	0.808660324289332	0.160878432864275	0.0922338643765942	CAALFM_C112680WA
C4YFU7	65321.1774137778	0.0866157498051014	0.218251570123819	0.396861977927409	0.691469243816844	0.809455205791797	0.160227132311989	0.0918071795427384	CAALFM_C113790CA
A0A8H6F4D6	152827.421943148	0.025964594696716	0.0659005933209966	0.393996372236659	0.69358371760297	0.811510871655361	0.158901110800278	0.0907056576389745	CAALFM_C602530CA
C4YEY9	380611.489563028	0.046440944030737	0.118374933676049	0.392320760726505	0.694821225873374	0.812166759536931	0.15812692289783	0.0903547893413093	CAWG_01098
Q5A8K2	499234.294130867	-0.0283777	0.0724293094895395	-0.391799	0.695207097188949	0.812166759536931	0.15788580293703	0.0903547893413093	ALA1
A0A8H6BYM1	272514.735627036	-0.0341429	0.087148099709934	-0.39178	0.695220485858027	0.812166759536931	0.157877439142797	0.0903547893413093	CAALFM_C101300WA
A0A8H6EZZ4	3671332.16652617	0.024410861198277	0.0625243729633728	0.390421527498996	0.696224871785012	0.81256849666491	0.157250466133539	0.0901400193093958	CaJ7.0374
C4YHC6	101527.907995772	-0.0599608	0.153610200022649	-0.390344	0.696282192371875	0.81256849666491	0.157214711895404	0.0901400193093958	CAWG_03472
A0A1D8PRL6	168347.612394953	0.0543772513580125	0.139984258434038	0.388452615789193	0.697681113359379	0.813781576839585	0.156343033470367	0.0894921463424962	CAWG_01376
A0A8H6BWX2	172484.134204095	-0.064691	0.16685450309796	-0.387709	0.698231411416748	0.813908880159309	0.156000617426588	0.0894242131194941	CAALFM_C209970CA
A0A8H6F4R0	79769.2124040302	0.0617005877908006	0.159432254867033	0.387001914024606	0.698754790966897	0.813908880159309	0.155675201383369	0.0894242131194941	CAALFM_C703640CA
Q5AMQ2	1271632.19607201	-0.0356906	0.0922599567572992	-0.386848	0.698868755755166	0.813908880159309	0.155604375045472	0.0894242131194941	CLC1
O93827	1371798.12671642	-0.0262723	0.0683148794766344	-0.384577	0.700551194061946	0.815224407022735	0.154560122353624	0.0887228264542579	MPG1
A0A8H6F286	1609670.61738683	0.036726778379639	0.0955553730862871	0.384350740240159	0.700718505329613	0.815224407022735	0.154456413038159	0.0887228264542579	CAWG_03934
A0A1D8PMP0	204339.137007268	0.0441197313463609	0.115228764174342	0.38288817607735	0.701802678669818	0.816066391632495	0.153784978484106	0.0882745074879034	FOB64_001501
A0A1D8PSQ6	50996.4138814948	0.0605202339800329	0.158547372678764	0.381717041143623	0.702671258538186	0.816656945241505	0.153247810108072	0.0879603401344352	CAALFM_CR04390CA
A0A1D8PPJ2	41248.8582963671	0.103592265330086	0.271944808376869	0.380931211551296	0.703254291979802	0.816915196019637	0.152887608643804	0.087823025245192	CAALFM_C601220CA
Q5ABV6	313082.627283548	-0.0322497	0.0847739502196917	-0.38042	0.703633819422213	0.816936906241995	0.152653294803731	0.0878114836500152	SHE3
A0A1D8PJ86	36450.994546485	-0.0741882	0.195335904266252	-0.379798	0.704095215445033	0.817053597010536	0.152368606843342	0.0877494537216261	CAS4
P53696	1599802.78469763	0.104668890066406	0.276156085111146	0.37902076292934	0.704672445569956	0.817294727252913	0.152012710155749	0.0876213029071521	PFY1
G1UAK2	25210.4827532119	-0.0673189	0.177835425638583	-0.378546	0.705025001026917	0.817294727252913	0.151795482135532	0.0876213029071521	CAALFM_C701460CA
A0A1D8PRB9	49142.0029325163	0.116586836529815	0.31101300747756	0.374861609407856	0.707763391818192	0.820049293283719	0.150111904459899	0.0861600413264196	CAALFM_C703480WA
A0A8H6EZW0	519434.075161279	-0.0456286	0.121977058632854	-0.374075	0.708348565003189	0.820166395105452	0.14975298156762	0.0860980291466241	CAWG_04576
A0A8H6C643	105862.898278535	0.0840910638712159	0.224991733698167	0.373751792961542	0.708588987997467	0.820166395105452	0.149605601211275	0.0860980291466241	CAALFM_C300270CA
A0A1D8PGH7	12337.3853379753	0.129156568864781	0.34664713967437	0.372588012657791	0.709455095968445	0.820749278115769	0.149075087437331	0.0857894905790986	CTF1
Q5ANH3	71694.869065325	-0.0607839	0.16425045607185	-0.370068	0.711331510277902	0.822499764693141	0.147927952673285	0.0848642176241704	CAALFM_C304700WA
A0A1D8PMH6	269697.687027363	-0.0277776	0.0757647192754403	-0.36663	0.71389498577374	0.825042495044282	0.146365668410425	0.083523681888928	CAWG_03214
Q5A013	66004.3719636932	-0.0839917	0.229484993433956	-0.366001	0.714364425734346	0.825163806052327	0.146080180787974	0.0834598296282162	EFM7
A0A1D8PG20	1657998.39013288	-0.032056	0.0880172593500125	-0.364201	0.715708060082251	0.825697618782184	0.145264091868725	0.0831789678580649	ARO8
C4YJI5	1292106.50700336	-0.0454442	0.124932884946034	-0.363749	0.716045814270949	0.825697618782184	0.145059189635542	0.0831789678580649	CAWG_04000
A0A8H6F2N4	371229.689944932	-0.0642073	0.176820407288059	-0.363122	0.716514077486316	0.825697618782184	0.144775272517765	0.0831789678580649	CAWG_05451
A0A8H6BYN2	644956.459607793	-0.0387014	0.106609488776639	-0.363021	0.716589433498818	0.825697618782184	0.144729600031183	0.0831789678580649	AAT2
A0A1D8PL37	69387.0226974809	0.0626962045361025	0.172863003103072	0.362693019388996	0.71683421488452	0.825697618782184	0.144581273740855	0.0831789678580649	FOB64_002755
A0A1D8PTU9	92709.8982959897	0.0703542875144724	0.194106866910032	0.362451306511899	0.717014805002551	0.825697618782184	0.144471876878182	0.0831789678580649	CAWG_02164
A0A8H6F7D3	54922.1341928324	0.0689695260895846	0.190860514936771	0.361360892861643	0.717829678587475	0.826215756137287	0.143978589774978	0.0829065271780813	CAALFM_CR08430WA
A0A1D8PE53	23123.9356408994	0.0738188218399052	0.206107611670738	0.358156699024937	0.720226049815998	0.828552732105397	0.142531174707659	0.0816798462867475	FOB64_005967
A0A1D8PP58	147425.123056969	-0.0640674	0.17985419822137	-0.356218	0.721677113895128	0.829800399115577	0.141657066999103	0.0810263606209878	CAWG_04882
A0A1D8PG13	52135.1786864918	-0.0687447	0.19378506849836	-0.354747	0.722778890320495	0.83064538461198	0.140994540050233	0.0805843436955922	CAALFM_C200220CA
A0A8H6C0F8	98244.2286112672	0.0623454110743874	0.177479439206309	0.351282443494284	0.725376464796932	0.833207669355786	0.139436539429195	0.0792467411924047	FAS1
A0A1D8PN34	79509.8097414995	-0.0669097	0.190882928596648	-0.350528	0.725942771477271	0.833435311675731	0.139097614852615	0.0791281029415735	CAALFM_C501140CA
A0A8H6BTW2	155994.970530564	-0.0495438	0.141908386631277	-0.349125	0.726995455071086	0.833744457739231	0.138468304194219	0.0789670400094506	CAWG_06114
A0A8H6BTY2	19303.8289965752	0.0993606559485502	0.284768767522297	0.348916971524169	0.727151643519719	0.833744457739231	0.138375009943995	0.0789670400094506	CAWG_00445
Q5AI48	58339.0565662117	-0.0600288	0.172268009052389	-0.348462	0.727493568493796	0.833744457739231	0.138170841764737	0.0789670400094506	CAALFM_C103120WA
A0A1D8PLB7	637320.069088366	-0.0364995	0.104821541664965	-0.348207	0.727685092090425	0.833744457739231	0.138056522274075	0.0789670400094506	CAWG_03647
A0A8H6C3B1	24520.0653144966	0.0931331461067254	0.267993981122268	0.347519543971531	0.728201038388255	0.833913581644416	0.137748706113462	0.0788789529109009	FOB64_001597
A0A8H6C3V5	37920.9319976666	-0.0791182	0.228476509489599	-0.346286	0.729127679205226	0.834552611587781	0.137196414728693	0.0785462794736195	CAALFM_C301560WA
A0A1D8PNU5	62284.6642566949	-0.048562	0.141194665589038	-0.343937	0.730893998641892	0.83585505751518	0.136145604085942	0.0778690254064369	CAALFM_C503980WA
Q59PR7	66029.4393414155	-0.0742144	0.21587122851745	-0.34379	0.731003981395785	0.83585505751518	0.13608025766114	0.0778690254064369	SDA1
A0A1D8PU53	57866.871142586	0.0611214275368859	0.180692914688102	0.338261340475852	0.735166254193833	0.840190004792952	0.133614436270699	0.075622489293012	CAALFM_CR10040WA
A0A1D8PU60	25028.1353849838	-0.109096	0.323498119073589	-0.33724	0.735936333880322	0.840424355487336	0.133159755010904	0.0755013702350461	CAALFM_CR10180WA
A0A1D8PC56	66979.8990619632	0.0537674935273418	0.159545471025682	0.337004198124101	0.736113735393722	0.840424355487336	0.133055078545977	0.0755013702350461	CAALFM_C100210CA
Q5A5S7	192887.598403283	0.0325918510052575	0.0972142519801239	0.335257951806502	0.737430509659452	0.841503363845262	0.132278898323825	0.0749441436257507	ATG27
A0A1D8PQQ9	68812.1450974388	-0.0585509	0.175521460482536	-0.333582	0.738694772599352	0.842521393030192	0.131534974268967	0.0744190628518673	CAWG_05453
A0A8H6C139	206059.692320824	-0.0430634	0.129669659172062	-0.332101	0.739813302962399	0.843372264807085	0.130877863678614	0.0739806853217427	FOB64_001562
C4YGV4	64268.0778856467	-0.108415	0.331623067046633	-0.326921	0.743727421433672	0.84740759040052	0.128586205660851	0.0719076502544325	CAWG_03288
A0A1D8PHA0	29954.5693684021	-0.0816116	0.250427319825811	-0.325889	0.74450817076346	0.847865947704363	0.128130531628378	0.0716728066752987	CAALFM_C204820WA
A0A8H6C4Q1	162608.301567635	-0.043247	0.13290439065354	-0.3254	0.744878696989389	0.847865947704363	0.127914446067097	0.0716728066752987	FOB64_000773
A0A1D8PFV2	49824.9555490397	-0.0375119	0.115560605639115	-0.324608	0.745478036440214	0.848121745980224	0.127565147373069	0.0715418012665415	CAWG_00032
C4YRD2	573231.981385184	-0.0230311	0.0715187754492008	-0.322028	0.747431393960055	0.849702279200856	0.12642866466503	0.0707332168145731	CAWG_04631
A0A8H6C4G2	111709.881212852	0.0431152043386893	0.134328107855225	0.320969341615068	0.748233624498541	0.849702279200856	0.125962779155655	0.0707332168145731	CAALFM_C306860CA
Q5A922	217314.523818163	-0.0395959	0.123370702653836	-0.32095	0.748247921152613	0.849702279200856	0.125954481080759	0.0707332168145731	AIM9
A0A1D8PJH8	12443.6725122708	-0.108639	0.338659218948181	-0.320791	0.748368526822662	0.849702279200856	0.12588448535517	0.0707332168145731	CAWG_02570
A0A8H6F2R0	18066.2378823899	-0.224483	0.704072040446569	-0.318835	0.749851311991741	0.850959082881856	0.125024844319387	0.0700913218259205	FOB64_005136
Q5A4H5	33158.6611295266	-0.0905137	0.285184099952653	-0.317387	0.750949944842474	0.851778895352385	0.124389010270389	0.0696731247055074	CRZ1
P43075	71448.6479858269	0.0385082332129822	0.124465529226799	0.309388739614911	0.757025834986768	0.857672865864029	0.120889299098686	0.0666783294489074	LIG1
A0A1D8PFY5	103153.139775398	-0.0591471	0.191249880923188	-0.309266	0.757119111791787	0.857672865864029	0.120835790876971	0.0666783294489074	CAALFM_C114450CA
A0A1D8PQK6	102889.537047115	0.0671039225552475	0.217128942140529	0.309051026978324	0.75728271151157	0.857672865864029	0.120741957847024	0.0666783294489074	CaJ7.0043
[truncated: 267 more rows]

## Sheet: cda2H.SN152H_DEG_symbol_id
Features	baseMean	log2FoldChange	lfcSE	stat	pvalue	padj	#NAME?	#NAME?	Gene Symbol
A0A1D8PEZ0	1334865.28320009	-1.46049	0.08042027814385	-18.1607	1.0569743906528701e-73	2.3929900204380898e-70	72.975935535051	69.6210591125348	ASR1
A0A1D8PNH4	231545.676754901	-1.72396	0.118341001872697	-14.5677	4.5059045966861696e-48	4.49709604585365e-45	47.3462180078122	44.3470678369731	CAWG_04642
A0A1D8PHQ3	2575936.75890167	-1.33887	0.0920270965337016	-14.5486	5.95904953072479e-48	4.49709604585365e-45	47.2248230047697	44.3470678369731	CAALFM_C206630CA
A0A8H6F1H3	361331.998679404	-1.29941	0.0924928647076408	-14.0488	7.838685706300721e-45	4.4366961097662093e-42	44.1057567483296	41.3529403171413	CAWG_04854
A0A1D8PQJ8	602392.861334866	-1.15776	0.0883233273148836	-13.1082	2.95483475038007e-39	1.11495764581008e-36	38.529466802094	35.9527416299614	CAALFM_C700350CA
Q5ABD3	473161.388121817	2.14038617442087	0.169695472357865	12.6131012494374	1.78815521356662e-36	5.78340486216404e-34	35.7475947867315	33.2378164042295	ASM3
A0A1D8PP00	1050298.55292399	-1.31359	0.107885413482918	-12.1758	4.18288839851701e-34	1.1837574167803102e-31	33.3785237224514	30.9267372869271	CAR1
C4YMV0	374980.134167227	1.69223688341863	0.139962145846766	12.0906754692897	1.1830999599798399e-33	2.97615367710485e-31	32.9269785603309	30.526344647254	CAWG_02187
Q5AJY2	132895.652505254	1.14777113465429	0.0965643507050086	11.8860752055443	1.39824103936058e-32	2.97155800977811e-30	31.8544179551706	29.527015787169	ILV3
Q59WB3	212464.461922753	1.2724293427742	0.111542184464067	11.4076064485191	3.831270721781409e-30	7.22833076176092e-28	29.4166571592094	27.1409619827407	GAP4
A0A1D8PTH3	192461.057941613	1.24596428413081	0.110532038794303	11.2724265083857	1.79552301370942e-29	3.12697238695241e-27	28.7458090240311	26.5048759538217	KGD2
C4YNM2	110748.189346626	1.43939673451159	0.134564218449635	10.696727191637	1.0543668054649001e-26	1.40416849857208e-24	25.9770082753889	23.8525807742509	CAWG_01485
G1UAT9	1326056.77120695	1.00079181483222	0.0941139255181368	10.6338335089355	2.07407821873478e-26	2.60872949289753e-24	25.6831748692949	23.583570951882	CaJ7.0321
A0A1D8PCP4	145608.139797782	-1.78176	0.16872451951175	-10.5602	4.55829518967737e-26	5.4315685839103005e-24	25.3411975538601	23.2650747322967	CAALFM_C102270CA
A0A1D8PRQ2	171843.631738059	1.16722631578796	0.114497651622978	10.1943253791042	2.1019878110387902e-24	2.14459969588995e-22	23.6773698066779	21.6686537599316	CAALFM_CR00310CA
A0A8H6BTW7	78877.4170442269	-1.54216	0.151886687922123	-10.1534	3.20167930597178e-24	2.8994407794880397e-22	23.4946221710494	21.5376857572052	FOB64_004815
A0A8H6F115	180021.77882889	1.09731861549846	0.110079404105516	9.96842801262464	2.09518606387606e-23	1.69410758879122e-21	22.6787774032817	20.7710590121077	FOB64_005512
G1U9X5	134152.436552068	1.08589097046196	0.109207945193923	9.94333304718548	2.69650634695995e-23	2.10513461017839e-21	22.5691985531446	20.6767201285273	RNR1
C4YD71	2104978.99498765	-1.02681	0.103821015254919	-9.89024	4.58942513634421e-23	3.4634861695611006e-21	22.3382417100507	20.4604865422542	CAWG_00461
Q9P8Q7	2818189.37608848	-1.14202	0.123539511981734	-9.24421	2.36993810411561e-20	1.5330113907765e-18	19.6252629963494	17.8144546181835	ICL1
Q5A8T4	144804.643911978	1.32934075231568	0.146412635883945	9.07941274528649	1.09162228734594e-19	6.679548266354589e-18	18.961927606043	17.1752529075938	ALS1
C4YPF8	83171.9004893612	-1.4391	0.161422188865468	-8.91511	4.87348915208184e-19	2.8291229334136703e-17	18.312159996296	16.5483481808063	CAWG_02357
C4YKA8	170921.394115365	-1.26334	0.143078017067015	-8.82974	1.04916626619062e-18	5.93828106663888e-17	17.9791556817138	16.2263392505255	CAWG_05905
A0A1D8PHP8	580467.983604103	-1.33121	0.162546728929709	-8.1897	2.61888080820761e-16	1.11870682071359e-14	15.5818842669492	13.9512837140338	FRP3
Q59TD3	42490.5399369791	-1.19863	0.148418390342845	-8.07602	6.69135779190397e-16	2.7544061892492e-14	15.174485747449	13.5599720144271	MED8
C4YFL6	60838.1193030656	-1.03841	0.13554370569523	-7.66106	1.84405589815571e-14	6.73377831197503e-13	13.7342259184816	12.1717411854636	CAWG_01334
A0A8H6BUI2	93019.5249403623	1.21195744952646	0.193904321548403	6.25028591342625	4.09701974474407e-10	8.918896828942862e-09	9.38753194304888	8.04968885983142	FOB64_000073
A0A8H6F3N8	61255.1888137077	1.2371789144339	0.205435037056612	6.02223910857507	1.7202051112065e-09	3.32867040322352e-08	8.76441976625859	7.47772920548852	VPS27
Q92410	280873.135677286	1.12662	0.193135542181761	5.83332160949813	5.43346940662477e-09	9.46259595122959e-08	8.26492277390964	7.02398970370024	TPS1
Q5A061	54803.8858072426	1.04577786026654	0.184234992084816	5.6763259163335	1.37618466596443e-08	2.24783985586121e-07	7.86132328555672	6.6482346326907	PRP13
A0A1D8PS03	21185.7235051296	1.31138749337576	0.233845352742483	5.60792625551938	2.04765234299955e-08	3.21936451704929e-07	7.68874377735127	6.49222984693029	TRP2
Q59XW4	293466.070247393	-1.00185	0.186316395837716	-5.37714	7.56765573847843e-08	1.05111488293958e-06	7.12103863272146	5.97834981460919	ACS1
A0A1D8PE03	99979.6679605413	1.18479836066687	0.222979864639957	5.31347690330673	1.07553073458194e-07	1.44082933910859e-06	6.96837717461299	5.84138745671043	CAALFM_C107160CA
C4YQF3	42688.7030189665	-1.06915	0.21253940461528	-5.03035	4.89588907501908e-07	5.99150965721253e-06	6.31016843045662	5.2224637363434	CAALFM_C303930WA
A0A1D8PQS2	55622.0533214201	-1.02284	0.204863993381471	-4.99279	5.9514442666616e-07	7.20538493033255e-06	6.22537762907347	5.14234281309373	CAALFM_C701210CA
Q59VY8	49516.5368040893	1.23883851028837	0.252922143803146	4.89810220512992	9.67667018392386e-07	1.08994931822904e-05	6.01427406103145	4.9625936959357	GAL1
A0A1D8PDP4	275392.75562822	-1.3725	0.298885487425075	-4.59205	4.38905088422316e-06	4.49629466148472e-05	5.35762938415634	4.34714523532522	CAWG_00850
Q5AL36	21813.4591011258	-1.85878	0.414084142850539	-4.48889	7.1593841850118e-06	6.81043940960786e-05	5.14512433195933	4.16682486649961	TYE7

## Sheet: cda2H.vs.SN152H_circ
	category	ID	term	count	genes	logFC	adj_pval	zscore
1	BP	GO:0044282	small molecule catabolic process	7	A0A1D8PHP8	-1.33121	0.015896588418388	-1.88982
2	BP	GO:0044282	small molecule catabolic process	7	A0A1D8PNH4	-1.72396	0.015896588418388	-1.88982
3	BP	GO:0044282	small molecule catabolic process	7	A0A1D8PP00	-1.31359	0.015896588418388	-1.88982
4	BP	GO:0044282	small molecule catabolic process	7	A0A8H6F1H3	-1.29941	0.015896588418388	-1.88982
5	BP	GO:0044282	small molecule catabolic process	7	Q59VY8	1.23883851028837	0.015896588418388	-1.88982
6	BP	GO:0044282	small molecule catabolic process	7	Q59XW4	-1.00185	0.015896588418388	-1.88982
7	BP	GO:0044282	small molecule catabolic process	7	Q9P8Q7	-1.14202	0.015896588418388	-1.88982
8	BP	GO:0006560	proline metabolic process	3	A0A1D8PNH4	-1.72396	0.015896588418388	-1.73205
9	BP	GO:0006560	proline metabolic process	3	A0A1D8PP00	-1.31359	0.015896588418388	-1.73205
10	BP	GO:0006560	proline metabolic process	3	A0A8H6F1H3	-1.29941	0.015896588418388	-1.73205
11	BP	GO:1901607	alpha-amino acid biosynthetic process	6	A0A1D8PNH4	-1.72396	0.015896588418388	0.816496580927726
12	BP	GO:1901607	alpha-amino acid biosynthetic process	6	A0A1D8PS03	1.31138749337576	0.015896588418388	0.816496580927726
13	BP	GO:1901607	alpha-amino acid biosynthetic process	6	A0A8H6F115	1.09731861549846	0.015896588418388	0.816496580927726
14	BP	GO:1901607	alpha-amino acid biosynthetic process	6	A0A8H6F1H3	-1.29941	0.015896588418388	0.816496580927726
15	BP	GO:1901607	alpha-amino acid biosynthetic process	6	C4YNM2	1.43939673451159	0.015896588418388	0.816496580927726
16	BP	GO:1901607	alpha-amino acid biosynthetic process	6	Q5AJY2	1.14777113465429	0.015896588418388	0.816496580927726
17	BP	GO:1901605	alpha-amino acid metabolic process	7	A0A1D8PNH4	-1.72396	0.015896588418388	0.377964473009227
18	BP	GO:1901605	alpha-amino acid metabolic process	7	A0A1D8PP00	-1.31359	0.015896588418388	0.377964473009227
19	BP	GO:1901605	alpha-amino acid metabolic process	7	A0A1D8PS03	1.31138749337576	0.015896588418388	0.377964473009227
20	BP	GO:1901605	alpha-amino acid metabolic process	7	A0A8H6F115	1.09731861549846	0.015896588418388	0.377964473009227
21	BP	GO:1901605	alpha-amino acid metabolic process	7	A0A8H6F1H3	-1.29941	0.015896588418388	0.377964473009227
22	BP	GO:1901605	alpha-amino acid metabolic process	7	C4YNM2	1.43939673451159	0.015896588418388	0.377964473009227
23	BP	GO:1901605	alpha-amino acid metabolic process	7	Q5AJY2	1.14777113465429	0.015896588418388	0.377964473009227
24	BP	GO:0019752	carboxylic acid metabolic process	10	A0A1D8PNH4	-1.72396	0.015896588418388	0
25	BP	GO:0019752	carboxylic acid metabolic process	10	A0A1D8PP00	-1.31359	0.015896588418388	0
26	BP	GO:0019752	carboxylic acid metabolic process	10	A0A1D8PS03	1.31138749337576	0.015896588418388	0
27	BP	GO:0019752	carboxylic acid metabolic process	10	A0A1D8PTH3	1.24596428413081	0.015896588418388	0
28	BP	GO:0019752	carboxylic acid metabolic process	10	A0A8H6F115	1.09731861549846	0.015896588418388	0
29	BP	GO:0019752	carboxylic acid metabolic process	10	A0A8H6F1H3	-1.29941	0.015896588418388	0
30	BP	GO:0019752	carboxylic acid metabolic process	10	C4YNM2	1.43939673451159	0.015896588418388	0
31	BP	GO:0019752	carboxylic acid metabolic process	10	Q59XW4	-1.00185	0.015896588418388	0
32	BP	GO:0019752	carboxylic acid metabolic process	10	Q5AJY2	1.14777113465429	0.015896588418388	0
33	BP	GO:0019752	carboxylic acid metabolic process	10	Q9P8Q7	-1.14202	0.015896588418388	0
34	BP	GO:0008652	amino acid biosynthetic process	6	A0A1D8PNH4	-1.72396	0.015896588418388	0.816496580927726
35	BP	GO:0008652	amino acid biosynthetic process	6	A0A1D8PS03	1.31138749337576	0.015896588418388	0.816496580927726
36	BP	GO:0008652	amino acid biosynthetic process	6	A0A8H6F115	1.09731861549846	0.015896588418388	0.816496580927726
37	BP	GO:0008652	amino acid biosynthetic process	6	A0A8H6F1H3	-1.29941	0.015896588418388	0.816496580927726
38	BP	GO:0008652	amino acid biosynthetic process	6	C4YNM2	1.43939673451159	0.015896588418388	0.816496580927726
39	BP	GO:0008652	amino acid biosynthetic process	6	Q5AJY2	1.14777113465429	0.015896588418388	0.816496580927726
40	BP	GO:0043436	oxoacid metabolic process	10	A0A1D8PNH4	-1.72396	0.015896588418388	0
41	BP	GO:0043436	oxoacid metabolic process	10	A0A1D8PP00	-1.31359	0.015896588418388	0
42	BP	GO:0043436	oxoacid metabolic process	10	A0A1D8PS03	1.31138749337576	0.015896588418388	0
43	BP	GO:0043436	oxoacid metabolic process	10	A0A1D8PTH3	1.24596428413081	0.015896588418388	0
44	BP	GO:0043436	oxoacid metabolic process	10	A0A8H6F115	1.09731861549846	0.015896588418388	0
45	BP	GO:0043436	oxoacid metabolic process	10	A0A8H6F1H3	-1.29941	0.015896588418388	0
46	BP	GO:0043436	oxoacid metabolic process	10	C4YNM2	1.43939673451159	0.015896588418388	0
47	BP	GO:0043436	oxoacid metabolic process	10	Q59XW4	-1.00185	0.015896588418388	0
48	BP	GO:0043436	oxoacid metabolic process	10	Q5AJY2	1.14777113465429	0.015896588418388	0
49	BP	GO:0043436	oxoacid metabolic process	10	Q9P8Q7	-1.14202	0.015896588418388	0
50	BP	GO:0006082	organic acid metabolic process	10	A0A1D8PNH4	-1.72396	0.015896588418388	0
51	BP	GO:0006082	organic acid metabolic process	10	A0A1D8PP00	-1.31359	0.015896588418388	0
52	BP	GO:0006082	organic acid metabolic process	10	A0A1D8PS03	1.31138749337576	0.015896588418388	0
53	BP	GO:0006082	organic acid metabolic process	10	A0A1D8PTH3	1.24596428413081	0.015896588418388	0
54	BP	GO:0006082	organic acid metabolic process	10	A0A8H6F115	1.09731861549846	0.015896588418388	0
55	BP	GO:0006082	organic acid metabolic process	10	A0A8H6F1H3	-1.29941	0.015896588418388	0
56	BP	GO:0006082	organic acid metabolic process	10	C4YNM2	1.43939673451159	0.015896588418388	0
57	BP	GO:0006082	organic acid metabolic process	10	Q59XW4	-1.00185	0.015896588418388	0
58	BP	GO:0006082	organic acid metabolic process	10	Q5AJY2	1.14777113465429	0.015896588418388	0
59	BP	GO:0006082	organic acid metabolic process	10	Q9P8Q7	-1.14202	0.015896588418388	0
60	BP	GO:0009065	glutamine family amino acid catabolic process	3	A0A1D8PNH4	-1.72396	0.015896588418388	-1.73205
61	BP	GO:0009065	glutamine family amino acid catabolic process	3	A0A1D8PP00	-1.31359	0.015896588418388	-1.73205
62	BP	GO:0009065	glutamine family amino acid catabolic process	3	A0A8H6F1H3	-1.29941	0.015896588418388	-1.73205
63	BP	GO:0016054	organic acid catabolic process	5	A0A1D8PNH4	-1.72396	0.015896588418388	-2.23607
64	BP	GO:0016054	organic acid catabolic process	5	A0A1D8PP00	-1.31359	0.015896588418388	-2.23607
65	BP	GO:0016054	organic acid catabolic process	5	A0A8H6F1H3	-1.29941	0.015896588418388	-2.23607
66	BP	GO:0016054	organic acid catabolic process	5	Q59XW4	-1.00185	0.015896588418388	-2.23607
67	BP	GO:0016054	organic acid catabolic process	5	Q9P8Q7	-1.14202	0.015896588418388	-2.23607
68	BP	GO:0046395	carboxylic acid catabolic process	5	A0A1D8PNH4	-1.72396	0.015896588418388	-2.23607
69	BP	GO:0046395	carboxylic acid catabolic process	5	A0A1D8PP00	-1.31359	0.015896588418388	-2.23607
70	BP	GO:0046395	carboxylic acid catabolic process	5	A0A8H6F1H3	-1.29941	0.015896588418388	-2.23607
71	BP	GO:0046395	carboxylic acid catabolic process	5	Q59XW4	-1.00185	0.015896588418388	-2.23607
72	BP	GO:0046395	carboxylic acid catabolic process	5	Q9P8Q7	-1.14202	0.015896588418388	-2.23607
73	BP	GO:0009064	glutamine family amino acid metabolic process	4	A0A1D8PNH4	-1.72396	0.015912667535386	-1
74	BP	GO:0009064	glutamine family amino acid metabolic process	4	A0A1D8PP00	-1.31359	0.015912667535386	-1
75	BP	GO:0009064	glutamine family amino acid metabolic process	4	A0A8H6F1H3	-1.29941	0.015912667535386	-1
76	BP	GO:0009064	glutamine family amino acid metabolic process	4	C4YNM2	1.43939673451159	0.015912667535386	-1
77	BP	GO:0017001	antibiotic catabolic process	3	A0A1D8PHP8	-1.33121	0.0306112526677633	-1.73205
78	BP	GO:0017001	antibiotic catabolic process	3	Q59XW4	-1.00185	0.0306112526677633	-1.73205
79	BP	GO:0017001	antibiotic catabolic process	3	Q9P8Q7	-1.14202	0.0306112526677633	-1.73205
80	BP	GO:0009084	glutamine family amino acid biosynthetic process	3	A0A1D8PNH4	-1.72396	0.0354622663063782	-0.57735
81	BP	GO:0009084	glutamine family amino acid biosynthetic process	3	A0A8H6F1H3	-1.29941	0.0354622663063782	-0.57735
82	BP	GO:0009084	glutamine family amino acid biosynthetic process	3	C4YNM2	1.43939673451159	0.0354622663063782	-0.57735
83	BP	GO:0006520	amino acid metabolic process	7	A0A1D8PNH4	-1.72396	0.0412918245370026	0.377964473009227
84	BP	GO:0006520	amino acid metabolic process	7	A0A1D8PP00	-1.31359	0.0412918245370026	0.377964473009227
85	BP	GO:0006520	amino acid metabolic process	7	A0A1D8PS03	1.31138749337576	0.0412918245370026	0.377964473009227
86	BP	GO:0006520	amino acid metabolic process	7	A0A8H6F115	1.09731861549846	0.0412918245370026	0.377964473009227
87	BP	GO:0006520	amino acid metabolic process	7	A0A8H6F1H3	-1.29941	0.0412918245370026	0.377964473009227
88	BP	GO:0006520	amino acid metabolic process	7	C4YNM2	1.43939673451159	0.0412918245370026	0.377964473009227
89	BP	GO:0006520	amino acid metabolic process	7	Q5AJY2	1.14777113465429	0.0412918245370026	0.377964473009227
90	BP	GO:0016999	antibiotic metabolic process	4	A0A1D8PHP8	-1.33121	0.0439856352782409	-1
91	BP	GO:0016999	antibiotic metabolic process	4	A0A1D8PTH3	1.24596428413081	0.0439856352782409	-1
92	BP	GO:0016999	antibiotic metabolic process	4	Q59XW4	-1.00185	0.0439856352782409	-1
93	BP	GO:0016999	antibiotic metabolic process	4	Q9P8Q7	-1.14202	0.0439856352782409	-1
94	BP	GO:0006537	glutamate biosynthetic process	2	A0A1D8PNH4	-1.72396	0.0625100816973778	-1.41421
95	BP	GO:0006537	glutamate biosynthetic process	2	A0A8H6F1H3	-1.29941	0.0625100816973778	-1.41421
96	BP	GO:0016053	organic acid biosynthetic process	6	A0A1D8PNH4	-1.72396	0.0625100816973778	0.816496580927726
97	BP	GO:0016053	organic acid biosynthetic process	6	A0A1D8PS03	1.31138749337576	0.0625100816973778	0.816496580927726
98	BP	GO:0016053	organic acid biosynthetic process	6	A0A8H6F115	1.09731861549846	0.0625100816973778	0.816496580927726
99	BP	GO:0016053	organic acid biosynthetic process	6	A0A8H6F1H3	-1.29941	0.0625100816973778	0.816496580927726
100	BP	GO:0016053	organic acid biosynthetic process	6	C4YNM2	1.43939673451159	0.0625100816973778	0.816496580927726
101	BP	GO:0016053	organic acid biosynthetic process	6	Q5AJY2	1.14777113465429	0.0625100816973778	0.816496580927726
102	BP	GO:0046394	carboxylic acid biosynthetic process	6	A0A1D8PNH4	-1.72396	0.0625100816973778	0.816496580927726
103	BP	GO:0046394	carboxylic acid biosynthetic process	6	A0A1D8PS03	1.31138749337576	0.0625100816973778	0.816496580927726
104	BP	GO:0046394	carboxylic acid biosynthetic process	6	A0A8H6F115	1.09731861549846	0.0625100816973778	0.816496580927726
105	BP	GO:0046394	carboxylic acid biosynthetic process	6	A0A8H6F1H3	-1.29941	0.0625100816973778	0.816496580927726
106	BP	GO:0046394	carboxylic acid biosynthetic process	6	C4YNM2	1.43939673451159	0.0625100816973778	0.816496580927726
107	BP	GO:0046394	carboxylic acid biosynthetic process	6	Q5AJY2	1.14777113465429	0.0625100816973778	0.816496580927726
108	BP	GO:0019627	urea metabolic process	2	A0A1D8PP00	-1.31359	0.0659202579437042	0
109	BP	GO:0019627	urea metabolic process	2	C4YNM2	1.43939673451159	0.0659202579437042	0
110	BP	GO:0071941	nitrogen cycle metabolic process	2	A0A1D8PP00	-1.31359	0.0737904373970725	0
111	BP	GO:0071941	nitrogen cycle metabolic process	2	C4YNM2	1.43939673451159	0.0737904373970725	0
112	BP	GO:1901606	alpha-amino acid catabolic process	3	A0A1D8PNH4	-1.72396	0.0737904373970725	-1.73205
113	BP	GO:1901606	alpha-amino acid catabolic process	3	A0A1D8PP00	-1.31359	0.0737904373970725	-1.73205
114	BP	GO:1901606	alpha-amino acid catabolic process	3	A0A8H6F1H3	-1.29941	0.0737904373970725	-1.73205
115	BP	GO:0006083	acetate metabolic process	2	Q59XW4	-1.00185	0.0771966181680619	-1.41421
116	BP	GO:0006083	acetate metabolic process	2	Q9P8Q7	-1.14202	0.0771966181680619	-1.41421
117	BP	GO:0015976	carbon utilization	2	Q59XW4	-1.00185	0.0771966181680619	-1.41421
118	BP	GO:0015976	carbon utilization	2	Q9P8Q7	-1.14202	0.0771966181680619	-1.41421
119	BP	GO:0006551	leucine metabolic process	2	A0A8H6F115	1.09731861549846	0.098854400708763	1.41421356237309
120	BP	GO:0006551	leucine metabolic process	2	Q5AJY2	1.14777113465429	0.098854400708763	1.41421356237309
121	BP	GO:0009082	branched-chain amino acid biosynthetic process	2	A0A8H6F115	1.09731861549846	0.104328707996198	1.41421356237309
122	BP	GO:0009082	branched-chain amino acid biosynthetic process	2	Q5AJY2	1.14777113465429	0.104328707996198	1.41421356237309
123	BP	GO:0009063	amino acid catabolic process	3	A0A1D8PNH4	-1.72396	0.104328707996198	-1.73205
124	BP	GO:0009063	amino acid catabolic process	3	A0A1D8PP00	-1.31359	0.104328707996198	-1.73205
125	BP	GO:0009063	amino acid catabolic process	3	A0A8H6F1H3	-1.29941	0.104328707996198	-1.73205
126	BP	GO:0006525	arginine metabolic process	2	A0A1D8PP00	-1.31359	0.113282416890277	0
127	BP	GO:0006525	arginine metabolic process	2	C4YNM2	1.43939673451159	0.113282416890277	0
128	BP	GO:0051235	maintenance of location	3	A0A8H6F3N8	1.2371789144339	0.113993313357182	0.577350269189626
129	BP	GO:0051235	maintenance of location	3	C4YFL6	-1.03841	0.113993313357182	0.577350269189626
130	BP	GO:0051235	maintenance of location	3	Q59VY8	1.23883851028837	0.113993313357182	0.577350269189626
131	BP	GO:0031668	cellular response to extracellular stimulus	5	A0A8H6F1H3	-1.29941	0.137946141160305	-0.447214
132	BP	GO:0031668	cellular response to extracellular stimulus	5	C4YFL6	-1.03841	0.137946141160305	-0.447214
133	BP	GO:0031668	cellular response to extracellular stimulus	5	Q59VY8	1.23883851028837	0.137946141160305	-0.447214
134	BP	GO:0031668	cellular response to extracellular stimulus	5	Q5AL36	-1.85878	0.137946141160305	-0.447214
135	BP	GO:0031668	cellular response to extracellular stimulus	5	Q92410	1.12662	0.137946141160305	-0.447214
136	BP	GO:0071496	cellular response to external stimulus	5	A0A8H6F1H3	-1.29941	0.137946141160305	-0.447214
137	BP	GO:0071496	cellular response to external stimulus	5	C4YFL6	-1.03841	0.137946141160305	-0.447214
138	BP	GO:0071496	cellular response to external stimulus	5	Q59VY8	1.23883851028837	0.137946141160305	-0.447214
139	BP	GO:0071496	cellular response to external stimulus	5	Q5AL36	-1.85878	0.137946141160305	-0.447214
140	BP	GO:0071496	cellular response to external stimulus	5	Q92410	1.12662	0.137946141160305	-0.447214
141	BP	GO:0009081	branched-chain amino acid metabolic process	2	A0A8H6F115	1.09731861549846	0.160177433265232	1.41421356237309
142	BP	GO:0009081	branched-chain amino acid metabolic process	2	Q5AJY2	1.14777113465429	0.160177433265232	1.41421356237309
143	BP	GO:0043648	dicarboxylic acid metabolic process	3	A0A1D8PNH4	-1.72396	0.160177433265232	-0.57735
144	BP	GO:0043648	dicarboxylic acid metabolic process	3	A0A1D8PTH3	1.24596428413081	0.160177433265232	-0.57735
145	BP	GO:0043648	dicarboxylic acid metabolic process	3	A0A8H6F1H3	-1.29941	0.160177433265232	-0.57735
146	BP	GO:0009991	response to extracellular stimulus	5	A0A8H6F1H3	-1.29941	0.167696680884842	-0.447214
147	BP	GO:0009991	response to extracellular stimulus	5	C4YFL6	-1.03841	0.167696680884842	-0.447214
148	BP	GO:0009991	response to extracellular stimulus	5	Q59VY8	1.23883851028837	0.167696680884842	-0.447214
149	BP	GO:0009991	response to extracellular stimulus	5	Q5AL36	-1.85878	0.167696680884842	-0.447214
150	BP	GO:0009991	response to extracellular stimulus	5	Q92410	1.12662	0.167696680884842	-0.447214
151	BP	GO:0043650	dicarboxylic acid biosynthetic process	2	A0A1D8PNH4	-1.72396	0.192755106910001	-1.41421
152	BP	GO:0043650	dicarboxylic acid biosynthetic process	2	A0A8H6F1H3	-1.29941	0.192755106910001	-1.41421
153	BP	GO:0045991	carbon catabolite activation of transcription	2	Q59VY8	1.23883851028837	0.232926673086709	0
154	BP	GO:0045991	carbon catabolite activation of transcription	2	Q5AL36	-1.85878	0.232926673086709	0
155	BP	GO:0006536	glutamate metabolic process	2	A0A1D8PNH4	-1.72396	0.258403008596669	-1.41421
156	BP	GO:0006536	glutamate metabolic process	2	A0A8H6F1H3	-1.29941	0.258403008596669	-1.41421
157	BP	GO:0009605	response to external stimulus	5	A0A8H6F1H3	-1.29941	0.258403008596669	-0.447214
158	BP	GO:0009605	response to external stimulus	5	C4YFL6	-1.03841	0.258403008596669	-0.447214
159	BP	GO:0009605	response to external stimulus	5	Q59VY8	1.23883851028837	0.258403008596669	-0.447214
160	BP	GO:0009605	response to external stimulus	5	Q5AL36	-1.85878	0.258403008596669	-0.447214
161	BP	GO:0009605	response to external stimulus	5	Q92410	1.12662	0.258403008596669	-0.447214
162	BP	GO:0044262	cellular carbohydrate metabolic process	4	A0A8H6BUI2	1.21195744952646	0.268177339241957	1
163	BP	GO:0044262	cellular carbohydrate metabolic process	4	Q59VY8	1.23883851028837	0.268177339241957	1
164	BP	GO:0044262	cellular carbohydrate metabolic process	4	Q92410	1.12662	0.268177339241957	1
165	BP	GO:0044262	cellular carbohydrate metabolic process	4	Q9P8Q7	-1.14202	0.268177339241957	1
166	BP	GO:0006811	monoatomic ion transport	5	A0A1D8PHP8	-1.33121	0.28834983878545	-0.447214
167	BP	GO:0006811	monoatomic ion transport	5	A0A8H6BTW7	-1.54216	0.28834983878545	-0.447214
168	BP	GO:0006811	monoatomic ion transport	5	A0A8H6F3N8	1.2371789144339	0.28834983878545	-0.447214
169	BP	GO:0006811	monoatomic ion transport	5	C4YFL6	-1.03841	0.28834983878545	-0.447214
170	BP	GO:0006811	monoatomic ion transport	5	Q59WB3	1.2724293427742	0.28834983878545	-0.447214
171	BP	GO:1903825	organic acid transmembrane transport	2	A0A1D8PHP8	-1.33121	0.28834983878545	0
172	BP	GO:1903825	organic acid transmembrane transport	2	Q59WB3	1.2724293427742	0.28834983878545	0
173	BP	GO:1905039	carboxylic acid transmembrane transport	2	A0A1D8PHP8	-1.33121	0.28834983878545	0
174	BP	GO:1905039	carboxylic acid transmembrane transport	2	Q59WB3	1.2724293427742	0.28834983878545	0
175	BP	GO:0044283	small molecule biosynthetic process	6	A0A1D8PNH4	-1.72396	0.290604704978264	0.816496580927726
176	BP	GO:0044283	small molecule biosynthetic process	6	A0A1D8PS03	1.31138749337576	0.290604704978264	0.816496580927726
177	BP	GO:0044283	small molecule biosynthetic process	6	A0A8H6F115	1.09731861549846	0.290604704978264	0.816496580927726
178	BP	GO:0044283	small molecule biosynthetic process	6	A0A8H6F1H3	-1.29941	0.290604704978264	0.816496580927726
179	BP	GO:0044283	small molecule biosynthetic process	6	C4YNM2	1.43939673451159	0.290604704978264	0.816496580927726
180	BP	GO:0044283	small molecule biosynthetic process	6	Q5AJY2	1.14777113465429	0.290604704978264	0.816496580927726
181	BP	GO:0072528	pyrimidine-containing compound biosynthetic process	2	C4YNM2	1.43939673451159	0.290604704978264	1.41421356237309
182	BP	GO:0072528	pyrimidine-containing compound biosynthetic process	2	G1U9X5	1.08589097046196	0.290604704978264	1.41421356237309
183	BP	GO:0006855	xenobiotic transmembrane transport	2	A0A1D8PHP8	-1.33121	0.299501784748704	0
184	BP	GO:0006855	xenobiotic transmembrane transport	2	Q59WB3	1.2724293427742	0.299501784748704	0
185	BP	GO:0034220	monoatomic ion transmembrane transport	4	A0A1D8PHP8	-1.33121	0.323623012553923	-1
186	BP	GO:0034220	monoatomic ion transmembrane transport	4	A0A8H6BTW7	-1.54216	0.323623012553923	-1
187	BP	GO:0034220	monoatomic ion transmembrane transport	4	C4YFL6	-1.03841	0.323623012553923	-1
188	BP	GO:0034220	monoatomic ion transmembrane transport	4	Q59WB3	1.2724293427742	0.323623012553923	-1
189	BP	GO:0000002	mitochondrial genome maintenance	2	A0A1D8PTH3	1.24596428413081	0.325932199262141	1.41421356237309
190	BP	GO:0000002	mitochondrial genome maintenance	2	Q5A061	1.04577786026654	0.325932199262141	1.41421356237309
191	BP	GO:0044419	biological process involved in interspecies interaction between organisms	4	A0A8H6F3N8	1.2371789144339	0.325932199262141	1
192	BP	GO:0044419	biological process involved in interspecies interaction between organisms	4	Q5A8T4	1.32934075231568	0.325932199262141	1
193	BP	GO:0044419	biological process involved in interspecies interaction between organisms	4	Q5AL36	-1.85878	0.325932199262141	1
194	BP	GO:0044419	biological process involved in interspecies interaction between organisms	4	Q92410	1.12662	0.325932199262141	1
195	BP	GO:0045185	maintenance of protein location	2	A0A8H6F3N8	1.2371789144339	0.325932199262141	1.41421356237309
196	BP	GO:0045185	maintenance of protein location	2	Q59VY8	1.23883851028837	0.325932199262141	1.41421356237309
197	BP	GO:0072329	monocarboxylic acid catabolic process	2	Q59XW4	-1.00185	0.325932199262141	-1.41421
198	BP	GO:0072329	monocarboxylic acid catabolic process	2	Q9P8Q7	-1.14202	0.325932199262141	-1.41421
199	BP	GO:0072527	pyrimidine-containing compound metabolic process	2	C4YNM2	1.43939673451159	0.325932199262141	1.41421356237309
200	BP	GO:0072527	pyrimidine-containing compound metabolic process	2	G1U9X5	1.08589097046196	0.325932199262141	1.41421356237309
201	BP	GO:0031669	cellular response to nutrient levels	4	A0A8H6F1H3	-1.29941	0.325932199262141	-1
202	BP	GO:0031669	cellular response to nutrient levels	4	C4YFL6	-1.03841	0.325932199262141	-1
203	BP	GO:0031669	cellular response to nutrient levels	4	Q59VY8	1.23883851028837	0.325932199262141	-1
204	BP	GO:0031669	cellular response to nutrient levels	4	Q5AL36	-1.85878	0.325932199262141	-1
205	BP	GO:0015711	organic anion transport	3	A0A1D8PHP8	-1.33121	0.325932199262141	0.577350269189626
206	BP	GO:0015711	organic anion transport	3	A0A8H6F3N8	1.2371789144339	0.325932199262141	0.577350269189626
207	BP	GO:0015711	organic anion transport	3	Q59WB3	1.2724293427742	0.325932199262141	0.577350269189626
208	BP	GO:0015849	organic acid transport	2	A0A1D8PHP8	-1.33121	0.325932199262141	0
209	BP	GO:0015849	organic acid transport	2	Q59WB3	1.2724293427742	0.325932199262141	0
210	BP	GO:0046942	carboxylic acid transport	2	A0A1D8PHP8	-1.33121	0.325932199262141	0
211	BP	GO:0046942	carboxylic acid transport	2	Q59WB3	1.2724293427742	0.325932199262141	0
212	BP	GO:0045990	carbon catabolite regulation of transcription	2	Q59VY8	1.23883851028837	0.334214531355868	0
213	BP	GO:0045990	carbon catabolite regulation of transcription	2	Q5AL36	-1.85878	0.334214531355868	0
214	BP	GO:0031667	response to nutrient levels	4	A0A8H6F1H3	-1.29941	0.380782670513752	-1
215	BP	GO:0031667	response to nutrient levels	4	C4YFL6	-1.03841	0.380782670513752	-1
216	BP	GO:0031667	response to nutrient levels	4	Q59VY8	1.23883851028837	0.380782670513752	-1
217	BP	GO:0031667	response to nutrient levels	4	Q5AL36	-1.85878	0.380782670513752	-1
218	BP	GO:0031670	cellular response to nutrient	2	Q59VY8	1.23883851028837	0.381407486882141	0
219	BP	GO:0031670	cellular response to nutrient	2	Q5AL36	-1.85878	0.381407486882141	0
220	BP	GO:0006820	monoatomic anion transport	3	A0A1D8PHP8	-1.33121	0.381407486882141	0.577350269189626
221	BP	GO:0006820	monoatomic anion transport	3	A0A8H6F3N8	1.2371789144339	0.381407486882141	0.577350269189626
222	BP	GO:0006820	monoatomic anion transport	3	Q59WB3	1.2724293427742	0.381407486882141	0.577350269189626
223	BP	GO:0005975	carbohydrate metabolic process	4	A0A8H6BUI2	1.21195744952646	0.381407486882141	1
224	BP	GO:0005975	carbohydrate metabolic process	4	Q59VY8	1.23883851028837	0.381407486882141	1
225	BP	GO:0005975	carbohydrate metabolic process	4	Q92410	1.12662	0.381407486882141	1
226	BP	GO:0005975	carbohydrate metabolic process	4	Q9P8Q7	-1.14202	0.381407486882141	1
227	BP	GO:0030003	intracellular monoatomic cation homeostasis	3	A0A8H6BTW7	-1.54216	0.381407486882141	-0.57735
228	BP	GO:0030003	intracellular monoatomic cation homeostasis	3	C4YFL6	-1.03841	0.381407486882141	-0.57735
229	BP	GO:0030003	intracellular monoatomic cation homeostasis	3	Q5A8T4	1.32934075231568	0.381407486882141	-0.57735
230	BP	GO:0007584	response to nutrient	2	Q59VY8	1.23883851028837	0.381407486882141	0
231	BP	GO:0007584	response to nutrient	2	Q5AL36	-1.85878	0.381407486882141	0
232	BP	GO:0044011	single-species biofilm formation on inanimate substrate	2	Q5A8T4	1.32934075231568	0.381407486882141	0
233	BP	GO:0044011	single-species biofilm formation on inanimate substrate	2	Q5AL36	-1.85878	0.381407486882141	0
234	BP	GO:0051703	biological process involved in intraspecies interaction between organisms	2	Q5A8T4	1.32934075231568	0.381407486882141	0
235	BP	GO:0051703	biological process involved in intraspecies interaction between organisms	2	Q5AL36	-1.85878	0.381407486882141	0
236	BP	GO:0018130	heterocycle biosynthetic process	7	A0A1D8PQS2	-1.02284	0.381407486882141	-0.377964
237	BP	GO:0018130	heterocycle biosynthetic process	7	A0A1D8PS03	1.31138749337576	0.381407486882141	-0.377964
238	BP	GO:0018130	heterocycle biosynthetic process	7	C4YNM2	1.43939673451159	0.381407486882141	-0.377964
239	BP	GO:0018130	heterocycle biosynthetic process	7	C4YQF3	-1.06915	0.381407486882141	-0.377964
240	BP	GO:0018130	heterocycle biosynthetic process	7	G1U9X5	1.08589097046196	0.381407486882141	-0.377964
241	BP	GO:0018130	heterocycle biosynthetic process	7	Q59XW4	-1.00185	0.381407486882141	-0.377964
242	BP	GO:0018130	heterocycle biosynthetic process	7	Q5AL36	-1.85878	0.381407486882141	-0.377964
243	BP	GO:0055080	monoatomic cation homeostasis	3	A0A8H6BTW7	-1.54216	0.381407486882141	-0.57735
244	BP	GO:0055080	monoatomic cation homeostasis	3	C4YFL6	-1.03841	0.381407486882141	-0.57735
245	BP	GO:0055080	monoatomic cation homeostasis	3	Q5A8T4	1.32934075231568	0.381407486882141	-0.57735
246	BP	GO:0098771	inorganic ion homeostasis	3	A0A8H6BTW7	-1.54216	0.381407486882141	-0.57735
247	BP	GO:0098771	inorganic ion homeostasis	3	C4YFL6	-1.03841	0.381407486882141	-0.57735
248	BP	GO:0098771	inorganic ion homeostasis	3	Q5A8T4	1.32934075231568	0.381407486882141	-0.57735
249	BP	GO:0098655	monoatomic cation transmembrane transport	3	A0A8H6BTW7	-1.54216	0.381407486882141	-0.57735
250	BP	GO:0098655	monoatomic cation transmembrane transport	3	C4YFL6	-1.03841	0.381407486882141	-0.57735
251	BP	GO:0098655	monoatomic cation transmembrane transport	3	Q59WB3	1.2724293427742	0.381407486882141	-0.57735
252	BP	GO:0006873	intracellular monoatomic ion homeostasis	3	A0A8H6BTW7	-1.54216	0.381407486882141	-0.57735
253	BP	GO:0006873	intracellular monoatomic ion homeostasis	3	C4YFL6	-1.03841	0.381407486882141	-0.57735
254	BP	GO:0006873	intracellular monoatomic ion homeostasis	3	Q5A8T4	1.32934075231568	0.381407486882141	-0.57735
255	BP	GO:0001666	response to hypoxia	1	Q5AL36	-1.85878	0.381407486882141	-1
256	BP	GO:0006207	'de novo' pyrimidine nucleobase biosynthetic process	1	C4YNM2	1.43939673451159	0.381407486882141	1
257	BP	GO:0009312	oligosaccharide biosynthetic process	1	Q92410	1.12662	0.381407486882141	1
258	BP	GO:0019400	alditol metabolic process	1	A0A8H6BUI2	1.21195744952646	0.381407486882141	1
259	BP	GO:0019856	pyrimidine nucleobase biosynthetic process	1	C4YNM2	1.43939673451159	0.381407486882141	1
260	BP	GO:0098609	cell-cell adhesion	1	Q5A8T4	1.32934075231568	0.381407486882141	1
261	BP	GO:1903578	regulation of ATP metabolic process	1	Q5AL36	-1.85878	0.381407486882141	-1
262	BP	GO:0090609	single-species submerged biofilm formation	2	Q5A8T4	1.32934075231568	0.381407486882141	0
263	BP	GO:0090609	single-species submerged biofilm formation	2	Q5AL36	-1.85878	0.381407486882141	0
264	BP	GO:0098656	monoatomic anion transmembrane transport	2	A0A1D8PHP8	-1.33121	0.381407486882141	0
265	BP	GO:0098656	monoatomic anion transmembrane transport	2	Q59WB3	1.2724293427742	0.381407486882141	0
266	BP	GO:0090605	submerged biofilm formation	2	Q5A8T4	1.32934075231568	0.381407486882141	0
267	BP	GO:0090605	submerged biofilm formation	2	Q5AL36	-1.85878	0.381407486882141	0
268	BP	GO:0006085	acetyl-CoA biosynthetic process	1	Q59XW4	-1.00185	0.381407486882141	-1
269	BP	GO:0006521	regulation of cellular amino acid metabolic process	1	A0A1D8PP00	-1.31359	0.381407486882141	-1
270	BP	GO:0006549	isoleucine metabolic process	1	Q5AJY2	1.14777113465429	0.381407486882141	1
271	BP	GO:0006591	ornithine metabolic process	1	A0A1D8PP00	-1.31359	0.381407486882141	-1
272	BP	GO:0009098	leucine biosynthetic process	1	A0A8H6F115	1.09731861549846	0.381407486882141	1
273	BP	GO:0009309	amine biosynthetic process	1	A0A1D8PS03	1.31138749337576	0.381407486882141	1
274	BP	GO:0030808	regulation of nucleotide biosynthetic process	1	Q5AL36	-1.85878	0.381407486882141	-1
275	BP	GO:0033215	reductive iron assimilation	1	Q5A8T4	1.32934075231568	0.381407486882141	1
276	BP	GO:0035384	thioester biosynthetic process	1	Q59XW4	-1.00185	0.381407486882141	-1
277	BP	GO:0036294	cellular response to decreased oxygen levels	1	Q5AL36	-1.85878	0.381407486882141	-1
278	BP	GO:0042401	biogenic amine biosynthetic process	1	A0A1D8PS03	1.31138749337576	0.381407486882141	1
279	BP	GO:0071616	acyl-CoA biosynthetic process	1	Q59XW4	-1.00185	0.381407486882141	-1
280	BP	GO:0072348	sulfur compound transport	1	Q59WB3	1.2724293427742	0.381407486882141	1
281	BP	GO:1900542	regulation of purine nucleotide metabolic process	1	Q5AL36	-1.85878	0.381407486882141	-1
282	BP	GO:0050801	monoatomic ion homeostasis	3	A0A8H6BTW7	-1.54216	0.381407486882141	-0.57735
283	BP	GO:0050801	monoatomic ion homeostasis	3	C4YFL6	-1.03841	0.381407486882141	-0.57735
284	BP	GO:0050801	monoatomic ion homeostasis	3	Q5A8T4	1.32934075231568	0.381407486882141	-0.57735
285	BP	GO:0005991	trehalose metabolic process	1	Q92410	1.12662	0.381407486882141	1
286	BP	GO:0006012	galactose metabolic process	1	Q59VY8	1.23883851028837	0.381407486882141	1
287	BP	GO:0006113	fermentation	1	Q59XW4	-1.00185	0.381407486882141	-1
288	BP	GO:0006526	arginine biosynthetic process	1	C4YNM2	1.43939673451159	0.381407486882141	1
289	BP	GO:0006573	valine metabolic process	1	Q5AJY2	1.14777113465429	0.381407486882141	1
290	BP	GO:0006639	acylglycerol metabolic process	1	A0A8H6BUI2	1.21195744952646	0.381407486882141	1
291	BP	GO:0006641	triglyceride metabolic process	1	A0A8H6BUI2	1.21195744952646	0.381407486882141	1
292	BP	GO:0009218	pyrimidine ribonucleotide metabolic process	1	G1U9X5	1.08589097046196	0.381407486882141	1
293	BP	GO:0034198	cellular response to amino acid starvation	1	A0A8H6F1H3	-1.29941	0.381407486882141	-1
294	BP	GO:0036293	response to decreased oxygen levels	1	Q5AL36	-1.85878	0.381407486882141	-1
295	BP	GO:0043709	cell adhesion involved in single-species biofilm formation	1	Q5A8T4	1.32934075231568	0.381407486882141	1
296	BP	GO:1990928	response to amino acid starvation	1	A0A8H6F1H3	-1.29941	0.381407486882141	-1
297	BP	GO:0044010	single-species biofilm formation	2	Q5A8T4	1.32934075231568	0.381407486882141	0
298	BP	GO:0044010	single-species biofilm formation	2	Q5AL36	-1.85878	0.381407486882141	0
299	BP	GO:0006067	ethanol metabolic process	1	A0A1D8PHP8	-1.33121	0.381407486882141	-1
300	BP	GO:0006568	tryptophan metabolic process	1	A0A1D8PS03	1.31138749337576	0.381407486882141	1
301	BP	GO:0006586	indolalkylamine metabolic process	1	A0A1D8PS03	1.31138749337576	0.381407486882141	1
302	BP	GO:0006638	neutral lipid metabolic process	1	A0A8H6BUI2	1.21195744952646	0.381407486882141	1
303	BP	GO:0033238	regulation of amine metabolic process	1	A0A1D8PP00	-1.31359	0.381407486882141	-1
304	BP	GO:0042430	indole-containing compound metabolic process	1	A0A1D8PS03	1.31138749337576	0.381407486882141	1
305	BP	GO:0045053	protein retention in Golgi apparatus	1	A0A8H6F3N8	1.2371789144339	0.381407486882141	1
306	BP	GO:0006812	monoatomic cation transport	3	A0A8H6BTW7	-1.54216	0.381407486882141	-0.57735
307	BP	GO:0006812	monoatomic cation transport	3	C4YFL6	-1.03841	0.381407486882141	-0.57735
308	BP	GO:0006812	monoatomic cation transport	3	Q59WB3	1.2724293427742	0.381407486882141	-0.57735
309	BP	GO:0042710	biofilm formation	2	Q5A8T4	1.32934075231568	0.382255359174142	0
310	BP	GO:0042710	biofilm formation	2	Q5AL36	-1.85878	0.382255359174142	0
311	BP	GO:0055082	intracellular chemical homeostasis	3	A0A8H6BTW7	-1.54216	0.387953659582445	-0.57735
312	BP	GO:0055082	intracellular chemical homeostasis	3	C4YFL6	-1.03841	0.387953659582445	-0.57735
313	BP	GO:0055082	intracellular chemical homeostasis	3	Q5A8T4	1.32934075231568	0.387953659582445	-0.57735
314	BP	GO:0015718	monocarboxylic acid transport	1	A0A1D8PHP8	-1.33121	0.387953659582445	-1
315	BP	GO:0034308	primary alcohol metabolic process	1	A0A1D8PHP8	-1.33121	0.387953659582445	-1
316	BP	GO:0043708	cell adhesion involved in biofilm formation	1	Q5A8T4	1.32934075231568	0.387953659582445	1
317	BP	GO:0030437	ascospore formation	2	A0A8H6F3N8	1.2371789144339	0.387953659582445	1.41421356237309
318	BP	GO:0030437	ascospore formation	2	Q92410	1.12662	0.387953659582445	1.41421356237309
319	BP	GO:0062012	regulation of small molecule metabolic process	2	A0A1D8PP00	-1.31359	0.387953659582445	-1.41421
320	BP	GO:0062012	regulation of small molecule metabolic process	2	Q5AL36	-1.85878	0.387953659582445	-1.41421
321	BP	GO:0003333	amino acid transmembrane transport	1	Q59WB3	1.2724293427742	0.387953659582445	1
322	BP	GO:0006140	regulation of nucleotide metabolic process	1	Q5AL36	-1.85878	0.387953659582445	-1
323	BP	GO:0009073	aromatic amino acid family biosynthetic process	1	A0A1D8PS03	1.31138749337576	0.387953659582445	1
324	BP	GO:0071229	cellular response to acid chemical	1	Q92410	1.12662	0.387953659582445	1
325	BP	GO:0071453	cellular response to oxygen levels	1	Q5AL36	-1.85878	0.387953659582445	-1
326	BP	GO:1900231	regulation of single-species biofilm formation on inanimate substrate	1	Q5AL36	-1.85878	0.387953659582445	-1
327	BP	GO:0001101	response to acid chemical	1	Q92410	1.12662	0.387953659582445	1
328	BP	GO:0033212	iron import into cell	1	Q5A8T4	1.32934075231568	0.387953659582445	1
329	BP	GO:0043470	regulation of carbohydrate catabolic process	1	Q5AL36	-1.85878	0.387953659582445	-1
330	BP	GO:0045913	positive regulation of carbohydrate metabolic process	1	Q5AL36	-1.85878	0.387953659582445	-1
331	BP	GO:1904669	ATP export	1	A0A8H6F3N8	1.2371789144339	0.387953659582445	1
332	BP	GO:0030001	metal ion transport	2	A0A8H6BTW7	-1.54216	0.387953659582445	-1.41421
333	BP	GO:0030001	metal ion transport	2	C4YFL6	-1.03841	0.387953659582445	-1.41421
334	BP	GO:0034293	sexual sporulation	2	A0A8H6F3N8	1.2371789144339	0.387953659582445	1.41421356237309
335	BP	GO:0034293	sexual sporulation	2	Q92410	1.12662	0.387953659582445	1.41421356237309
336	BP	GO:0043935	sexual sporulation resulting in formation of a cellular spore	2	A0A8H6F3N8	1.2371789144339	0.387953659582445	1.41421356237309
337	BP	GO:0043935	sexual sporulation resulting in formation of a cellular spore	2	Q92410	1.12662	0.387953659582445	1.41421356237309
338	BP	GO:0033866	nucleoside bisphosphate biosynthetic process	1	Q59XW4	-1.00185	0.387953659582445	-1
339	BP	GO:0034030	ribonucleoside bisphosphate biosynthetic process	1	Q59XW4	-1.00185	0.387953659582445	-1
340	BP	GO:0034033	purine nucleoside bisphosphate biosynthetic process	1	Q59XW4	-1.00185	0.387953659582445	-1
341	BP	GO:0042797	tRNA transcription by RNA polymerase III	1	A0A1D8PQS2	-1.02284	0.387953659582445	-1
342	BP	GO:0046131	pyrimidine ribonucleoside metabolic process	1	G1U9X5	1.08589097046196	0.387953659582445	1
343	BP	GO:0046164	alcohol catabolic process	1	A0A1D8PHP8	-1.33121	0.387953659582445	-1
344	BP	GO:0070482	response to oxygen levels	1	Q5AL36	-1.85878	0.387953659582445	-1
345	BP	GO:0071805	potassium ion transmembrane transport	1	C4YFL6	-1.03841	0.387953659582445	-1
346	BP	GO:0048878	chemical homeostasis	3	A0A8H6BTW7	-1.54216	0.387953659582445	-0.57735
347	BP	GO:0048878	chemical homeostasis	3	C4YFL6	-1.03841	0.387953659582445	-0.57735
348	BP	GO:0048878	chemical homeostasis	3	Q5A8T4	1.32934075231568	0.387953659582445	-0.57735
349	BP	GO:0006213	pyrimidine nucleoside metabolic process	1	G1U9X5	1.08589097046196	0.387953659582445	1
350	BP	GO:0006813	potassium ion transport	1	C4YFL6	-1.03841	0.387953659582445	-1
351	BP	GO:0009304	tRNA transcription	1	A0A1D8PQS2	-1.02284	0.387953659582445	-1
352	BP	GO:0044409	entry into host	1	Q5A8T4	1.32934075231568	0.387953659582445	1
353	BP	GO:0019438	aromatic compound biosynthetic process	6	A0A1D8PQS2	-1.02284	0.387953659582445	-0.816497
354	BP	GO:0019438	aromatic compound biosynthetic process	6	A0A1D8PS03	1.31138749337576	0.387953659582445	-0.816497
355	BP	GO:0019438	aromatic compound biosynthetic process	6	C4YQF3	-1.06915	0.387953659582445	-0.816497
356	BP	GO:0019438	aromatic compound biosynthetic process	6	G1U9X5	1.08589097046196	0.387953659582445	-0.816497
357	BP	GO:0019438	aromatic compound biosynthetic process	6	Q59XW4	-1.00185	0.387953659582445	-0.816497
358	BP	GO:0019438	aromatic compound biosynthetic process	6	Q5AL36	-1.85878	0.387953659582445	-0.816497
359	BP	GO:0006084	acetyl-CoA metabolic process	1	Q59XW4	-1.00185	0.387953659582445	-1
360	BP	GO:0006206	pyrimidine nucleobase metabolic process	1	C4YNM2	1.43939673451159	0.387953659582445	1
361	BP	GO:0006576	biogenic amine metabolic process	1	A0A1D8PS03	1.31138749337576	0.387953659582445	1
362	BP	GO:0006865	amino acid transport	1	Q59WB3	1.2724293427742	0.387953659582445	1
363	BP	GO:0006878	intracellular copper ion homeostasis	1	Q5A8T4	1.32934075231568	0.387953659582445	1
364	BP	GO:0009062	fatty acid catabolic process	1	Q9P8Q7	-1.14202	0.387953659582445	-1
365	BP	GO:0015867	ATP transport	1	A0A8H6F3N8	1.2371789144339	0.387953659582445	1
366	BP	GO:0034067	protein localization to Golgi apparatus	1	A0A8H6F3N8	1.2371789144339	0.387953659582445	1
367	BP	GO:0043328	protein transport to vacuole involved in ubiquitin-dependent protein catabolic process via the multivesicular body sorting pathway	1	A0A8H6F3N8	1.2371789144339	0.387953659582445	1
368	BP	GO:0055070	copper ion homeostasis	1	Q5A8T4	1.32934075231568	0.387953659582445	1
369	BP	GO:1901616	organic hydroxy compound catabolic process	1	A0A1D8PHP8	-1.33121	0.387953659582445	-1
370	BP	GO:0070588	calcium ion transmembrane transport	1	C4YFL6	-1.03841	0.391076392209762	-1
371	BP	GO:1900429	negative regulation of filamentous growth of a population of unicellular organisms	1	Q5AL36	-1.85878	0.391076392209762	-1
372	BP	GO:0006066	alcohol metabolic process	2	A0A1D8PHP8	-1.33121	0.391076392209762	0
373	BP	GO:0006066	alcohol metabolic process	2	A0A8H6BUI2	1.21195744952646	0.391076392209762	0
374	BP	GO:0055085	transmembrane transport	4	A0A1D8PHP8	-1.33121	0.391076392209762	-1
375	BP	GO:0055085	transmembrane transport	4	A0A8H6BTW7	-1.54216	0.391076392209762	-1
376	BP	GO:0055085	transmembrane transport	4	C4YFL6	-1.03841	0.391076392209762	-1
377	BP	GO:0055085	transmembrane transport	4	Q59WB3	1.2724293427742	0.391076392209762	-1
378	BP	GO:0044182	filamentous growth of a population of unicellular organisms	3	Q5A8T4	1.32934075231568	0.391076392209762	0.577350269189626
379	BP	GO:0044182	filamentous growth of a population of unicellular organisms	3	Q5AL36	-1.85878	0.391076392209762	0.577350269189626
380	BP	GO:0044182	filamentous growth of a population of unicellular organisms	3	Q92410	1.12662	0.391076392209762	0.577350269189626
381	BP	GO:1903046	meiotic cell cycle process	3	A0A8H6F3N8	1.2371789144339	0.391076392209762	1.73205080756888
382	BP	GO:1903046	meiotic cell cycle process	3	C4YMV0	1.69223688341863	0.391076392209762	1.73205080756888
383	BP	GO:1903046	meiotic cell cycle process	3	Q92410	1.12662	0.391076392209762	1.73205080756888
384	BP	GO:0000028	ribosomal small subunit assembly	1	A0A1D8PDP4	-1.3725	0.391076392209762	-1
385	BP	GO:0006816	calcium ion transport	1	C4YFL6	-1.03841	0.391076392209762	-1
386	BP	GO:0031321	ascospore-type prospore assembly	1	A0A8H6F3N8	1.2371789144339	0.391076392209762	1
387	BP	GO:0046618	xenobiotic export from cell	1	A0A8H6F3N8	1.2371789144339	0.391076392209762	1
388	BP	GO:0060258	negative regulation of filamentous growth	1	Q5AL36	-1.85878	0.391076392209762	-1
389	BP	GO:0019725	cellular homeostasis	3	A0A8H6BTW7	-1.54216	0.391076392209762	-0.57735
390	BP	GO:0019725	cellular homeostasis	3	C4YFL6	-1.03841	0.391076392209762	-0.57735
391	BP	GO:0019725	cellular homeostasis	3	Q5A8T4	1.32934075231568	0.391076392209762	-0.57735
392	BP	GO:0006165	nucleoside diphosphate phosphorylation	1	G1U9X5	1.08589097046196	0.391076392209762	1
393	BP	GO:0006220	pyrimidine nucleotide metabolic process	1	G1U9X5	1.08589097046196	0.391076392209762	1
394	BP	GO:0006221	pyrimidine nucleotide biosynthetic process	1	G1U9X5	1.08589097046196	0.391076392209762	1
395	BP	GO:0006874	intracellular calcium ion homeostasis	1	C4YFL6	-1.03841	0.391076392209762	-1
396	BP	GO:0009308	amine metabolic process	1	A0A1D8PS03	1.31138749337576	0.391076392209762	1
397	BP	GO:0015868	purine ribonucleotide transport	1	A0A8H6F3N8	1.2371789144339	0.391076392209762	1
398	BP	GO:0046835	carbohydrate phosphorylation	1	Q59VY8	1.23883851028837	0.391076392209762	1
399	BP	GO:0046939	nucleotide phosphorylation	1	G1U9X5	1.08589097046196	0.391076392209762	1
400	BP	GO:0051503	adenine nucleotide transport	1	A0A8H6F3N8	1.2371789144339	0.391076392209762	1
401	BP	GO:0070301	cellular response to hydrogen peroxide	1	Q92410	1.12662	0.391076392209762	1
402	BP	GO:0000436	carbon catabolite activation of transcription from RNA polymerase II promoter	1	Q59VY8	1.23883851028837	0.392416035996109	1
403	BP	GO:0006637	acyl-CoA metabolic process	1	Q59XW4	-1.00185	0.392416035996109	-1
404	BP	GO:0010565	regulation of cellular ketone metabolic process	1	A0A1D8PP00	-1.31359	0.392416035996109	-1
405	BP	GO:0015865	purine nucleotide transport	1	A0A8H6F3N8	1.2371789144339	0.392416035996109	1
406	BP	GO:0035383	thioester metabolic process	1	Q59XW4	-1.00185	0.392416035996109	-1
407	BP	GO:0045926	negative regulation of growth	1	Q5AL36	-1.85878	0.392416035996109	-1
408	BP	GO:0055074	calcium ion homeostasis	1	C4YFL6	-1.03841	0.392416035996109	-1
409	BP	GO:0048468	cell development	2	A0A8H6F3N8	1.2371789144339	0.395559473721871	1.41421356237309
410	BP	GO:0048468	cell development	2	Q92410	1.12662	0.395559473721871	1.41421356237309
411	BP	GO:0007034	vacuolar transport	2	A0A8H6BTW7	-1.54216	0.395559473721871	0
412	BP	GO:0007034	vacuolar transport	2	A0A8H6F3N8	1.2371789144339	0.395559473721871	0
413	BP	GO:0006972	hyperosmotic response	1	C4YFL6	-1.03841	0.395559473721871	-1
414	BP	GO:0019320	hexose catabolic process	1	Q59VY8	1.23883851028837	0.395559473721871	1
415	BP	GO:0046112	nucleobase biosynthetic process	1	C4YNM2	1.43939673451159	0.395559473721871	1
416	BP	GO:1900192	positive regulation of single-species biofilm formation	1	Q5AL36	-1.85878	0.395559473721871	-1
417	BP	GO:0007154	cell communication	5	A0A8H6F1H3	-1.29941	0.412906423681184	-0.447214
418	BP	GO:0007154	cell communication	5	C4YFL6	-1.03841	0.412906423681184	-0.447214
419	BP	GO:0007154	cell communication	5	Q59VY8	1.23883851028837	0.412906423681184	-0.447214
420	BP	GO:0007154	cell communication	5	Q5AL36	-1.85878	0.412906423681184	-0.447214
421	BP	GO:0007154	cell communication	5	Q92410	1.12662	0.412906423681184	-0.447214
422	BP	GO:0030435	sporulation resulting in formation of a cellular spore	2	A0A8H6F3N8	1.2371789144339	0.412906423681184	1.41421356237309
423	BP	GO:0030435	sporulation resulting in formation of a cellular spore	2	Q92410	1.12662	0.412906423681184	1.41421356237309
424	BP	GO:0005984	disaccharide metabolic process	1	Q92410	1.12662	0.412906423681184	1
425	BP	GO:0031589	cell-substrate adhesion	1	Q5A8T4	1.32934075231568	0.412906423681184	1
426	BP	GO:0042149	cellular response to glucose starvation	1	C4YFL6	-1.03841	0.412906423681184	-1
427	BP	GO:0042542	response to hydrogen peroxide	1	Q92410	1.12662	0.412906423681184	1
428	BP	GO:0022413	reproductive process in single-celled organism	2	A0A8H6F3N8	1.2371789144339	0.4144116624536	1.41421356237309
429	BP	GO:0022413	reproductive process in single-celled organism	2	Q92410	1.12662	0.4144116624536	1.41421356237309
430	BP	GO:0048646	anatomical structure formation involved in morphogenesis	2	A0A8H6F3N8	1.2371789144339	0.4144116624536	1.41421356237309
431	BP	GO:0048646	anatomical structure formation involved in morphogenesis	2	Q92410	1.12662	0.4144116624536	1.41421356237309
432	BP	GO:0006383	transcription by RNA polymerase III	1	A0A1D8PQS2	-1.02284	0.4144116624536	-1
433	BP	GO:0019751	polyol metabolic process	1	A0A8H6BUI2	1.21195744952646	0.4144116624536	1
434	BP	GO:0043162	ubiquitin-dependent protein catabolic process via the multivesicular body sorting pathway	1	A0A8H6F3N8	1.2371789144339	0.4144116624536	1
435	BP	GO:0043934	sporulation	2	A0A8H6F3N8	1.2371789144339	0.4144116624536	1.41421356237309
436	BP	GO:0043934	sporulation	2	Q92410	1.12662	0.4144116624536	1.41421356237309
437	BP	GO:0006862	nucleotide transport	1	A0A8H6F3N8	1.2371789144339	0.4144116624536	1
438	BP	GO:0009072	aromatic amino acid metabolic process	1	A0A1D8PS03	1.31138749337576	0.4144116624536	1
439	BP	GO:1900190	regulation of single-species biofilm formation	1	Q5AL36	-1.85878	0.4144116624536	-1
440	BP	GO:1901264	carbohydrate derivative transport	1	A0A8H6F3N8	1.2371789144339	0.4144116624536	1
441	BP	GO:0034654	nucleobase-containing compound biosynthetic process	5	A0A1D8PQS2	-1.02284	0.4144116624536	-1.34164
442	BP	GO:0034654	nucleobase-containing compound biosynthetic process	5	C4YQF3	-1.06915	0.4144116624536	-1.34164
443	BP	GO:0034654	nucleobase-containing compound biosynthetic process	5	G1U9X5	1.08589097046196	0.4144116624536	-1.34164
444	BP	GO:0034654	nucleobase-containing compound biosynthetic process	5	Q59XW4	-1.00185	0.4144116624536	-1.34164
445	BP	GO:0034654	nucleobase-containing compound biosynthetic process	5	Q5AL36	-1.85878	0.4144116624536	-1.34164
446	BP	GO:0051321	meiotic cell cycle	3	A0A8H6F3N8	1.2371789144339	0.4144116624536	1.73205080756888
447	BP	GO:0051321	meiotic cell cycle	3	C4YMV0	1.69223688341863	0.4144116624536	1.73205080756888
448	BP	GO:0051321	meiotic cell cycle	3	Q92410	1.12662	0.4144116624536	1.73205080756888
449	BP	GO:0098662	inorganic cation transmembrane transport	2	A0A8H6BTW7	-1.54216	0.4144116624536	-1.41421
450	BP	GO:0098662	inorganic cation transmembrane transport	2	C4YFL6	-1.03841	0.4144116624536	-1.41421
451	BP	GO:1901615	organic hydroxy compound metabolic process	2	A0A1D8PHP8	-1.33121	0.4144116624536	0
452	BP	GO:1901615	organic hydroxy compound metabolic process	2	A0A8H6BUI2	1.21195744952646	0.4144116624536	0
453	BP	GO:0006099	tricarboxylic acid cycle	1	A0A1D8PTH3	1.24596428413081	0.4144116624536	1
454	BP	GO:0006101	citrate metabolic process	1	A0A1D8PTH3	1.24596428413081	0.4144116624536	1
455	BP	GO:0043467	regulation of generation of precursor metabolites and energy	1	Q5AL36	-1.85878	0.4144116624536	-1
456	BP	GO:0046365	monosaccharide catabolic process	1	Q59VY8	1.23883851028837	0.4144116624536	1
457	BP	GO:0062013	positive regulation of small molecule metabolic process	1	Q5AL36	-1.85878	0.4144116624536	-1
458	BP	GO:0090407	organophosphate biosynthetic process	3	A0A8H6BUI2	1.21195744952646	0.4144116624536	0.577350269189626
459	BP	GO:0090407	organophosphate biosynthetic process	3	G1U9X5	1.08589097046196	0.4144116624536	0.577350269189626
460	BP	GO:0090407	organophosphate biosynthetic process	3	Q59XW4	-1.00185	0.4144116624536	0.577350269189626
461	BP	GO:1903508	positive regulation of nucleic acid-templated transcription	4	C4YQF3	-1.06915	0.4144116624536	-1
462	BP	GO:1903508	positive regulation of nucleic acid-templated transcription	4	Q59TD3	-1.19863	0.4144116624536	-1
463	BP	GO:1903508	positive regulation of nucleic acid-templated transcription	4	Q59VY8	1.23883851028837	0.4144116624536	-1
464	BP	GO:1903508	positive regulation of nucleic acid-templated transcription	4	Q5AL36	-1.85878	0.4144116624536	-1
465	BP	GO:1902680	positive regulation of RNA biosynthetic process	4	C4YQF3	-1.06915	0.414458298068864	-1
466	BP	GO:1902680	positive regulation of RNA biosynthetic process	4	Q59TD3	-1.19863	0.414458298068864	-1
467	BP	GO:1902680	positive regulation of RNA biosynthetic process	4	Q59VY8	1.23883851028837	0.414458298068864	-1
468	BP	GO:1902680	positive regulation of RNA biosynthetic process	4	Q5AL36	-1.85878	0.414458298068864	-1
469	BP	GO:0033865	nucleoside bisphosphate metabolic process	1	Q59XW4	-1.00185	0.414458298068864	-1
470	BP	GO:0033875	ribonucleoside bisphosphate metabolic process	1	Q59XW4	-1.00185	0.414458298068864	-1
471	BP	GO:0034032	purine nucleoside bisphosphate metabolic process	1	Q59XW4	-1.00185	0.414458298068864	-1
472	BP	GO:0044406	adhesion of symbiont to host	1	Q5A8T4	1.32934075231568	0.414458298068864	1
473	BP	GO:0072350	tricarboxylic acid metabolic process	1	A0A1D8PTH3	1.24596428413081	0.414458298068864	1
474	BP	GO:0007131	reciprocal meiotic recombination	1	C4YMV0	1.69223688341863	0.421273518174425	1
475	BP	GO:0009311	oligosaccharide metabolic process	1	Q92410	1.12662	0.421273518174425	1
476	BP	GO:0035825	homologous recombination	1	C4YMV0	1.69223688341863	0.421273518174425	1
477	BP	GO:0003006	developmental process involved in reproduction	2	A0A8H6F3N8	1.2371789144339	0.429046601630892	1.41421356237309
478	BP	GO:0003006	developmental process involved in reproduction	2	Q92410	1.12662	0.429046601630892	1.41421356237309
479	BP	GO:1901137	carbohydrate derivative biosynthetic process	3	A0A8H6BUI2	1.21195744952646	0.429682720520219	0.577350269189626
480	BP	GO:1901137	carbohydrate derivative biosynthetic process	3	G1U9X5	1.08589097046196	0.429682720520219	0.577350269189626
481	BP	GO:1901137	carbohydrate derivative biosynthetic process	3	Q59XW4	-1.00185	0.429682720520219	0.577350269189626
482	BP	GO:0098660	inorganic ion transmembrane transport	2	A0A8H6BTW7	-1.54216	0.430515470786896	-1.41421
483	BP	GO:0098660	inorganic ion transmembrane transport	2	C4YFL6	-1.03841	0.430515470786896	-1.41421
484	BP	GO:0051254	positive regulation of RNA metabolic process	4	C4YQF3	-1.06915	0.430515470786896	-1
485	BP	GO:0051254	positive regulation of RNA metabolic process	4	Q59TD3	-1.19863	0.430515470786896	-1
486	BP	GO:0051254	positive regulation of RNA metabolic process	4	Q59VY8	1.23883851028837	0.430515470786896	-1
487	BP	GO:0051254	positive regulation of RNA metabolic process	4	Q5AL36	-1.85878	0.430515470786896	-1
488	BP	GO:1901565	organonitrogen compound catabolic process	4	A0A1D8PNH4	-1.72396	0.430515470786896	-1
489	BP	GO:1901565	organonitrogen compound catabolic process	4	A0A1D8PP00	-1.31359	0.430515470786896	-1
490	BP	GO:1901565	organonitrogen compound catabolic process	4	A0A8H6F1H3	-1.29941	0.430515470786896	-1
491	BP	GO:1901565	organonitrogen compound catabolic process	4	A0A8H6F3N8	1.2371789144339	0.430515470786896	-1
492	BP	GO:0006897	endocytosis	2	A0A8H6F3N8	1.2371789144339	0.430515470786896	1.41421356237309
493	BP	GO:0006897	endocytosis	2	Q5A8T4	1.32934075231568	0.430515470786896	1.41421356237309
494	BP	GO:0000429	carbon catabolite regulation of transcription from RNA polymerase II promoter	1	Q59VY8	1.23883851028837	0.430515470786896	1
495	BP	GO:0009185	ribonucleoside diphosphate metabolic process	1	G1U9X5	1.08589097046196	0.430515470786896	1
496	BP	GO:0006970	response to osmotic stress	2	C4YFL6	-1.03841	0.430959594299011	0
497	BP	GO:0006970	response to osmotic stress	2	Q92410	1.12662	0.430959594299011	0
498	BP	GO:0009119	ribonucleoside metabolic process	1	G1U9X5	1.08589097046196	0.434553686306981	1
499	BP	GO:0032507	maintenance of protein location in cell	1	A0A8H6F3N8	1.2371789144339	0.434553686306981	1
500	BP	GO:0032511	late endosome to vacuole transport via multivesicular body sorting pathway	1	A0A8H6F3N8	1.2371789144339	0.434553686306981	1
501	BP	GO:0009165	nucleotide biosynthetic process	2	G1U9X5	1.08589097046196	0.434553686306981	0
502	BP	GO:0009165	nucleotide biosynthetic process	2	Q59XW4	-1.00185	0.434553686306981	0
503	BP	GO:1901293	nucleoside phosphate biosynthetic process	2	G1U9X5	1.08589097046196	0.438057093201406	0
504	BP	GO:1901293	nucleoside phosphate biosynthetic process	2	Q59XW4	-1.00185	0.438057093201406	0
505	BP	GO:0009132	nucleoside diphosphate metabolic process	1	G1U9X5	1.08589097046196	0.438057093201406	1
506	BP	GO:0009651	response to salt stress	1	C4YFL6	-1.03841	0.438057093201406	-1
507	BP	GO:0015980	energy derivation by oxidation of organic compounds	2	A0A1D8PTH3	1.24596428413081	0.438057093201406	0
508	BP	GO:0015980	energy derivation by oxidation of organic compounds	2	Q59XW4	-1.00185	0.438057093201406	0
509	BP	GO:0006893	Golgi to plasma membrane transport	1	C4YKA8	-1.26334	0.442683745894665	-1
510	BP	GO:0032509	endosome transport via multivesicular body sorting pathway	1	A0A8H6F3N8	1.2371789144339	0.442683745894665	1
511	BP	GO:0071985	multivesicular body sorting pathway	1	A0A8H6F3N8	1.2371789144339	0.442683745894665	1
512	BP	GO:0009112	nucleobase metabolic process	1	C4YNM2	1.43939673451159	0.446332451825023	1
513	BP	GO:0044242	cellular lipid catabolic process	1	Q9P8Q7	-1.14202	0.446332451825023	-1
514	BP	GO:0051123	RNA polymerase II preinitiation complex assembly	1	C4YQF3	-1.06915	0.446332451825023	-1
515	BP	GO:0098876	vesicle-mediated transport to the plasma membrane	1	C4YKA8	-1.26334	0.446332451825023	-1
516	BP	GO:0009267	cellular response to starvation	2	A0A8H6F1H3	-1.29941	0.449794007592855	-1.41421
517	BP	GO:0009267	cellular response to starvation	2	C4YFL6	-1.03841	0.449794007592855	-1.41421
518	BP	GO:0007155	cell adhesion	1	Q5A8T4	1.32934075231568	0.449794007592855	1
519	BP	GO:0009116	nucleoside metabolic process	1	G1U9X5	1.08589097046196	0.449794007592855	1
520	BP	GO:0010927	cellular component assembly involved in morphogenesis	1	A0A8H6F3N8	1.2371789144339	0.449794007592855	1
521	BP	GO:0010557	positive regulation of macromolecule biosynthetic process	4	C4YQF3	-1.06915	0.45576975015917	-1
522	BP	GO:0010557	positive regulation of macromolecule biosynthetic process	4	Q59TD3	-1.19863	0.45576975015917	-1
523	BP	GO:0010557	positive regulation of macromolecule biosynthetic process	4	Q59VY8	1.23883851028837	0.45576975015917	-1
524	BP	GO:0010557	positive regulation of macromolecule biosynthetic process	4	Q5AL36	-1.85878	0.45576975015917	-1
525	BP	GO:0006351	DNA-templated transcription	3	A0A1D8PQS2	-1.02284	0.45576975015917	-1.73205
526	BP	GO:0006351	DNA-templated transcription	3	C4YQF3	-1.06915	0.45576975015917	-1.73205
527	BP	GO:0006351	DNA-templated transcription	3	Q5AL36	-1.85878	0.45576975015917	-1.73205
528	BP	GO:0097659	nucleic acid-templated transcription	3	A0A1D8PQS2	-1.02284	0.45576975015917	-1.73205
529	BP	GO:0097659	nucleic acid-templated transcription	3	C4YQF3	-1.06915	0.45576975015917	-1.73205
530	BP	GO:0097659	nucleic acid-templated transcription	3	Q5AL36	-1.85878	0.45576975015917	-1.73205
531	BP	GO:0030447	filamentous growth	3	Q5A8T4	1.32934075231568	0.45576975015917	0.577350269189626
532	BP	GO:0030447	filamentous growth	3	Q5AL36	-1.85878	0.45576975015917	0.577350269189626
533	BP	GO:0030447	filamentous growth	3	Q92410	1.12662	0.45576975015917	0.577350269189626
534	BP	GO:0000041	transition metal ion transport	1	A0A8H6BTW7	-1.54216	0.45576975015917	-1
535	BP	GO:0016042	lipid catabolic process	1	Q9P8Q7	-1.14202	0.45576975015917	-1
536	BP	GO:0045935	positive regulation of nucleobase-containing compound metabolic process	4	C4YQF3	-1.06915	0.45576975015917	-1
537	BP	GO:0045935	positive regulation of nucleobase-containing compound metabolic process	4	Q59TD3	-1.19863	0.45576975015917	-1
538	BP	GO:0045935	positive regulation of nucleobase-containing compound metabolic process	4	Q59VY8	1.23883851028837	0.45576975015917	-1
539	BP	GO:0045935	positive regulation of nucleobase-containing compound metabolic process	4	Q5AL36	-1.85878	0.45576975015917	-1
540	BP	GO:0009653	anatomical structure morphogenesis	2	A0A8H6F3N8	1.2371789144339	0.45576975015917	1.41421356237309
541	BP	GO:0009653	anatomical structure morphogenesis	2	Q92410	1.12662	0.45576975015917	1.41421356237309
542	BP	GO:0019953	sexual reproduction	2	A0A8H6F3N8	1.2371789144339	0.45576975015917	1.41421356237309
543	BP	GO:0019953	sexual reproduction	2	Q92410	1.12662	0.45576975015917	1.41421356237309
544	BP	GO:0032787	monocarboxylic acid metabolic process	2	Q59XW4	-1.00185	0.45576975015917	-1.41421
545	BP	GO:0032787	monocarboxylic acid metabolic process	2	Q9P8Q7	-1.14202	0.45576975015917	-1.41421
546	BP	GO:0044703	multi-organism reproductive process	2	A0A8H6F3N8	1.2371789144339	0.45576975015917	1.41421356237309
547	BP	GO:0044703	multi-organism reproductive process	2	Q92410	1.12662	0.45576975015917	1.41421356237309
548	BP	GO:0051651	maintenance of location in cell	1	A0A8H6F3N8	1.2371789144339	0.457461442890397	1
549	BP	GO:0070897	transcription preinitiation complex assembly	1	C4YQF3	-1.06915	0.457461442890397	-1
550	BP	GO:0098657	import into cell	2	A0A8H6F3N8	1.2371789144339	0.460273543472913	1.41421356237309
551	BP	GO:0098657	import into cell	2	Q5A8T4	1.32934075231568	0.460273543472913	1.41421356237309
552	BP	GO:0032774	RNA biosynthetic process	3	A0A1D8PQS2	-1.02284	0.460273543472913	-1.73205
553	BP	GO:0032774	RNA biosynthetic process	3	C4YQF3	-1.06915	0.460273543472913	-1.73205
554	BP	GO:0032774	RNA biosynthetic process	3	Q5AL36	-1.85878	0.460273543472913	-1.73205
555	BP	GO:0042594	response to starvation	2	A0A8H6F1H3	-1.29941	0.460273543472913	-1.41421
556	BP	GO:0042594	response to starvation	2	C4YFL6	-1.03841	0.460273543472913	-1.41421
557	BP	GO:0034614	cellular response to reactive oxygen species	1	Q92410	1.12662	0.460273543472913	1
558	BP	GO:0009259	ribonucleotide metabolic process	2	G1U9X5	1.08589097046196	0.472089278122355	0
559	BP	GO:0009259	ribonucleotide metabolic process	2	Q59XW4	-1.00185	0.472089278122355	0
560	BP	GO:0009891	positive regulation of biosynthetic process	4	C4YQF3	-1.06915	0.472089278122355	-1
561	BP	GO:0009891	positive regulation of biosynthetic process	4	Q59TD3	-1.19863	0.472089278122355	-1
562	BP	GO:0009891	positive regulation of biosynthetic process	4	Q59VY8	1.23883851028837	0.472089278122355	-1
563	BP	GO:0009891	positive regulation of biosynthetic process	4	Q5AL36	-1.85878	0.472089278122355	-1
564	BP	GO:0031328	positive regulation of cellular biosynthetic process	4	C4YQF3	-1.06915	0.472089278122355	-1
565	BP	GO:0031328	positive regulation of cellular biosynthetic process	4	Q59TD3	-1.19863	0.472089278122355	-1
566	BP	GO:0031328	positive regulation of cellular biosynthetic process	4	Q59VY8	1.23883851028837	0.472089278122355	-1
567	BP	GO:0031328	positive regulation of cellular biosynthetic process	4	Q5AL36	-1.85878	0.472089278122355	-1
568	BP	GO:1901657	glycosyl compound metabolic process	1	G1U9X5	1.08589097046196	0.472089278122355	1
569	BP	GO:0016310	phosphorylation	3	A0A8H6BUI2	1.21195744952646	0.473331539838535	1.73205080756888
570	BP	GO:0016310	phosphorylation	3	G1U9X5	1.08589097046196	0.473331539838535	1.73205080756888
571	BP	GO:0016310	phosphorylation	3	Q59VY8	1.23883851028837	0.473331539838535	1.73205080756888
572	BP	GO:0055086	nucleobase-containing small molecule metabolic process	3	C4YNM2	1.43939673451159	0.473331539838535	0.577350269189626
573	BP	GO:0055086	nucleobase-containing small molecule metabolic process	3	G1U9X5	1.08589097046196	0.473331539838535	0.577350269189626
574	BP	GO:0055086	nucleobase-containing small molecule metabolic process	3	Q59XW4	-1.00185	0.473331539838535	0.577350269189626
575	BP	GO:0006081	cellular aldehyde metabolic process	1	Q9P8Q7	-1.14202	0.473331539838535	-1
576	BP	GO:0006631	fatty acid metabolic process	1	Q9P8Q7	-1.14202	0.473331539838535	-1
577	BP	GO:0032505	reproduction of a single-celled organism	2	A0A8H6F3N8	1.2371789144339	0.473331539838535	1.41421356237309
578	BP	GO:0032505	reproduction of a single-celled organism	2	Q92410	1.12662	0.473331539838535	1.41421356237309
579	BP	GO:0042592	homeostatic process	3	A0A8H6BTW7	-1.54216	0.473452071513904	-0.57735
580	BP	GO:0042592	homeostatic process	3	C4YFL6	-1.03841	0.473452071513904	-0.57735
581	BP	GO:0042592	homeostatic process	3	Q5A8T4	1.32934075231568	0.473452071513904	-0.57735
582	BP	GO:0006623	protein targeting to vacuole	1	A0A8H6F3N8	1.2371789144339	0.476623630327425	1
583	BP	GO:0071236	cellular response to antibiotic	1	Q92410	1.12662	0.476623630327425	1
584	BP	GO:0000302	response to reactive oxygen species	1	Q92410	1.12662	0.483656229489505	1
585	BP	GO:0009628	response to abiotic stimulus	3	C4YFL6	-1.03841	0.487152230486104	-0.57735
586	BP	GO:0009628	response to abiotic stimulus	3	Q5AL36	-1.85878	0.487152230486104	-0.57735
587	BP	GO:0009628	response to abiotic stimulus	3	Q92410	1.12662	0.487152230486104	-0.57735
588	BP	GO:0009142	nucleoside triphosphate biosynthetic process	1	G1U9X5	1.08589097046196	0.488898029450969	1
589	BP	GO:0040007	growth	3	Q5A8T4	1.32934075231568	0.490669289017581	0.577350269189626
590	BP	GO:0040007	growth	3	Q5AL36	-1.85878	0.490669289017581	0.577350269189626
591	BP	GO:0040007	growth	3	Q92410	1.12662	0.490669289017581	0.577350269189626
592	BP	GO:0006879	intracellular iron ion homeostasis	1	Q5A8T4	1.32934075231568	0.490669289017581	1
593	BP	GO:0019318	hexose metabolic process	1	Q59VY8	1.23883851028837	0.490669289017581	1
594	BP	GO:0045324	late endosome to vacuole transport	1	A0A8H6F3N8	1.2371789144339	0.490669289017581	1
595	BP	GO:0000479	endonucleolytic cleavage of tricistronic rRNA transcript (SSU-rRNA, 5.8S rRNA, LSU-rRNA)	1	A0A1D8PDP4	-1.3725	0.493895660869131	-1
596	BP	GO:0019693	ribose phosphate metabolic process	2	G1U9X5	1.08589097046196	0.493895660869131	0
597	BP	GO:0019693	ribose phosphate metabolic process	2	Q59XW4	-1.00185	0.493895660869131	0
598	BP	GO:0045944	positive regulation of transcription by RNA polymerase II	3	Q59TD3	-1.19863	0.493895660869131	-0.57735
599	BP	GO:0045944	positive regulation of transcription by RNA polymerase II	3	Q59VY8	1.23883851028837	0.493895660869131	-0.57735
600	BP	GO:0045944	positive regulation of transcription by RNA polymerase II	3	Q5AL36	-1.85878	0.493895660869131	-0.57735
601	BP	GO:0043604	amide biosynthetic process	4	A0A1D8PDP4	-1.3725	0.493895660869131	-1
602	BP	GO:0043604	amide biosynthetic process	4	A0A1D8PP00	-1.31359	0.493895660869131	-1
603	BP	GO:0043604	amide biosynthetic process	4	C4YNM2	1.43939673451159	0.493895660869131	-1
604	BP	GO:0043604	amide biosynthetic process	4	Q59XW4	-1.00185	0.493895660869131	-1
605	BP	GO:0030154	cell differentiation	2	A0A8H6F3N8	1.2371789144339	0.493895660869131	1.41421356237309
606	BP	GO:0030154	cell differentiation	2	Q92410	1.12662	0.493895660869131	1.41421356237309
607	BP	GO:0006367	transcription initiation at RNA polymerase II promoter	1	C4YQF3	-1.06915	0.493895660869131	-1
608	BP	GO:0046677	response to antibiotic	1	Q92410	1.12662	0.493895660869131	1
609	BP	GO:0055072	iron ion homeostasis	1	Q5A8T4	1.32934075231568	0.493895660869131	1
610	BP	GO:0000478	endonucleolytic cleavage involved in rRNA processing	1	A0A1D8PDP4	-1.3725	0.500232182274496	-1
611	BP	GO:0048856	anatomical structure development	2	A0A8H6F3N8	1.2371789144339	0.506806473448816	1.41421356237309
612	BP	GO:0048856	anatomical structure development	2	Q92410	1.12662	0.506806473448816	1.41421356237309
613	BP	GO:0006109	regulation of carbohydrate metabolic process	1	Q5AL36	-1.85878	0.510946095744335	-1
614	BP	GO:0009268	response to pH	1	C4YFL6	-1.03841	0.510946095744335	-1
615	BP	GO:0051701	biological process involved in interaction with host	1	Q5A8T4	1.32934075231568	0.515308671056879	1
616	BP	GO:0072666	establishment of protein localization to vacuole	1	A0A8H6F3N8	1.2371789144339	0.515308671056879	1
617	BP	GO:0015748	organophosphate ester transport	1	A0A8H6F3N8	1.2371789144339	0.520388830753415	1
618	BP	GO:0006475	internal protein amino acid acetylation	1	Q59XW4	-1.00185	0.520388830753415	-1
619	BP	GO:0016573	histone acetylation	1	Q59XW4	-1.00185	0.520388830753415	-1
620	BP	GO:0018393	internal peptidyl-lysine acetylation	1	Q59XW4	-1.00185	0.520388830753415	-1
621	BP	GO:0018394	peptidyl-lysine acetylation	1	Q59XW4	-1.00185	0.520388830753415	-1
622	BP	GO:0098781	ncRNA transcription	1	A0A1D8PQS2	-1.02284	0.520388830753415	-1
623	BP	GO:0006091	generation of precursor metabolites and energy	2	A0A1D8PTH3	1.24596428413081	0.520460812617028	0
624	BP	GO:0006091	generation of precursor metabolites and energy	2	Q59XW4	-1.00185	0.520460812617028	0
625	BP	GO:0046700	heterocycle catabolic process	2	A0A1D8PNH4	-1.72396	0.520460812617028	-1.41421
626	BP	GO:0046700	heterocycle catabolic process	2	A0A8H6F1H3	-1.29941	0.520460812617028	-1.41421
627	BP	GO:0022414	reproductive process	3	A0A8H6F3N8	1.2371789144339	0.534132933216873	1.73205080756888
628	BP	GO:0022414	reproductive process	3	C4YMV0	1.69223688341863	0.534132933216873	1.73205080756888
629	BP	GO:0022414	reproductive process	3	Q92410	1.12662	0.534132933216873	1.73205080756888
630	BP	GO:0034637	cellular carbohydrate biosynthetic process	1	Q92410	1.12662	0.535506032416313	1
631	BP	GO:0006357	regulation of transcription by RNA polymerase II	4	C4YQF3	-1.06915	0.536376306802007	-1
632	BP	GO:0006357	regulation of transcription by RNA polymerase II	4	Q59TD3	-1.19863	0.536376306802007	-1
633	BP	GO:0006357	regulation of transcription by RNA polymerase II	4	Q59VY8	1.23883851028837	0.536376306802007	-1
634	BP	GO:0006357	regulation of transcription by RNA polymerase II	4	Q5AL36	-1.85878	0.536376306802007	-1
635	BP	GO:0005996	monosaccharide metabolic process	1	Q59VY8	1.23883851028837	0.544555817228183	1
636	BP	GO:0006352	DNA-templated transcription initiation	1	C4YQF3	-1.06915	0.544555817228183	-1
637	BP	GO:1901361	organic cyclic compound catabolic process	2	A0A1D8PNH4	-1.72396	0.546657555468663	-1.41421
638	BP	GO:1901361	organic cyclic compound catabolic process	2	A0A8H6F1H3	-1.29941	0.546657555468663	-1.41421
639	BP	GO:0042255	ribosome assembly	1	A0A1D8PDP4	-1.3725	0.553238402080832	-1
640	BP	GO:0044272	sulfur compound biosynthetic process	1	Q59XW4	-1.00185	0.553238402080832	-1
641	BP	GO:0006473	protein acetylation	1	Q59XW4	-1.00185	0.558298381696037	-1
642	BP	GO:0045893	positive regulation of DNA-templated transcription	3	Q59TD3	-1.19863	0.564553392396371	-0.57735
643	BP	GO:0045893	positive regulation of DNA-templated transcription	3	Q59VY8	1.23883851028837	0.564553392396371	-0.57735
644	BP	GO:0045893	positive regulation of DNA-templated transcription	3	Q5AL36	-1.85878	0.564553392396371	-0.57735
645	BP	GO:0016052	carbohydrate catabolic process	1	Q59VY8	1.23883851028837	0.564747283035546	1
646	BP	GO:0032989	cellular component morphogenesis	1	A0A8H6F3N8	1.2371789144339	0.564747283035546	1
647	BP	GO:0043086	negative regulation of catalytic activity	1	A0A1D8PP00	-1.31359	0.564747283035546	-1
648	BP	GO:0009060	aerobic respiration	1	A0A1D8PTH3	1.24596428413081	0.57085365473244	1
649	BP	GO:0042327	positive regulation of phosphorylation	1	Q5AL36	-1.85878	0.57085365473244	-1
650	BP	GO:0043543	protein acylation	1	Q59XW4	-1.00185	0.57085365473244	-1
651	BP	GO:0090502	RNA phosphodiester bond hydrolysis, endonucleolytic	1	A0A1D8PDP4	-1.3725	0.57085365473244	-1
652	BP	GO:0007127	meiosis I	1	C4YMV0	1.69223688341863	0.588025039780811	1
653	BP	GO:1901135	carbohydrate derivative metabolic process	3	A0A8H6BUI2	1.21195744952646	0.589474553661653	0.577350269189626
654	BP	GO:1901135	carbohydrate derivative metabolic process	3	G1U9X5	1.08589097046196	0.589474553661653	0.577350269189626
655	BP	GO:1901135	carbohydrate derivative metabolic process	3	Q59XW4	-1.00185	0.589474553661653	0.577350269189626
656	BP	GO:0036180	filamentous growth of a population of unicellular organisms in response to biotic stimulus	1	Q92410	1.12662	0.589474553661653	1
657	BP	GO:0000003	reproduction	3	A0A8H6F3N8	1.2371789144339	0.589474553661653	1.73205080756888
658	BP	GO:0000003	reproduction	3	C4YMV0	1.69223688341863	0.589474553661653	1.73205080756888
659	BP	GO:0000003	reproduction	3	Q92410	1.12662	0.589474553661653	1.73205080756888
660	BP	GO:0043603	amide metabolic process	4	A0A1D8PDP4	-1.3725	0.58980106474651	-1
661	BP	GO:0043603	amide metabolic process	4	A0A1D8PP00	-1.31359	0.58980106474651	-1
662	BP	GO:0043603	amide metabolic process	4	C4YNM2	1.43939673451159	0.58980106474651	-1
663	BP	GO:0043603	amide metabolic process	4	Q59XW4	-1.00185	0.58980106474651	-1
664	BP	GO:0000469	cleavage involved in rRNA processing	1	A0A1D8PDP4	-1.3725	0.589844941824974	-1
665	BP	GO:0006892	post-Golgi vesicle-mediated transport	1	C4YKA8	-1.26334	0.589844941824974	-1
666	BP	GO:0006164	purine nucleotide biosynthetic process	1	Q59XW4	-1.00185	0.590665645699284	-1
667	BP	GO:0009152	purine ribonucleotide biosynthetic process	1	Q59XW4	-1.00185	0.590665645699284	-1
668	BP	GO:0034605	cellular response to heat	1	Q92410	1.12662	0.590665645699284	1
669	BP	GO:0140013	meiotic nuclear division	1	C4YMV0	1.69223688341863	0.600694589529429	1
670	BP	GO:0019637	organophosphate metabolic process	3	A0A8H6BUI2	1.21195744952646	0.600965225559941	0.577350269189626
671	BP	GO:0019637	organophosphate metabolic process	3	G1U9X5	1.08589097046196	0.600965225559941	0.577350269189626
672	BP	GO:0019637	organophosphate metabolic process	3	Q59XW4	-1.00185	0.600965225559941	0.577350269189626
673	BP	GO:0016197	endosomal transport	1	A0A8H6F3N8	1.2371789144339	0.603013042879636	1
674	BP	GO:0009117	nucleotide metabolic process	2	G1U9X5	1.08589097046196	0.603538845740105	0
675	BP	GO:0009117	nucleotide metabolic process	2	Q59XW4	-1.00185	0.603538845740105	0
676	BP	GO:0016051	carbohydrate biosynthetic process	1	Q92410	1.12662	0.603538845740105	1
677	BP	GO:0097237	cellular response to toxic substance	1	Q92410	1.12662	0.603538845740105	1
678	BP	GO:0010604	positive regulation of macromolecule metabolic process	4	C4YQF3	-1.06915	0.604014740751563	-1
679	BP	GO:0010604	positive regulation of macromolecule metabolic process	4	Q59TD3	-1.19863	0.604014740751563	-1
680	BP	GO:0010604	positive regulation of macromolecule metabolic process	4	Q59VY8	1.23883851028837	0.604014740751563	-1
681	BP	GO:0010604	positive regulation of macromolecule metabolic process	4	Q5AL36	-1.85878	0.604014740751563	-1
682	BP	GO:0051173	positive regulation of nitrogen compound metabolic process	4	C4YQF3	-1.06915	0.604014740751563	-1
683	BP	GO:0051173	positive regulation of nitrogen compound metabolic process	4	Q59TD3	-1.19863	0.604014740751563	-1
684	BP	GO:0051173	positive regulation of nitrogen compound metabolic process	4	Q59VY8	1.23883851028837	0.604014740751563	-1
685	BP	GO:0051173	positive regulation of nitrogen compound metabolic process	4	Q5AL36	-1.85878	0.604014740751563	-1
686	BP	GO:0061982	meiosis I cell cycle process	1	C4YMV0	1.69223688341863	0.604014740751563	1
687	BP	GO:0006753	nucleoside phosphate metabolic process	2	G1U9X5	1.08589097046196	0.607299279203285	0
688	BP	GO:0006753	nucleoside phosphate metabolic process	2	Q59XW4	-1.00185	0.607299279203285	0
689	BP	GO:0010628	positive regulation of gene expression	3	Q59TD3	-1.19863	0.607299279203285	-0.57735
690	BP	GO:0010628	positive regulation of gene expression	3	Q59VY8	1.23883851028837	0.607299279203285	-0.57735
691	BP	GO:0010628	positive regulation of gene expression	3	Q5AL36	-1.85878	0.607299279203285	-0.57735
692	BP	GO:0009260	ribonucleotide biosynthetic process	1	Q59XW4	-1.00185	0.622569594262383	-1
693	BP	GO:0031331	positive regulation of cellular catabolic process	1	Q5AL36	-1.85878	0.622569594262383	-1
694	BP	GO:1900428	regulation of filamentous growth of a population of unicellular organisms	1	Q5AL36	-1.85878	0.622569594262383	-1
695	BP	GO:0009896	positive regulation of catabolic process	1	Q5AL36	-1.85878	0.624367328093055	-1
696	BP	GO:0072522	purine-containing compound biosynthetic process	1	Q59XW4	-1.00185	0.624367328093055	-1
697	BP	GO:0009636	response to toxic substance	1	Q92410	1.12662	0.625765132394561	1
698	BP	GO:0009141	nucleoside triphosphate metabolic process	1	G1U9X5	1.08589097046196	0.625765132394561	1
699	BP	GO:0009408	response to heat	1	Q92410	1.12662	0.625765132394561	1
700	BP	GO:0010035	response to inorganic substance	1	Q92410	1.12662	0.625765132394561	1
701	BP	GO:0010570	regulation of filamentous growth	1	Q5AL36	-1.85878	0.625765132394561	-1
702	BP	GO:0044403	biological process involved in symbiotic interaction	1	Q5A8T4	1.32934075231568	0.625765132394561	1
703	BP	GO:0016192	vesicle-mediated transport	3	A0A8H6F3N8	1.2371789144339	0.625765132394561	0.577350269189626
704	BP	GO:0016192	vesicle-mediated transport	3	C4YKA8	-1.26334	0.625765132394561	0.577350269189626
705	BP	GO:0016192	vesicle-mediated transport	3	Q5A8T4	1.32934075231568	0.625765132394561	0.577350269189626
706	BP	GO:0010562	positive regulation of phosphorus metabolic process	1	Q5AL36	-1.85878	0.625765132394561	-1
707	BP	GO:0045937	positive regulation of phosphate metabolic process	1	Q5AL36	-1.85878	0.625765132394561	-1
708	BP	GO:0046390	ribose phosphate biosynthetic process	1	Q59XW4	-1.00185	0.625765132394561	-1
709	BP	GO:0031325	positive regulation of cellular metabolic process	4	C4YQF3	-1.06915	0.625765132394561	-1
710	BP	GO:0031325	positive regulation of cellular metabolic process	4	Q59TD3	-1.19863	0.625765132394561	-1
711	BP	GO:0031325	positive regulation of cellular metabolic process	4	Q59VY8	1.23883851028837	0.625765132394561	-1
712	BP	GO:0031325	positive regulation of cellular metabolic process	4	Q5AL36	-1.85878	0.625765132394561	-1
713	BP	GO:0000462	maturation of SSU-rRNA from tricistronic rRNA transcript (SSU-rRNA, 5.8S rRNA, LSU-rRNA)	1	A0A1D8PDP4	-1.3725	0.625765132394561	-1
714	BP	GO:0016311	dephosphorylation	1	Q92410	1.12662	0.625765132394561	1
715	BP	GO:0045333	cellular respiration	1	A0A1D8PTH3	1.24596428413081	0.625765132394561	1
716	BP	GO:0046486	glycerolipid metabolic process	1	A0A8H6BUI2	1.21195744952646	0.628921812347394	1
717	BP	GO:0009893	positive regulation of metabolic process	4	C4YQF3	-1.06915	0.629473535961839	-1
718	BP	GO:0009893	positive regulation of metabolic process	4	Q59TD3	-1.19863	0.629473535961839	-1
719	BP	GO:0009893	positive regulation of metabolic process	4	Q59VY8	1.23883851028837	0.629473535961839	-1
720	BP	GO:0009893	positive regulation of metabolic process	4	Q5AL36	-1.85878	0.629473535961839	-1
721	BP	GO:0009266	response to temperature stimulus	1	Q92410	1.12662	0.635080217825751	1
722	BP	GO:0044092	negative regulation of molecular function	1	A0A1D8PP00	-1.31359	0.636404084640526	-1
723	BP	GO:0072665	protein localization to vacuole	1	A0A8H6F3N8	1.2371789144339	0.636404084640526	1
724	BP	GO:0044255	cellular lipid metabolic process	2	A0A8H6BUI2	1.21195744952646	0.64582846364653	0
725	BP	GO:0044255	cellular lipid metabolic process	2	Q9P8Q7	-1.14202	0.64582846364653	0
726	BP	GO:0018205	peptidyl-lysine modification	1	Q59XW4	-1.00185	0.651302979668653	-1
727	BP	GO:1901701	cellular response to oxygen-containing compound	1	Q92410	1.12662	0.654065413350516	1
728	BP	GO:0048869	cellular developmental process	2	A0A8H6F3N8	1.2371789144339	0.658172123564602	1.41421356237309
729	BP	GO:0048869	cellular developmental process	2	Q92410	1.12662	0.658172123564602	1.41421356237309
730	BP	GO:0030490	maturation of SSU-rRNA	1	A0A1D8PDP4	-1.3725	0.659449947585659	-1
731	BP	GO:0006629	lipid metabolic process	2	A0A8H6BUI2	1.21195744952646	0.660456827130465	0
732	BP	GO:0006629	lipid metabolic process	2	Q9P8Q7	-1.14202	0.660456827130465	0
733	BP	GO:0007005	mitochondrion organization	2	A0A1D8PTH3	1.24596428413081	0.662938282068717	1.41421356237309
734	BP	GO:0007005	mitochondrion organization	2	Q5A061	1.04577786026654	0.662938282068717	1.41421356237309
735	BP	GO:0065004	protein-DNA complex assembly	1	C4YQF3	-1.06915	0.662938282068717	-1
736	BP	GO:0031329	regulation of cellular catabolic process	1	Q5AL36	-1.85878	0.677990768412759	-1
737	BP	GO:0006310	DNA recombination	1	C4YMV0	1.69223688341863	0.690709872913178	1
738	BP	GO:0040008	regulation of growth	1	Q5AL36	-1.85878	0.690709872913178	-1
739	BP	GO:0009894	regulation of catabolic process	1	Q5AL36	-1.85878	0.692910481118163	-1
740	BP	GO:0032502	developmental process	2	A0A8H6F3N8	1.2371789144339	0.69719149460651	1.41421356237309
741	BP	GO:0032502	developmental process	2	Q92410	1.12662	0.69719149460651	1.41421356237309
742	BP	GO:0090501	RNA phosphodiester bond hydrolysis	1	A0A1D8PDP4	-1.3725	0.69719149460651	-1
743	BP	GO:0042325	regulation of phosphorylation	1	Q5AL36	-1.85878	0.703091096423126	-1
744	BP	GO:0009607	response to biotic stimulus	1	Q92410	1.12662	0.70509614077745	1
745	BP	GO:1901700	response to oxygen-containing compound	1	Q92410	1.12662	0.707063341070112	1
746	BP	GO:0000122	negative regulation of transcription by RNA polymerase II	1	Q59TD3	-1.19863	0.708993178662461	-1
747	BP	GO:0016570	histone modification	1	Q59XW4	-1.00185	0.721679885296097	-1
748	BP	GO:0009150	purine ribonucleotide metabolic process	1	Q59XW4	-1.00185	0.721679885296097	-1
749	BP	GO:0042274	ribosomal small subunit biogenesis	1	A0A1D8PDP4	-1.3725	0.721679885296097	-1
750	BP	GO:0006163	purine nucleotide metabolic process	1	Q59XW4	-1.00185	0.726879339903266	-1
751	BP	GO:0000280	nuclear division	1	C4YMV0	1.69223688341863	0.743553158072818	1
752	BP	GO:0006790	sulfur compound metabolic process	1	Q59XW4	-1.00185	0.743553158072818	-1
753	BP	GO:0070925	organelle assembly	1	A0A1D8PDP4	-1.3725	0.767317804458361	-1
754	BP	GO:0048285	organelle fission	1	C4YMV0	1.69223688341863	0.768514690801669	1
755	BP	GO:0034599	cellular response to oxidative stress	1	Q92410	1.12662	0.769682892656149	1
756	BP	GO:0071214	cellular response to abiotic stimulus	1	Q92410	1.12662	0.770595105093807	1
757	BP	GO:0104004	cellular response to environmental stimulus	1	Q92410	1.12662	0.770595105093807	1
758	BP	GO:0070887	cellular response to chemical stimulus	3	Q59VY8	1.23883851028837	0.770595105093807	0.577350269189626
759	BP	GO:0070887	cellular response to chemical stimulus	3	Q5AL36	-1.85878	0.770595105093807	0.577350269189626
760	BP	GO:0070887	cellular response to chemical stimulus	3	Q92410	1.12662	0.770595105093807	0.577350269189626
761	BP	GO:0072521	purine-containing compound metabolic process	1	Q59XW4	-1.00185	0.77407624761047	-1
762	BP	GO:0006979	response to oxidative stress	1	Q92410	1.12662	0.777994060419941	1
763	BP	GO:0022402	cell cycle process	3	A0A8H6F3N8	1.2371789144339	0.780723940757097	1.73205080756888
764	BP	GO:0022402	cell cycle process	3	C4YMV0	1.69223688341863	0.780723940757097	1.73205080756888
765	BP	GO:0022402	cell cycle process	3	Q92410	1.12662	0.780723940757097	1.73205080756888
766	BP	GO:0015931	nucleobase-containing compound transport	1	A0A8H6F3N8	1.2371789144339	0.791034676971695	1
767	BP	GO:0090305	nucleic acid phosphodiester bond hydrolysis	1	A0A1D8PDP4	-1.3725	0.791849494984029	-1
768	BP	GO:0006399	tRNA metabolic process	1	A0A1D8PQS2	-1.02284	0.79796867139091	-1
769	BP	GO:0007049	cell cycle	3	A0A8H6F3N8	1.2371789144339	0.804665634245427	1.73205080756888
770	BP	GO:0007049	cell cycle	3	C4YMV0	1.69223688341863	0.804665634245427	1.73205080756888
771	BP	GO:0007049	cell cycle	3	Q92410	1.12662	0.804665634245427	1.73205080756888
772	BP	GO:0006605	protein targeting	1	A0A8H6F3N8	1.2371789144339	0.807066548579188	1
773	BP	GO:0022618	ribonucleoprotein complex assembly	1	A0A1D8PDP4	-1.3725	0.815107149970197	-1
774	BP	GO:0070647	protein modification by small protein conjugation or removal	1	A0A8H6F3N8	1.2371789144339	0.815606015422484	1
775	BP	GO:0071824	protein-DNA complex subunit organization	1	C4YQF3	-1.06915	0.818481970400862	-1
776	BP	GO:0048193	Golgi vesicle transport	1	C4YKA8	-1.26334	0.818916520023677	-1
777	BP	GO:0071826	ribonucleoprotein complex subunit organization	1	A0A1D8PDP4	-1.3725	0.81933133012888	-1
778	BP	GO:0019220	regulation of phosphate metabolic process	1	Q5AL36	-1.85878	0.824661037063443	-1
779	BP	GO:0051174	regulation of phosphorus metabolic process	1	Q5AL36	-1.85878	0.824661037063443	-1
780	BP	GO:0006511	ubiquitin-dependent protein catabolic process	1	A0A8H6F3N8	1.2371789144339	0.836321139700249	1
781	BP	GO:0018193	peptidyl-amino acid modification	1	Q59XW4	-1.00185	0.836321139700249	-1
782	BP	GO:0019941	modification-dependent protein catabolic process	1	A0A8H6F3N8	1.2371789144339	0.836321139700249	1
783	BP	GO:0006366	transcription by RNA polymerase II	1	C4YQF3	-1.06915	0.838560552940796	-1
784	BP	GO:0002181	cytoplasmic translation	1	A0A1D8PDP4	-1.3725	0.856587371056274	-1
785	BP	GO:0043632	modification-dependent macromolecule catabolic process	1	A0A8H6F3N8	1.2371789144339	0.869496282310781	1
786	BP	GO:0051603	proteolysis involved in protein catabolic process	1	A0A8H6F3N8	1.2371789144339	0.88147277301923	1
787	BP	GO:0006364	rRNA processing	1	A0A1D8PDP4	-1.3725	0.90581603893898	-1
788	BP	GO:0072594	establishment of protein localization to organelle	1	A0A8H6F3N8	1.2371789144339	0.90581603893898	1
789	BP	GO:0030163	protein catabolic process	1	A0A8H6F3N8	1.2371789144339	0.915135365031837	1
790	BP	GO:0034660	ncRNA metabolic process	2	A0A1D8PDP4	-1.3725	0.916367150063834	-1.41421
791	BP	GO:0034660	ncRNA metabolic process	2	A0A1D8PQS2	-1.02284	0.916367150063834	-1.41421
792	BP	GO:0045892	negative regulation of DNA-templated transcription	1	Q59TD3	-1.19863	0.916367150063834	-1
793	BP	GO:1902679	negative regulation of RNA biosynthetic process	1	Q59TD3	-1.19863	0.923744928728166	-1
794	BP	GO:1903507	negative regulation of nucleic acid-templated transcription	1	Q59TD3	-1.19863	0.923744928728166	-1
795	BP	GO:0006974	cellular response to DNA damage stimulus	1	Q92410	1.12662	0.929711762184863	1
796	BP	GO:0051253	negative regulation of RNA metabolic process	1	Q59TD3	-1.19863	0.929711762184863	-1
797	BP	GO:0065003	protein-containing complex assembly	2	A0A1D8PDP4	-1.3725	0.929711762184863	-1.41421
798	BP	GO:0065003	protein-containing complex assembly	2	C4YQF3	-1.06915	0.929711762184863	-1.41421
799	BP	GO:0016072	rRNA metabolic process	1	A0A1D8PDP4	-1.3725	0.93712621480964	-1
800	BP	GO:0050790	regulation of catalytic activity	1	A0A1D8PP00	-1.31359	0.962921456008991	-1
801	BP	GO:2000113	negative regulation of cellular macromolecule biosynthetic process	1	Q59TD3	-1.19863	0.962921456008991	-1
802	BP	GO:0045934	negative regulation of nucleobase-containing compound metabolic process	1	Q59TD3	-1.19863	0.962921456008991	-1
803	BP	GO:0006259	DNA metabolic process	1	C4YMV0	1.69223688341863	0.962921456008991	1
804	BP	GO:0006325	chromatin organization	1	Q59XW4	-1.00185	0.962921456008991	-1
805	BP	GO:0010558	negative regulation of macromolecule biosynthetic process	1	Q59TD3	-1.19863	0.962921456008991	-1
806	BP	GO:0034470	ncRNA processing	1	A0A1D8PDP4	-1.3725	0.963673675503706	-1
807	BP	GO:0006508	proteolysis	1	A0A8H6F3N8	1.2371789144339	0.963673675503706	1
808	BP	GO:0006412	translation	1	A0A1D8PDP4	-1.3725	0.963673675503706	-1
[truncated: 321 more rows]

## Sheet: cda2H.vs.SN152H_ego
	Category	ID	Term	Genes	adj_pval
[truncated: 657 more rows]

[truncated: 18 more sheets: cda2H.vs.SN152H_enrichlist.csv, cda2H.vs.SN152H_go_symbolid, cda2H.vs.SN152_relist, cda2H.vs.SN152H_symbolaccession, cda2H.vs.SN152H_symbolid_deg, TA.vs.mock_circ.csv, TA.vs.mock_ego.csv, TA.vs.mock.enrichlist.csv, TA.vs.mock_go_symbolid.csv, TA.vs.mock_relist.csv, TA.vs.mock_symbol2accession.csv, TA.vs.mock_symbolid_deg.csv, TA.vs.mock_All_symbol_id, TA.vs.mock_DEG_symbol_id, DEG_upset_venn_intersects, intersection_genes, summary_up_down, union_genes]
